# Supplementary material for: Disruption of CFAP418 interaction with lipids causes widespread abnormal membrane-associated cellular processes in retinal degenerations
Source: JCI Insight. 2024 Jan 9;9(1):e162621. doi: 10.1172/jci.insight.162621 (PMC10906455; doi:10.1172/jci.insight.162621)
Supplement: Supplemental table 1 [file jciinsight-9-162621-s011.xlsx]

## Sheet: P5 Proteomic
GeneID	GeneSymbol	WT_1	WT_23	WT_24	KO_1	KO_13	KO_25
227736	1700019L03Rik	0.5	0.5	0.5	4355.94	185.362	270074
18824	Plp2	0.5	0.5	0.5	74651.3	62224.6	63170.6
16673	Krt36	0.5	0.5	0.5	40069.6	32780.4	7914.5
12955	Cryab	0.5	0.5	0.5	13486.5	598.849	9583.44
231396	Ugt2b36	0.5	0.5	0.5	7405.77	218.435	853.633
68614	Letmd1	0.5	0.5	0.5	2543.95	2842.21	1347.18
20930	Surf1	0.5	0.5	0.5	2611.66	2310.06	1330.47
68520	Zfyve21	0.5	0.5	0.5	3033.38	1279.86	757.627
52023	Pibf1	0.5	0.5	0.5	3106.7	156.692	151.739
27387	Sh2d3c	0.5	0.5	0.5	647.996	767.453	1982.03
75452	Ascc2	0.5	0.5	0.5	458.232	1115.85	507.171
319638	Nt5dc1	0.5	0.5	0.5	590.714	840.769	410.351
108654	Fam210a	0.5	0.5	0.5	337.092	658.007	588.15
243961	Shank1	0.5	0.5	0.5	125.819	55.5193	22.2148
56469	Pias1	487.469	0.5	0.5	5742.72	2437.14	4429.67
72119	Tpx2	170.216	0.5	0.5	1199.38	1520.76	616.334
320727	Ipo8	992.019	652.573	888.437	3127.22	2716.92	16947.6
21853	Timeless	382.997	186.494	279.799	1036.73	1000.57	4866.58
17776	Mast2	113.463	594.88	131.23	2030.97	1116.59	1003.51
69726	Smyd3	688.812	1508.4	1735.44	4892.01	4372.34	2449.25
330662	Dock1	2349.05	2056.05	1684.02	5940.81	4351.94	2819.04
23965	Tenm3	670.09	731.888	443.221	1264.53	1205.38	1460.92
74414	Polr3c	1534.23	1791.98	1349.17	4140.66	3055.91	2659.93
545474	Scrt2	853.828	1687.1	979.482	1880.03	2799.6	2563.02
19049	Ppp1r1b	3933.94	3867.67	3778.38	8553.25	8178.3	6614.18
214931	Fbxl16	1975.07	2666.91	3234.95	4295.98	4787.45	4313.9
67694	Ift74	4643.88	3861.54	2744.11	7091.02	5901.97	5747.45
58249	Fibp	9676.44	10381.9	13826.9	19998.8	21178.2	13934
387609	Zhx2	1711.91	2349.37	1746.35	3501.78	3105.13	2364.69
22330	Vcl	28360.7	41313.9	36837	23019.3	20294.7	27683.3
68836	Mrpl52	31260.5	23051.9	27883.6	19398.8	17718.5	17550.4
228836	Dlgap4	36287	28486.5	34701.4	24317.3	19297.1	22533.7
78038	Mccc2	18486	16154.9	20607.2	15052.9	11380.3	10251.8
66416	Ndufa7	212482	200628	182564	111601	158490	125411
19122	Prnp	16873.9	16042.9	16920.7	10061.3	13282.2	9592.49
55948	Sfn	2.18019e+06	1.39805e+06	1.81882e+06	1.13757e+06	1.1824e+06	1.24467e+06
98415	Nucks1	1.09331e+06	916922	884910	678095	606487	623533
66540	Fam107b	154925	123451	149158	104488	90121.5	85063.1
30948	Bin1	160015	144635	187448	104452	95374.7	119314
66292	Mrps21	38513	38245.6	30314.2	27466.1	21065.9	20570.4
384569	Nova2	55503.7	60859.1	66012.8	43157.7	40602.7	33896.7
81004	Tbl1xr1	20704.4	17066.9	15386.1	13355.1	10978.6	9708.41
66488	Fam136a	145862	130498	194984	103686	107504	90538.8
17957	Napb	155311	185424	231585	119971	117525	128045
19286	Pts	179218	161309	202982	120475	117635	107488
76863	Dcun1d5	17729.8	18486.5	14687.7	10384.2	12015	9936.6
56449	Ybx3	756677	938725	1.09467e+06	554510	528640	686319
18637	Pfdn2	742622	657709	928308	435070	513217	528022
13885	Esd	310753	194444	222815	149029	161706	150152
76932	Arfip2	37186.2	32905.7	29850	24281.6	22961.1	15933.3
12757	Clta	884401	586503	661611	545054	402430	399746
26572	Cops3	101481	112181	156911	68888.9	88517	76424
382056	Crtc1	52953.6	34353.6	39472.7	28404.1	22424.4	28790.6
22793	Zyx	44786.4	42659.3	54928.5	30564.5	33639.5	24635.3
52690	Setd3	15731.2	18775.6	14294.5	9809.46	12447.9	8087.85
208846	Daam1	4815.91	3066.75	4095.31	2533.61	2799.93	2094.26
17261	Mef2d	37786.6	45539.2	51611.8	28069.3	21081.6	33610
13486	Dr1	413303	338613	277618	238622	226079	166592
69499	Tsr2	286597	255681	220630	180198	147033	139479
66094	Lsm7	298133	183767	232631	136542	143063	155359
433375	Creg1	3932.8	4823.31	3527.54	2835.58	2531.29	2110.42
20341	Selenbp1	31542	32814.9	42574.1	20962.6	21737.1	22159
66498	Dda1	79980.7	71705.5	80876.1	47869.3	52131.2	39129.3
57230	Sap30bp	75350.6	58197.9	86704.3	43177.4	50387.7	37963.5
11777	Ap3s1	227807	180329	181393	110563	121626	116208
229004	Gmeb2	16677.7	18365.7	16991	14477.1	7838.42	8304.3
97820	4833439L19Rik	25432.5	16551.3	22862.8	14214.4	13085.1	10800.8
329540	Nol4l	135343	91159.9	122974	77867.3	64859.6	61853.5
234023	Arglu1	395481	344338	493712	276095	177532	266437
66254	Dimt1	12001.3	16527.6	13465.8	7746.63	10257.4	6314.05
235415	Cplx3	475834	314134	496153	284685	207673	241308
64138	Ctsz	89498.9	66647.4	75703.6	40074	53614.4	37017.6
74451	Pgs1	2389.89	3139.21	2880.84	1869.9	1508.54	1279.84
217715	Eif2b2	48393.6	32928.8	35669.5	22802.7	27259.8	14625.9
68251	Babam1	52960.2	38284.4	44084.6	21397.1	29536.2	23542.9
11944	Atp4a	119317	79588.4	97903.8	53654.7	49999	58729.6
68126	Fahd2a	53764.2	61441.9	57585.2	27480.3	32799.6	34128.9
209586	Nudcd3	20889	23500.5	25461.4	12823.4	11987.7	13218.5
27967	Cherp	166432	121852	214763	87066.3	104532	78701.4
237052	Tceal1	87920.8	49737.7	55881.8	39849.2	31936.3	31890.4
20617	Snca	613768	462164	424393	298171	209269	286803
19157	Cyth1	3806.85	3249.03	3018.83	1135.49	2592.13	1477.79
329165	Abi2	29336.7	33492.1	46488.8	13406.4	22342.9	20452.4
109181	Trip11	3126.42	4420.23	4426.51	2112.32	2698.28	1256.9
245880	Wasf3	61087.1	52300.3	71716.5	29157.6	29852.6	31672.5
17159	Man2b1	4532.9	7903.82	5001.75	2893.33	2835.97	2692.41
328949	Mcc	219.512	244.843	335.062	79.0738	161.706	141.06
12652	Chga	7434.06	8504.9	11917.7	4102.19	3501.93	5604.15
14699	Gngt1	1.81726e+06	1.90871e+06	2.77241e+06	735471	780712	1.50019e+06
13602	Sparcl1	1150.77	809.672	737.817	517.521	403.346	316.445
67308	Mrpl46	17634	9424.27	10663.3	6759.4	6379.76	4115.19
101489	Ric8	16679.6	11220.1	11279.3	7793.23	6071.42	3913.01
243621	Iqsec3	11396.1	11033.3	13478.2	4092.21	5533.48	6383.31
243634	Ano2	1720.23	2221.74	3470.91	1016.02	1021.25	1204.82
230085	Phf24	3880.04	4787.49	6681.47	3355	1627.17	1725.59
22275	Urod	332987	505876	496563	227490	205200	146275
268859	Rbfox1	7214.52	5185.03	13026.8	3667.44	3201.11	3874.38
229841	Cenpe	1659.3	2578.59	1193.91	694.349	839.816	747.964
14226	Fkbp1b	11608	10878.2	11446.8	3219.5	8097.02	2631.24
100503659	Cbarp	1018.27	1179.29	687.394	576.605	347.14	252.813
70394	Kptn	1990.2	2756.57	2740.9	729.347	1036.09	1256.93
93759	Sirt1	5994.48	4412.47	4959.7	1139.93	1624.06	3414.94
93730	Lztfl1	142234	302473	135856	70323.7	58055.9	101438
213012	Abhd10	9395.77	7433.45	5730.38	4502.85	2512.12	1664.37
27055	Fkbp9	6690.46	3599.97	5024.19	1901.82	1359.22	2030.15
215194	Kri1	7544.84	7555.91	10494.6	3830.86	2850.4	2046.34
67608	Narf	781.172	1100.07	1097.34	197.242	369.437	361.253
333329	Cngb1	9907.11	5572.66	5314.31	1580.97	2062.74	2509.29
75747	Sesn3	4447.13	1767.96	1399.05	601.516	990.962	620.429
219094	Khnyn	7867.13	3379.96	4784.79	1173.23	2428.75	757.127
67704	1810037I17Rik	26985	10872.4	7680.54	3617.17	4313.15	4372.17
11881	Arsb	1561.37	1049.66	1246.78	260.081	362.219	324.423
229937	Znhit6	3765.83	6505.19	4559	356.872	2341.3	871.522
217882	Cep170b	2315.08	5600.37	4836.77	1312.88	1105.16	618.668
72565	Uaca	35998.1	5074.75	9385.08	1432.39	1593.72	717.836
382038	Urb2	606.252	133.499	629.657	0.5	45.8523	0.5
629242	Gm6958	953.86	1042.39	82.1147	0.5	0.5	67.6181
100041194	Ahnak2	1637.07	1379.01	1284.32	0.5	0.5	128.881
74340	Ahcyl2	97688.1	82643.2	100274	7486.7	0.5	0.5
11551	Adra2a	7.73047	88.1227	15.6857	0.5	0.5	0.5
77531	Anks1b	1410.98	8948.6	9132	0.5	0.5	115.278
67157	2610301B20Rik	30772.4	32229.2	50156	0.5	552.316	0.5
110095	Pygl	82.8166	30958.5	22055.6	82.4317	0.5	0.5
79221	Hdac9	382.578	1232.72	419.607	0.5	0.5	0.5
93888	Pcdhb17	26.8769	2704.1	1579.36	0.5	0.5	0.5
16644	Kng1	2558.13	4034.32	1377.66	0.5	0.5	0.5
14609	Gja1	2836.86	1449.85	5645.33	0.5	0.5	0.5
70082	Lysmd2	5443.56	1583.18	5270.73	0.5	0.5	0.5
258713	Olfr430	4389.43	1556.86	24787.9	0.5	0.5	0.5
114301	Palmd	2078.3	303.857	29140.5	0.5	0.5	0.5
70060	Spata3	22421.2	424.09	21802.8	0.5	0.5	0.5
208194	Exog	27851.2	30123.1	26220.2	40809.2	40663.8	37860.9
269003	Sap130	16922.6	18249.2	19093.4	15787.7	15818.8	13876.9
108062	Cstf2	270119	245536	278251	239376	214358	201614
21672	Prdx2	7.61259e+06	7.26946e+06	8.18947e+06	7.02534e+06	6.02569e+06	5.82098e+06
13063	Cycs	2.69023e+06	2.75803e+06	3.06353e+06	2.52358e+06	2.19236e+06	2.2367e+06
66171	Pgls	1.18433e+06	1.16316e+06	1.11302e+06	1.01755e+06	864034	873475
72193	Scaf11	37148.3	38800.9	45921.8	34649.8	30562.7	31240.6
319604	Fam168a	74588.4	89256.5	90201.8	71491.8	62286.4	66753.5
12805	Cntn1	196619	210426	219960	188194	157707	148536
72900	Ndufv2	231898	236473	273984	193380	213312	177803
67665	Dctn4	111009	110106	116839	99375	87637.7	78853.8
105245	Txndc5	369001	313371	335012	299908	262812	234187
108989	Tpr	298685	258784	296237	224676	216313	227630
66174	Nudt14	14561.7	12282.8	14621.4	11993.8	10518	9903.48
231712	Trafd1	29048.6	26490.2	28674.9	25227.9	20178.1	20210.5
19943	Rpl28	1.46625e+06	1.4763e+06	1.68024e+06	1.20609e+06	1.22037e+06	1.15451e+06
14387	Gaa	34246.4	35930.7	30981.2	23456.7	29575.3	25322
30931	Tor1a	8320.35	9239.02	9694.41	6345.86	7074	7659
21648	Dynlt1b	102683	89798.5	104897	85659.7	75614.5	67918.4
12916	Crem	20571.8	15939.2	17898	13549.4	14664.2	13681.2
12345	Capzb	765882	680065	757391	646361	471635	540058
70350	Basp1	1.4807e+07	1.29045e+07	1.45025e+07	1.12295e+07	1.08642e+07	9.62976e+06
21985	Tpd52	1.88399e+06	1.51907e+06	1.54686e+06	1.22002e+06	1.38721e+06	1.1116e+06
78428	Pym1	502270	388534	498340	382256	319633	341298
20255	Scg3	36582.9	33627.2	32673.6	23442.3	24693.3	29091.5
19941	Rpl26	2.52776e+06	2.70652e+06	3.11054e+06	2.16576e+06	2.15824e+06	1.92421e+06
66440	Cdc26	413159	406491	419467	343821	324027	256499
15528	Hspe1	3.91536e+06	3.01017e+06	3.35598e+06	2.71446e+06	2.41714e+06	2.51898e+06
229675	Rsbn1	13227.7	13657.4	15688.3	11098.6	11545.9	8991.86
227648	Sec16a	24648.5	24157.1	31893.3	20169.7	21390.3	18277.1
19175	Psmb6	674856	781747	747165	577955	535366	518851
12951	Crx	965875	908686	1.11692e+06	784128	757924	668754
11931	Atp1b1	440970	417399	546760	374246	315315	348447
19324	Rab1	1.01126e+06	1.08453e+06	914404	753328	822330	637723
18114	Rrp1	18547.2	19137.6	18703.4	14228.1	11499	15212.5
68479	Phf5a	245799	239471	217543	148761	177569	179796
14790	Grcc10	216186	181424	207605	157812	153847	123969
15239	Hgs	126234	123740	147354	110100	94830.2	80879.4
53331	Stx7	90455.3	106791	130789	79325.7	78062.6	78493.9
11966	Atp6v1b2	701711	759954	911205	575564	543414	579334
13877	Erh	4.34027e+06	4.10142e+06	5.07312e+06	3.22484e+06	3.42637e+06	3.01814e+06
21787	Tfg	346025	311458	428166	233011	293603	249366
29811	Ndrg2	223431	182132	232311	174153	142195	138982
52700	Txndc17	312369	235535	314204	227611	201550	185304
13033	Ctsd	371478	313059	453997	275476	244620	289330
233871	Atxn2l	145763	145765	177529	123703	118902	90831.3
100972	Rab28	20723.6	15357.2	18709.3	14750.3	11467.9	12465.4
20334	Sec23a	145230	106591	122649	101613	82269.8	78380.4
22318	Vamp2	1.95074e+06	1.87496e+06	2.36033e+06	1.56747e+06	1.31462e+06	1.45019e+06
17756	Map2	547575	534358	669001	424682	351804	431267
70381	Tecpr1	29554.8	38726.4	41669.6	27264.5	25886.7	22643.6
76130	Las1l	17186.7	14122.1	18967.9	12744.6	11153.1	10753.4
14651	Hagh	62138.7	66340	87169.2	52614.7	42221.4	52258.8
98053	Gtf2f1	132893	130833	171272	117375	87382.3	90911.6
666244	Tmsb15b1	2.37417e+06	1.58712e+06	1.95976e+06	1.27925e+06	1.36263e+06	1.37962e+06
217140	Scrn2	27085.1	25145.2	31688.9	15535.6	22095.1	19203.4
80743	Vps16	10712.2	10316.6	11451.8	8496.53	6332.45	7112.92
14432	Gap43	538651	469432	499111	374035	356213	282875
22319	Vamp3	594625	561384	566505	322481	435018	397796
66209	Inip	185199	127659	167915	121536	98565.4	102024
57321	Terf2ip	178731	91125.4	113115	47766.4	78625.7	64130.1
17192	Mbd3	106530	87159.9	119052	80313.1	70473.6	51148.5
69981	Tmem30a	42634.3	44782.3	51893.6	41220.5	31053.8	31980.6
108123	Napg	206624	195009	295294	161506	151610	164751
18546	Pcp4	570339	515439	663395	379170	218924	413998
54214	Golga4	9669.6	17819	11416.8	7617.94	8118.95	6573.18
217125	Samd14	9237.25	6643.06	12813.1	2572.84	5260.51	5039.06
20844	Stam	182361	223546	251931	162219	175667	139061
52538	Acaa2	27036	42062.3	44316.3	27269.7	20111.6	18025.4
208727	Hdac4	1234.19	1964.31	4295.35	845.315	856.377	721.276
212528	Trmt1	4526.99	3944.46	3272.95	1832.88	3205.54	1979.49
26451	Rpl27a	2.15274e+06	1.94774e+06	2.46267e+06	1.86978e+06	1.62555e+06	1.78175e+06
229487	Gatb	0.5	98.4718	0.5	842.902	196.701	357.732
50768	Dlc1	94.4831	0.5	0.5	494.439	186.626	451.07
56372	1110004F10Rik	1.38973e+06	918403	1.14673e+06	780817	875568	767716
107767	Scamp1	212226	264895	367375	154558	179089	188407
381511	Pdp1	798.529	196.418	711.126	2048.21	1888.45	1296.73
70508	Bbx	4748.1	6492.06	4106.52	3836.11	2924.21	2400.54
23992	Prkra	171751	177759	210499	165720	138179	133086
19057	Ppp3cc	1933	4377.19	6383.47	1682.43	1432.49	922.599
26419	Mapk8	76445.8	18178.6	23757.9	4847.01	10347.9	10749.3
68034	Fam122a	45045.6	19413	25571.3	3188.51	12750.9	10196.9
74035	Nol9	17064.9	17896	19839	15689.6	14911.6	11829
234734	Aars	178290	216082	224404	177830	162760	154505
30056	Timm9	222239	191522	247231	157538	105815	169556
76551	Ccdc6	58185	32492.9	52547.3	29709.3	29665.2	24164.4
17128	Smad4	26556.8	30713	19081.6	52806.5	38480.4	34738.4
67773	Kat8	14461.4	18903.8	17397.3	28623.8	20671.7	22125
17938	Naca	454593	360770	426584	346228	303745	239285
75572	Acyp2	81083.2	74735.3	99247.8	65591.8	66439.8	49135.3
75744	Svip	14291	15286.8	18299.5	13754.7	8670.81	9160.32
225644	Cplx4	31028.2	32716	70022.1	4169.48	5477.38	24496.6
98170	Tmem132a	2412.82	3407.38	3190.96	1393.14	1560.88	2440.97
69151	Lzic	660955	394936	527382	358527	356405	321002
100503043	Armcx4	7095.06	6365.19	4126.9	2989.86	3970.11	1960.84
210933	Adgrb3	313.164	439.595	662.702	1069.52	869.088	700.236
67873	Mri1	57593.4	50042.2	42255.7	40710.9	18922.1	21531.8
218038	Amph	203850	192975	307158	153391	114715	163355
13001	Csnk2b	238168	273373	359563	222004	199872	192872
12554	Cdh13	9678.56	11480.7	13247.9	6978.1	9376.47	5449.36
67493	Mettl16	6954.21	7805.57	12489.7	2201.74	3434.05	6079.21
52637	Cisd1	642193	662429	869078	556023	525938	579031
50880	Scly	13799.5	12473.6	8619.49	7866.45	6446.03	8274.52
66061	Tctex1d2	6546.99	9996.76	9295.17	6354.94	2919.81	2114.14
56282	Mrpl12	461122	323041	295278	278152	208369	194586
67151	Psmd9	311141	186817	188648	124421	95245.9	159950
66411	Tbcb	294874	360470	317407	194218	289291	196016
28084	Vps25	146092	90834.1	133411	72428.2	88148	82335.3
227867	Epc2	1006.83	1358.88	736.736	2668.89	5119.47	1529.92
56736	Rnf14	16911.9	11116.5	12072	9288.43	8251.35	10002.6
77569	Limch1	44777	11667.2	7584.58	362.876	5583.21	1204.53
66385	Ppp1r7	522122	423355	480686	426686	312427	332043
66475	Rps23	673467	710216	956495	375378	618636	486177
17156	Man1a2	0.5	0.5	340.009	3291.63	1188.25	645.648
14030	Ewsr1	1.80941e+06	1.77687e+06	2.17193e+06	1.68367e+06	1.56352e+06	1.55988e+06
19211	Pten	11593.3	12647.5	17284.1	8677.4	9344.17	10822.9
20656	Sod2	605949	445725	604572	439989	346255	411392
23897	Hax1	13058.4	9907.36	14483.7	8544.43	8109.27	10001.8
12369	Casp7	1514.51	2552.99	4066.72	1414.43	741.613	1096.28
217827	Nrde2	2853.22	4125.33	3374.56	5696.81	4929.09	4142.8
66128	Mrps36	385561	405261	502926	355831	288779	345180
60611	Foxj2	2168.69	1234.8	1400.28	1057.68	945.529	998.936
71810	Ranbp3	232948	196709	251018	198773	172966	176091
76089	Rapgef2	895.184	1359.28	1484.93	4358.67	1714.15	7027.83
67619	Nob1	4495.71	4281.01	5838.36	3877.91	3493.03	2621.9
14155	Fem1b	466.327	2554.18	1011.5	437.695	209.982	192.496
53607	Snrpa	1.28037e+06	1.12093e+06	1.2192e+06	1.09088e+06	940913	786097
320940	Atp11c	0.5	0.5	254.676	868.416	1353.59	433.242
218544	Sgtb	131180	53493	120287	43002	38138.2	52971
16648	Kpna3	183648	191219	211252	112838	172525	143489
71101	Uvssa	4353.45	3414.95	5229.94	2322.14	3523.98	2462.66
12421	Rb1cc1	1255.55	1318.69	1796.27	676.093	1044	1055.33
11668	Aldh1a1	529423	799351	772338	436345	550197	427715
77805	Esco1	0.5	0.5	361.426	1022.58	474.11	7164.68
66860	Tanc1	1810.8	2608.12	1991.4	1087.44	1684.58	748.108
98710	Rabif	76010.4	56790.7	81391.3	56193.8	50797.8	52588.5
104662	Tsr1	5562.77	5450.03	8093.17	11436.8	12151.4	7585.14
246293	Klhl8	4.9055	24.0329	54.6663	0.5	0.5	6.57653
100226	Stx12	366014	303932	325485	287354	280138	227616
102308570	Lbhd1	246097	303027	416528	208674	205540	227230
218503	Fcho2	668.921	1397.24	1783.59	376.543	452.181	719.404
83767	Wasf1	19091.9	22530.6	21315.4	6927.06	15862.7	12799.3
17319	Mif	4.77643e+06	5.75158e+06	8.25935e+06	3.96585e+06	4.10544e+06	4.20539e+06
54405	Ndufa1	0.5	3120.3	0.5	35010.4	7312.65	9266.48
17129	Smad5	1691.02	0.5	0.5	6265.92	14822	2967.37
14827	Pdia3	3.42115e+06	3.1713e+06	3.95394e+06	3.17203e+06	2.70016e+06	2.58787e+06
26394	Lypla2	128399	128997	184362	117074	99093.6	100356
226352	Epb41l5	76558.8	93859.4	116664	72871.6	59668	70711.5
17714	Grpel2	4249.18	3692.05	5450.73	3439	3310.97	2552.3
94245	Dtnbp1	7834.23	4650.8	9854.57	3586.44	4400.38	4208.81
212999	Tnpo2	23395.3	25071.1	21532.9	21676.3	17318.2	18925.7
100502825	Rpl37rt	794.763	1710.17	2841.07	258.442	885.43	381.883
67281	Rpl37	794.763	1710.17	2841.07	258.442	885.43	381.883
230696	AU022252	20739.6	27920.9	42869.4	8880.11	18797	15620.3
72003	Synpr	4373.85	4076.28	7212.18	979.572	1995.66	3430.66
72722	Fam98a	12922.8	24625.2	13537.3	29573.4	32473.4	23606.3
224807	Tmem63b	2385.74	6884.45	7781.94	1332.17	2665.08	1610.87
50932	Mink1	1376.82	694.447	2824.71	368.662	573.059	566.798
22088	Tsg101	159908	158084	185578	154842	114380	106282
12890	Cplx2	894254	658860	971355	367134	684971	477427
213541	Ythdf2	82911.5	75148.8	64727.1	65830	49515.2	42039
80898	Erap1	1103.03	737.754	2836.18	755.41	131.553	195.57
19771	Rlbp1	1.3747e+06	1.35242e+06	1.66047e+06	1.28169e+06	787345	999043
27395	Mrpl15	15078.5	9786.91	15840	18219.6	20848.5	19194.3
75599	Pcdh1	5205.03	7485.36	5657.69	4231.01	2933.72	4767.56
74055	Plce1	0.5	160.807	0.5	2972.93	172.709	307.801
17256	Mea1	35426.5	27517.7	21490.8	18755	19760.3	11852.6
106042	Prickle1	2662.09	311.502	444.385	0.5	0.5	250.671
104836	Cbll1	15719.5	8631.23	18903.1	7458.67	8082.81	3761.13
73124	Golim4	7861.76	8784.27	8110.07	5019.69	6368.97	7452.58
14489	Mtpn	3.19362e+06	1.78584e+06	2.61508e+06	1.68759e+06	1.55823e+06	1.65896e+06
225058	Gm4832	78972.8	62787	99282.5	47623.4	55073.9	62639.3
270190	Ephb1	0.5	621.533	0.5	267.888	7700.44	13735.8
56705	Ranbp9	11806.5	12572.9	16455.4	10197.2	10616.1	10827.2
102442	Dennd4a	0.5	0.5	328.716	327.42	677.186	21315.5
54189	Rabep1	31381.3	25437.4	27229.4	25729.2	17703.2	18785.3
66201	Vta1	124761	149043	150980	121001	114376	86641.6
69104	Marchf5	5180.44	11071.1	8269.68	35357.6	15923.9	12605.7
75454	Phpt1	1.01617e+06	1.00924e+06	1.33438e+06	904013	907215	861686
52513	Ddx56	26809.3	33828.9	29548.4	11855.5	25695.9	16893.9
70911	Phyhipl	29970	31825.8	46795.6	22882.3	24173.7	27790.3
218952	Fermt2	8114.4	7629.48	8078.05	7595.61	7621.74	7423.71
105522	Ankrd28	1753.82	3163.95	2480.55	5100.76	3867.94	3223.17
170735	Arr3	937.332	1619.23	1423.33	0.5	0.5	562.365
52432	Ppp2r2d	2184.34	0.5	0.5	20723.7	3435.93	4009.78
59092	Pcbp4	48629.4	76537.7	78177	48903.8	32011.7	17484.2
235623	Scap	0.5	279.805	0.5	715.758	548.126	498.045
13857	Epor	2688.46	1889.12	3604.38	0.5	0.5	1094.91
52348	Vps37a	5309.52	4992.35	6429.48	4931.78	2854.2	2364.05
319924	Apba1	3963.55	5966.73	3036.56	2339.01	821.978	2311.36
20028	Pdc	2.84018e+06	3.5434e+06	4.50792e+06	2.82224e+06	2.26981e+06	2.53158e+06
22352	Vim	8.118e+06	7.39243e+06	7.6197e+06	7.00968e+06	6.80808e+06	5.55299e+06
13347	Dffa	63539.7	53342.7	83645.2	51247.7	46272.3	46702.8
170772	Glcci1	12576.9	8921.48	11966.7	9033.83	6715.72	4487.97
218333	Ice1	539.286	100.417	55.2547	345.94	4338.2	2556.82
17979	Ncoa3	374.112	267.524	341.751	200.955	215.604	82.2621
16328	Cep250	1058.95	516.185	1505.18	425.437	446.747	481.403
18223	Numbl	4145.55	6018.94	8922.08	3656.96	3922.72	3131.48
67087	Ctnnbip1	285035	86839.7	197421	70983.5	79775.1	74995.5
100101807	1700047I17Rik2	30763.8	30934.1	40986.3	28643.7	24540.1	18587.2
73385	Fam177a	30763.8	30934.1	40986.3	28643.7	24540.1	18587.2
18545	Pcp2	27929.5	33322.9	120362	16589.3	9112.31	20354.4
211978	Zfyve26	22.0178	0.5	0.5	43.6754	58.313	18.3234
80987	Nckipsd	63.2856	83.8935	81.8418	0.5	0.5	47.4748
67955	Sugt1	181171	176745	198623	176439	144939	133025
338337	Cog3	3645.49	3200.29	6386.14	2206.56	2312.51	2971.38
66314	Tpd52l2	898246	739553	750407	594954	717729	492282
104718	Ttc7b	7200.86	2136.09	1369.51	576.38	660.35	1255.82
22003	Tpm1	690569	484229	693521	431087	513940	386105
66049	Rogdi	14226.4	24710	17404.6	13331	12681.9	11498.7
242083	Ppm1l	1152.37	0.5	0.5	3023.37	16855.1	775.064
72103	Aplf	6689.02	4747.9	7145.71	5225.12	3493.7	3099.37
19358	Rad23a	245379	145186	146501	101764	134017	80948
17978	Ncoa2	15463.2	11278.2	23437.2	10702	9534.23	8996.55
67893	Tmem86a	3099.87	2453.86	2545.91	0.5	0.5	1292.96
260302	Gga3	8481.84	11079	13881.7	4842.13	9328.29	5038.35
101471	Phrf1	2449.49	1729.07	991.745	344.088	824.467	917.943
13830	Stom	66688.5	51054	26047.8	8137.44	29758.4	15099.1
69080	Gmppa	5732.61	9318.36	14508.4	5796.09	4042.86	4643.38
20970	Sdc3	3100.84	1322.81	18039.6	1592.55	0.5	0.5
258812	Olfr923	11997.1	16454.4	19232.6	0.5	0.5	6697.72
57028	Pdxp	96978.5	109990	143480	83305	65680.2	95302.4
70387	Ttc9c	33572.7	48256.8	27722	27518.3	11391	18416.7
224648	Uhrf1bp1	1440.81	951.437	1809.98	349.022	779.25	877.769
23964	Tenm2	236.762	94.7472	157.682	407.114	230.283	311.174
66998	Psmd5	237455	233293	285757	230590	192958	201431
232811	Suv420h2	14456	15081.8	23853.7	29210.2	23222.8	24858.3
11677	Akr1b3	301653	288455	290019	273440	148397	185582
17758	Map4	928810	837134	999517	870589	637924	612505
104015	Synj1	42605.8	51390.3	71533	38392.3	33131.6	40803.5
497652	Acd	9833.38	3958.15	3332.75	0.5	0.5	2433.32
269389	Tox2	35429.1	21146.6	23501	13257.6	21329	9931.68
19383	Raly	802959	655227	738521	685604	514596	487029
72404	Wdr44	9433.44	10402.6	15683.8	5845.85	9478.81	6684.58
101565	Ccp110	292.695	191.304	142.792	482.172	535.962	253.291
13043	Cttn	598965	361293	481560	369376	329146	276131
57320	Park7	3.71762e+06	3.64006e+06	3.84055e+06	3.58674e+06	2.83794e+06	2.50611e+06
55979	Agpat1	26046.3	40072.3	27769.5	24362.7	22316.3	17668.1
15114	Hap1	2639.14	1473.25	1960.46	2729.7	4078.16	8730.83
231932	Gimap7	3483.88	1920.72	2042.45	0.5	0.5	1303.75
83409	Lamtor2	13279.3	18599.7	9776.21	9989.55	5721.14	8129.9
12561	Cdh4	1751.75	1475.22	2530.58	1284.91	1312.45	724.615
230393	Focad	38.4876	6211.67	8070.16	185.315	0.5	0.5
228769	Psmf1	99319.9	112060	101989	100089	77606	71991.6
19921	Rpl19	2.03371e+06	2.47596e+06	2.7389e+06	1.99796e+06	1.96273e+06	1.49163e+06
52397	Zfp644	2706.4	3119.61	1738.09	14042	9215	3007.32
57751	Rnf25	5829.79	7071.08	10105	3352.45	5672.19	4907.89
79196	Osbpl5	817.45	1682.91	352.407	375.525	219.804	239.029
14768	Lancl1	110063	89756	116679	91496.9	82307.6	86930.4
58220	Pard6b	13319.8	9087.92	17809.7	4982.17	7701.07	9379
319740	Zfyve27	1283.34	417.021	2813.48	6091.89	3995.89	3066.46
57317	Srsf4	890505	802953	1.07762e+06	833173	626250	644070
67015	Ccdc91	11498.4	6102.17	6898.47	5084.03	5591.37	4166.79
106583	Scaf8	25112.3	26043.5	25169	24453.8	17570.2	15466
103964	Try5	97578.8	18494.8	19099	0.5	0.5	14798.5
22074	Try4	105710	20036	20690.5	0.5	0.5	16031.7
436523	Gm5771	105710	20036	20690.5	0.5	0.5	16031.7
16664	Krt14	0.5	0.5	32108.7	37595.7	89815.7	97195
114228	Prss1	115320	21857.5	22571.5	0.5	0.5	17489.2
11676	Aldoc	212460	377295	374287	220503	205432	175677
20254	Scg2	22863.6	5371.56	8965.34	3717.87	5148.5	2814.42
19087	Prkar2a	99684.5	104725	139655	89746.2	94335.6	81903.6
29812	Ndrg3	101027	108407	159619	88467.6	61794.4	91728.5
24105	Rbck1	0.5	0.5	1025.4	2312.26	1390.61	1474.91
103199	Fig4	0.5	0.5	182.154	761.087	312.852	120.592
15490	Hsd17b7	0.5	0.5	595.78	4455.19	2666.8	212.176
218832	Polr3a	410.895	1285.89	1794.47	10027	25926.7	1602.54
13368	Dffb	779.056	1065.2	600.37	4447.5	2146.83	1023.11
23837	Cfdp1	263550	207303	289069	200175	212951	180838
71952	2410016O06Rik	12114.3	10017.1	10329.4	8290.01	5118.54	2115.86
60532	Wtap	86149.7	66432.3	80790.9	67037.3	59768.5	43984.2
20908	Stx3	189798	263145	391532	132879	125693	209355
19056	Ppp3cb	86087.9	75990.6	80160.2	78032.8	59294.3	62472.1
70335	Reep6	47921.7	46020.6	81706.7	22885.3	17276.1	46870.7
13167	Dbi	3.49665e+07	2.04396e+07	2.86293e+07	1.57848e+07	2.19675e+07	1.78817e+07
99311	Commd7	17182	15165.4	11814.4	11057	1425.05	3990.24
232187	Smyd5	1553.08	527.456	388.447	0.5	0.5	441.552
22782	Slc30a1	6708.21	14047.4	10325.4	6433.64	6158.34	3033.45
56790	Supt20	407.698	508.229	202.197	1378.51	1509.35	445.012
51886	Fubp1	1.78021e+06	1.47547e+06	2.02456e+06	1.55284e+06	1.33445e+06	1.25504e+06
12043	Bcl2	1611.94	553.573	1230.58	5961.93	3511.47	1467.14
16549	Khsrp	2.1323e+06	1.77609e+06	2.27748e+06	1.87858e+06	1.61292e+06	1.46895e+06
97387	Strn4	69792.3	52274.6	74187.3	54223.1	41064.5	50726.8
13169	Dbnl	368392	285229	308454	278325	257689	195887
100037258	Dnajc3	25616.1	28735.7	23014	23740	17563.1	13805.2
13800	Enah	83557.6	60333.5	77742.1	59973.8	60628.1	56776.8
106581	Fam234a	29566.7	24659.1	28295	25980.7	22184.1	21214.7
68272	Rbm28	9299.67	49174.4	13525.5	83784.4	50297.2	45138
223989	Marf1	0.5	404.738	0.5	162.803	657.759	6213.65
224139	Golgb1	12618.8	10195.9	12203.5	10639.6	6953.04	5019.54
76108	Rap2a	9542.67	16522.7	13851.9	4767.69	7552.47	10402.9
83397	Akap12	42952	45784.6	50465.2	35000	44312.7	37565.4
110893	Slc8a3	88.0771	272.475	450.451	4057.49	1549.38	367.269
72029	Cnpy3	93706.1	67283.1	90074	73829.8	55859.5	58464.2
230796	Wdtc1	906.067	1150.78	2115.87	733.352	744.359	248.915
17754	Map1a	41654.7	46684.3	52457.6	40133.7	41322.2	32276.1
386649	Nsfl1c	1.13029e+06	932818	1.11216e+06	1.00436e+06	774576	756620
193813	Mcfd2	175829	88679.4	148402	92326.5	80597.7	83147.2
330369	Fbxo41	387.625	753.343	676.259	466.172	0.5	0.5
11957	Atp5j	4.0624e+06	3.24941e+06	5.02723e+06	3.3938e+06	2.98062e+06	2.48903e+06
14803	Grid1	1207.92	810.388	1030.6	0.5	0.5	806.188
108899	2700081O15Rik	0.5	0.5	200.189	840.355	128.088	203.98
233532	Rsf1	50935.9	48280.9	44111.7	45690.8	29712	24486.3
26921	Map4k4	88195.9	39772.8	153175	42803.5	36282.6	23308
16004	Igf2r	703.471	961.889	1005.93	532.771	798.049	541.056
114886	Cygb	83809.8	61481.2	95501	68820.8	39782.8	49668.3
30057	Timm8b	145761	80347.6	68306	49237.1	61711.6	58662.7
68576	Lamtor5	150880	104738	147650	113501	82910.8	97781.4
71207	Nudt4	45742.8	117449	59428.9	44374.2	33139.5	34323.2
237859	Ccdc55	18816.3	14074.8	16294.1	12899.9	6179.82	11708.9
53870	Cntn6	106.356	369.9	210.299	755.738	396.055	4708.93
69684	Aarsd1	72880.8	85705.6	94332.8	66512	37468.6	66104.6
22248	Unc119	283873	308980	471910	265366	217819	251851
20610	Sumo3	715509	856166	719469	503503	728269	440801
56324	Stam2	35086.4	20742.4	29267.3	13857	22397.9	18782
14319	Fth1	183313	153973	238884	159983	88666.2	125897
20741	Sptb	6154.28	2082.1	4969.58	272.213	1509.66	1965.09
13427	Dync1i2	571566	611289	739809	593450	472521	460506
269878	Megf8	0.5	125.302	0.5	162.79	170.664	107.845
27224	Tceb3	35098.2	34951.8	40500.9	35829.6	22571.1	22505.8
229096	Ythdf3	164773	112342	146707	104234	118896	102289
108124	Napa	346707	345359	414257	352463	248235	262706
108902	B4gat1	0.5	969.714	0.5	6194.92	1129.6	433.118
68118	Atg101	2462.99	15130.5	47354.8	1820.43	202.988	0.5
68117	Apool	178566	161429	230125	165515	140131	120064
56430	Clip1	18655.3	9086.82	13434.5	9156.61	7659.55	8634.27
16561	Kif1b	8884.8	4607.06	4219.23	3543.16	3747.6	2547.48
18816	Serpinf2	410.652	5536.83	2011.53	1144.86	0.5	0.5
12371	Casp9	1928.56	2017.61	5496.75	7675.23	4474.44	6349.54
107338	Gbf1	12982.2	11634.1	16456	10981.7	10946.1	7363.89
13004	Ncan	4192	4157.38	3795.25	2912.59	3977.16	2767.67
52551	Sgta	914436	580052	887755	582025	543791	594010
71793	Ints12	16962.5	23804.9	23464.1	17358.2	16793.5	16337.8
18039	Nefl	123754	106669	146161	85511.3	111491	97514.2
399558	Flrt2	0.5	0.5	1764.59	2491.85	3738.28	1016.14
68014	Zwilch	248.95	91.354	80.1107	848.592	402.521	179.796
17187	Max	121487	77756.7	68547.5	67543.4	56689.8	53889.9
14270	Srgap2	22384.2	19745.2	27834	19779.6	18635	15079.6
56438	Rbx1	395182	459468	514434	421689	346247	307465
18536	Pcm1	7567.65	15553.2	9221.3	673.664	6139.36	3620.3
20655	Sod1	6.26481e+06	4.19934e+06	5.13553e+06	4.51053e+06	3.68711e+06	3.31577e+06
67080	1700019D03Rik	45358.1	15704.8	11099.9	0.5	16749.3	0.5
27373	Csnk1e	23522.9	44671.3	41658.9	16542.4	26320.2	22564.6
214895	Lman2l	7270.52	846.419	4192.59	12198.5	11107.4	9918.54
76719	Kansl1	641.629	1566.17	914.587	2213.75	2069.69	1308.48
225115	Svil	221.08	485.139	2200.4	222.247	105.929	133.026
192196	Luc7l2	854602	768282	809427	780026	600983	491892
22608	Ybx1	4.46396e+06	4.66729e+06	5.72759e+06	4.59555e+06	3.74699e+06	3.48068e+06
208624	Alg3	0.5	0.5	2915.41	4903.19	2584.46	2625.24
20042	Rps12	1.10434e+06	893062	1.15137e+06	945735	818581	655380
13855	Epn2	18699.1	17102.1	15857.9	10205.1	16821.6	9266.56
218236	Fam120a	47283.1	62576.8	68073.5	43160	50812	43837
320840	Negr1	23390.3	15095.7	40075.7	6691.48	15272.1	13590.6
216150	Cdc34	7004.35	11610	24049.2	7320.59	5102.79	5364.9
72287	Plekhf1	0.5	2297.43	0.5	4182.34	1824.32	2007.96
16865	Eif2d	634.738	2002.21	2748.14	8364.42	3873.8	2922.82
72508	Rps6kb1	0.5	0.5	4310.31	4900.67	8053.27	2644.22
60315	Myg1	307835	309130	373710	315821	224851	237691
75089	Uhrf1bp1l	117.934	0.5	0.5	373.706	125.861	59.4098
30937	Lmcd1	147234	16037.9	748.431	0.5	452.99	489.69
12017	Bag1	118986	119341	108020	114365	64350.5	66994.3
73754	Thap1	0.5	0.5	2142.9	1801.92	4005.12	1605.45
14228	Fkbp4	606812	588656	672114	600380	490354	423117
56321	Aatf	4741.95	4753.47	9137.15	8473.77	9038.23	10618.2
69912	Nup43	153145	142446	43421.5	46898.6	36935.6	45018.7
52822	Rufy3	414877	360561	683874	195791	158045	409261
544717	1190007I07Rik	12425.8	12926.9	13080	0.5	12644.8	0.5
19193	Pipox	0.5	0.5	480.06	917.548	489.617	286.88
12957	Cryba1	0.5	0.5	0.5	0.5	225098	223150
270162	Elmod1	0.5	0.5	0.5	1537.41	0.5	1480.66
101685	Spty2d1	0.5	386.707	400.277	0.5	0.5	0.5
73467	1700066M21Rik	0.5	0.5	0.5	0.5	1959.82	2050.22
74123	Foxp4	0.5	0.5	0.5	0.5	245.07	235.347
21957	Tnnt3	0.5	0.5	0.5	0.5	10488.7	11277.9
75692	Nr2c2ap	1405.25	0.5	1511.26	0.5	0.5	0.5
72961	Slc17a7	0.5	3577.98	3989.49	0.5	0.5	0.5
15251	Hif1a	0.5	0.5	0.5	0.5	491.484	536.947
76758	Gsdma2	0.5	0.5	0.5	7830.57	6920.58	0.5
73910	Arhgap18	0.5	0.5	0.5	0.5	155.635	143.805
12411	Cbs	0.5	0.5	0.5	11660.6	0.5	9933.93
68279	Mcoln2	16679.5	0.5	14021.4	0.5	0.5	0.5
100039078	Gm2036	0.5	0.5	0.5	3617.17	4313.15	0.5
13560	E4f1	317.057	0.5	361.333	0.5	0.5	0.5
16889	Lipa	0.5	253.293	290.303	0.5	0.5	0.5
68259	Ift80	0.5	0.5	0.5	355.211	410.255	0.5
12298	Cacnb4	239.18	205.895	0.5	0.5	0.5	0.5
12295	Cacnb1	220.663	189.954	0.5	0.5	0.5	0.5
14365	Fzd3	0.5	0.5	0.5	737.003	599.45	0.5
229277	Stoml3	0.5	11606.1	15721.4	0.5	0.5	0.5
106639	Vmac	2642.94	3444.46	0.5	0.5	0.5	0.5
72795	Ttc19	662.181	827.24	0.5	0.5	0.5	0.5
66379	Cox14	11452.2	0.5	8424.98	0.5	0.5	0.5
13417	Dnah8	1006.71	793.027	0.5	0.5	0.5	0.5
230649	Atpaf1	0.5	0.5	0.5	0.5	1214.73	949.098
94187	Zfp423	0.5	0.5	0.5	0.5	1003.21	786.77
12913	Creb3	23356.3	16432.5	0.5	0.5	0.5	0.5
13353	Dgcr6	1919.47	0.5	1456.98	0.5	0.5	0.5
321008	6330408A02Rik	0.5	0.5	0.5	0.5	359.379	287.131
117171	1110038F14Rik	0.5	0.5	0.5	0.5	888.495	1231.97
69156	Comtd1	0.5	0.5	0.5	2258.1	1582.41	0.5
71750	R3hdm2	0.5	0.5	0.5	949.799	689.681	0.5
330230	Zfp853	0.5	94.4978	119.454	0.5	0.5	0.5
13829	Dmtn	381.07	0.5	519.024	0.5	0.5	0.5
14598	Ggt1	0.5	0.5	0.5	0.5	640.732	900.459
12961	Crybb2	0.5	0.5	0.5	0.5	830.516	1185
21416	Tcf7l2	0.5	0.5	0.5	438.821	316.157	0.5
83434	Rsph6a	0.5	0.5	0.5	29651.8	17277.4	0.5
79464	Lias	0.5	1151.44	0.5	3246.79	1703.13	415.11
20957	Sycp1	626.838	0.5	911.549	0.5	0.5	0.5
66179	Ogfod3	0.5	0.5	0.5	0.5	1440.09	963.462
72108	Ddhd2	148.767	211.804	0.5	0.5	0.5	0.5
12124	Bik	55675.9	82451.7	141806	0.5	0.5	86032.8
15235	Mst1	0.5	8411.24	4724.4	0.5	0.5	0.5
107868	Usp9y	2214.54	1669.98	1584.42	706.485	1578.63	1136.8
67370	Zfp606	0.5	0.5	0.5	538.073	348.927	0.5
22642	Zbtb17	0.5	0.5	0.5	587.549	0.5	375.669
80893	Tmprss5	0.5	2885.09	1656.54	0.5	0.5	0.5
68050	Akirin1	0.5	0.5	0.5	0.5	15011.9	7732.05
58180	Hic2	0.5	0.5	0.5	4758.59	2623.28	0.5
68612	Ube2c	0.5	0.5	0.5	9423.04	4842.06	0.5
240261	Ccdc112	0.5	0.5	0.5	6660.62	0.5	3481.14
319173	Hist1h2af	0.5	0.5	0.5	1.02662e+08	0.5	2.72977e+07
210009	Mtrr	100.289	149.121	0.5	0.5	0.5	0.5
246782	Atpaf2	0.5	0.5	0.5	1270.31	0.5	733.119
107515	Lgr4	0.5	0.5	0.5	571.348	977.115	0.5
71801	Plekhf2	0.5	2461.53	0.5	3547.67	1954.63	2151.39
68877	Maf1	0.5	1302.59	731.766	0.5	0.5	0.5
67197	Zcrb1	1702.41	0.5	923.842	0.5	0.5	0.5
171210	Acot2	18609.6	0.5	8425.52	0.5	0.5	0.5
432731	Zscan26	0.5	0.5	0.5	3845.69	1937.6	0.5
13385	Dlg4	10385.8	18948.7	21994.2	11681.6	5140.87	9579.83
22698	Zfp39	0.5	0.5	0.5	0.5	504.075	286.792
16402	Itga5	0.5	0.5	0.5	143.187	251.474	0.5
73708	Dppa3	18220.2	28268.1	34229.1	26479.5	0.5	0.5
66302	Rmdn1	13656.5	23901.2	19806.7	14619.4	11640.4	13177.8
22646	Zfp105	0.5	0.5	0.5	184.29	0.5	350.159
12959	Cryba4	0.5	0.5	0.5	0.5	475.017	1014.56
13849	Ephx1	0.5	0.5	0.5	192.106	0.5	374.015
269682	Golga3	7514.28	9422.83	8585.62	12552.5	8766.5	12203.4
100503386	Gm4980	0.5	0.5	0.5	0.5	166.987	92.3096
71983	Tmco6	0.5	0.5	0.5	1645.67	0.5	4457.22
14913	Guca1a	1252.71	525.914	0.5	0.5	0.5	0.5
77048	Cep83	0.5	0.5	0.5	237.671	117.126	0.5
67246	2810474O19Rik	0.5	0.5	0.5	44.7088	26.6908	0.5
170711	Otud7a	1382.72	0.5	3884.99	0.5	0.5	0.5
69125	Cnot8	0.5	0.5	0.5	2662.95	963.173	0.5
56036	Ccnl2	4177.53	0.5	14138.7	0.5	0.5	0.5
238123	Cog5	17699.8	8633.15	10223.4	1265.44	6789.03	5797.94
381812	Cracr2a	11946.4	163800	345.681	0.5	0.5	3372.69
56523	Pmfbp1	0.5	0.5	0.5	0.5	3127.88	1051.88
66192	Lage3	78654.7	49979.2	95692.6	42881.5	43153	56888
12616	Cenpb	0.5	0.5	0.5	1466.37	517.769	0.5
211232	Cpne9	0.5	0.5	0.5	39046.7	0.5	8839.55
195208	Dcdc2a	977.049	0.5	357.947	0.5	0.5	0.5
68332	Sdhaf1	0.5	0.5	5173.27	5724.67	4699.45	4496.51
12428	Ccna2	0.5	0.5	0.5	1668.65	562.276	0.5
54401	Ywhab	4.8377e+06	4.3933e+06	5.83517e+06	4.50157e+06	3.87673e+06	4.05287e+06
74019	Traf3ip1	0.5	0.5	0.5	2547.18	762.686	0.5
74145	F13a1	305.636	922.085	0.5	0.5	0.5	0.5
74525	Fam234b	417.316	0.5	0.5	461.447	394.206	354.747
18196	Nsg1	0.5	0.5	0.5	0.5	4755.87	1153.97
387524	Znrf2	1865.17	512.671	0.5	0.5	0.5	0.5
269120	Optc	0.5	9376.88	1991.47	0.5	0.5	0.5
57837	Eral1	0.5	0.5	0.5	1409.83	392.007	0.5
246228	Vwa1	0.5	0.5	0.5	0.5	45137.3	7118.84
329504	Lcmt2	0.5	0.5	0.5	625.276	193.125	0.5
11785	Apbb1	18749.8	25763.6	26712.9	17832.7	20518.7	15779.4
66273	Aamdc	206048	228053	609518	72028.4	223352	103019
72480	Tspyl4	1084.53	1499.39	1173.73	0.5	1317.6	0.5
20352	Sema4b	0.5	520.169	0.5	658.858	899.801	243.99
20112	Rps6ka2	0.5	0.5	0.5	0.5	10412.3	1977.05
245867	Pcmtd2	56535.8	65054.8	52433.3	54051.6	39774.9	28951.4
68519	Eml1	88243.5	57875.2	84362.1	68407.6	45403.1	41520.2
56378	Arpc3	261792	246687	256724	371613	379295	254765
73103	3110009E18Rik	0.5	0.5	0.5	0.5	790.42	216.247
71776	Tha1	0.5	0.5	0.5	2004.68	0.5	455.542
52552	Parp8	0.5	115.497	42.9935	0.5	0.5	0.5
67673	Tceb2	720398	545176	791947	600951	405579	496935
212541	Rho	79330.6	123250	62307.8	20198.3	46702.3	62835.1
259033	Olfr1122	0.5	0.5	0.5	0.5	430.648	124.44
107513	Ssr1	212085	208668	240975	216728	159381	154929
68758	Abhd11	499.974	0.5	2434.03	0.5	0.5	0.5
14705	Bscl2	9565.87	6721.6	6659.48	2731.78	5274.07	5996.2
70551	Tmtc4	0.5	0.5	0.5	4036.63	721.579	0.5
217316	Slc16a5	0.5	1488.74	9957.67	0.5	0.5	0.5
226823	Kctd3	0.5	168.082	683.653	0.5	0.5	0.5
12041	Bckdk	0.5	0.5	0.5	6123.87	0.5	966.427
225995	D030056L22Rik	11233.7	4130.93	13221.6	1692.07	2851.76	6016.4
27096	Trappc3	115270	129152	150604	127264	73219	78014.7
78248	Armcx1	0.5	0.5	0.5	2704.69	0.5	480.414
12166	Bmpr1a	0.5	234.181	0.5	598.68	215.242	110.068
77591	Ddx10	194.394	0.5	0.5	699.087	203.412	74.2439
235330	Ttc12	52.2641	183.121	0.5	0.5	0.5	0.5
19820	Rlim	758.346	185.301	166.483	279.749	0.5	0.5
68001	1110004E09Rik	10319.9	34714.2	8434.08	6139.14	6543.36	5529.12
227334	Usp40	710.864	766.756	678.269	173.75	618.649	386.349
56292	Naa10	90485.3	98071	114836	19620.3	47293.6	85807.6
13559	E2f5	0.5	504.412	111.807	0.5	0.5	0.5
71602	Myo1e	19.5135	54.695	0.5	0.5	0.5	0.5
12834	Col6a2	0.5	0.5	0.5	617.33	0.5	128.167
20615	Snapin	17041.8	32899.7	34396.2	10128.9	20271.8	15752.9
54650	Sfmbt1	0.5	0.5	0.5	540.298	113.018	0.5
72170	Chchd4	251693	136611	138770	132136	86197.7	105155
94229	Slc4a10	0.5	732.262	139.591	0.5	0.5	0.5
216157	Tmem259	22790.5	15286.7	26328.2	16958.4	14708.6	11259.7
70144	Lrch3	3511.56	4445.2	2637.58	2899.75	2396.98	1899.26
103784	Wdr92	896.673	576.236	1686.49	2262.82	2396.28	1339.46
381677	Vgf	453.163	92.7522	0.5	0.5	0.5	0.5
234686	Fhod1	974.101	1247.36	352.035	6910.05	2835.87	1064.44
217154	Stac2	0.5	0.5	0.5	827.739	146.741	0.5
69922	Vrk2	0.5	0.5	1169.61	1110.48	1900.52	584.081
210530	P3h2	0.5	0.5	0.5	0.5	66.0287	293.83
11474	Actn3	0.5	0.5	0.5	0.5	943.667	9486
66425	Pcp4l1	349699	204215	318902	198714	204636	92838.5
225745	Haus1	3533.81	0.5	0.5	2061.55	1912.34	9052.76
238317	Elmsan1	200.78	704.808	290.507	1271.83	612.888	677.037
72042	Cotl1	1.91723e+06	1.77922e+06	2.0626e+06	1.89819e+06	1.32246e+06	1.36653e+06
226162	Dpcd	3535.58	1470.29	2132.77	1648.03	1204.37	712.312
67226	Tmem19	0.5	14386.7	0.5	15725.1	11989.7	9128.17
227292	Ctdsp1	0.5	0.5	2585.81	2032.88	2545.09	2084.93
50771	Atp9b	0.5	0.5	0.5	0.5	7216.87	691.937
30938	Fgd3	0.5	0.5	0.5	238.677	51.3316	0.5
73658	Spns1	7167.33	11833.5	9860.28	7020.15	7633.41	6200.98
11593	Aga	7407.03	12707.8	15042.9	9259.41	4811.46	5945.8
240185	9430020K01Rik	173.751	0.5	0.5	300.009	83.1295	179.19
74106	Dcaf6	0.5	0.5	0.5	1050.52	144.391	0.5
208768	Sde2	14286.2	3474.7	1010.75	0.5	3720.84	0.5
210135	Zfp180	36.2913	171.333	0.5	0.5	0.5	0.5
110323	Cox6b1	626611	840642	619677	631067	505981	429898
29859	Sult4a1	547.994	1040.62	812.177	0.5	0.5	906.874
22166	Txn1	3.4435e+06	3.39686e+06	3.17384e+06	3.28253e+06	2.52992e+06	2.13494e+06
26399	Map2k6	101812	74327.1	105149	82262.4	58413.5	36149.5
57908	Zfp318	20941.6	13308.9	5520.77	6773.45	5290.3	3017.95
270097	Vat1l	40608	72908.5	103369	15912.9	27254.4	53694.3
20616	Snap91	116507	125137	178494	122104	74975.8	92941.7
17855	Mvk	13135.9	10569.6	20986.7	11264.5	4611.6	8265.09
66717	Ccdc96	14807.3	0.5	874.652	0.5	0.5	0.5
229615	Pias3	1393.12	3101.81	2250.44	0.5	2575.73	0.5
67568	Mrfap1	214198	157982	174382	160715	145640	111713
66556	Drap1	250934	202321	229299	221712	158334	155164
105351	AW209491	618.206	62360.3	10208.4	233.748	589.061	887.188
74322	Cxxc1	3169.1	1693.09	4335.93	4283.23	4755	7087.72
102632	Acad11	9896.13	7415.17	12265	8426.19	5250.45	6409.12
100036521	Umad1	34850.9	27245.8	35518.1	16336.8	25789.9	27522.3
13846	Ephb4	0.5	0.5	0.5	634.904	10640.3	0.5
13384	Mpp3	357.36	61.0556	50.4885	690.434	348.804	247.787
16439	Itpr2	18.2477	77.7099	0.5	0.5	0.5	0.5
230861	Eif4g3	219423	196479	133392	81547.7	137189	25196.5
19309	Pygm	18276.8	44770.7	48321.2	22807.2	17049.4	14434.3
121021	Cspg4	0.5	0.5	0.5	205.812	0.5	2553.18
17762	Mapt	2.54668e+06	2.19236e+06	2.59573e+06	2.41565e+06	1.58128e+06	1.64955e+06
227700	Sh3glb2	28012.4	34375.4	30643.5	28927	23789.7	17796.1
338350	Acad12	0.5	0.5	0.5	685.447	0.5	79.9253
12373	Casq2	38365.5	39198.6	27783.1	48439.6	0.5	0.5
17755	Map1b	1.34958e+06	1.57368e+06	1.85397e+06	1.3841e+06	1.3337e+06	1.13838e+06
73828	Dcaf4	319.561	400.648	432.053	1119.29	384.918	1676.78
76308	Rab1b	490491	522910	555963	501840	452345	383943
217779	Lysmd1	12225.6	10606.3	13704.4	10388.5	10733.3	10376.2
22758	Zscan12	53.6506	438.751	0.5	0.5	0.5	0.5
207958	Alg11	460.314	6590.62	694.908	0.5	129.42	200.873
22192	Ube2m	402764	339223	468693	381242	267598	257620
67186	Rplp2	1.93327e+07	1.32719e+07	1.58046e+07	1.43553e+07	1.16945e+07	1.14927e+07
27367	Rpl3	1.7875e+06	1.7778e+06	1.81132e+06	1.79553e+06	1.43333e+06	1.31568e+06
13382	Dld	263837	261019	399900	222517	248218	215685
319655	Podxl2	22275.9	24715.8	24947.6	10438.8	24436.4	8984.46
66286	Sec11c	0.5	0.5	3019.37	2975.58	2593.1	1585.45
71985	Acad10	0.5	0.5	0.5	454.082	0.5	52.9474
55988	Snx12	391758	342046	389322	371038	267568	245275
234814	Mthfsd	0.5	0.5	501.617	571.845	175.473	827.611
219189	Vwa8	666.43	2683.37	1204.1	565.363	365.879	767.615
382236	Brwd3	509.785	162.581	355.146	1689.6	1073.18	382.311
103724	Tbc1d10a	0.5	0.5	0.5	901.495	0.5	82.4078
140781	Myh7	0.5	0.5	1014.49	100.894	27162.7	2630.45
78913	Ltn1	451.561	259.386	165.987	962.63	541.1	368.466
170822	Usp33	62.9615	642.391	0.5	0.5	0.5	0.5
20147	Rs1	6106.78	29681	65541.1	0.5	0.5	29584.6
69089	Oxa1l	0.5	4866.2	0.5	8974.81	2797.87	2091.11
213773	Tbl3	1684.24	2012.87	1591.45	1835.45	2684.41	2308.63
54367	Zfp326	248664	228905	251872	243550	166069	177323
68979	Nol11	0.5	0.5	711.713	670.584	503.185	491.592
211651	Fancd2	3075.97	170.712	0.5	0.5	0.5	0.5
99899	Ifi44	0.5	0.5	0.5	3914.79	0.5	199.014
12954	Cryaa	36994.5	52543.5	5883.47	56853.5	82433.9	184548
70266	Ccbl1	34321.1	16343.2	36832.5	21291.9	12150.9	13730.9
26940	Ecsit	4959.7	14124.1	10380.6	5104.47	5701.68	3749.94
75735	Pank1	0.5	0.5	0.5	0.5	3032.58	158.58
99470	Magi3	1269.84	846.113	1019.81	182.588	777.966	580.099
235661	Dync1li1	334042	371806	432146	366685	237938	262557
94249	Slc24a3	3167.72	2105.04	3045.43	0.5	0.5	3894.52
553127	Cxx1b	11219.7	23848.9	13267.8	12200.5	5508.1	8504.8
66158	Cxx1a	11219.7	23848.9	13267.8	12200.5	5508.1	8504.8
27008	Micall1	383.315	0.5	0.5	351.486	339.245	216.362
77877	6030458C11Rik	5466.58	4835.61	6240.86	1329.1	5729.36	988.797
66522	Pgpep1	0.5	0.5	3730.64	4386.54	1825.96	2261.91
213027	Evi5l	10348	6239.95	10295.7	7364.03	5824.13	4464.29
12960	Crybb1	1598.78	3550.16	2016.8	2263.96	13882.3	14744.5
12479	Cd1d1	3147.22	0.5	0.5	4767.95	1676.95	1452.88
224630	Bnip1	27264.3	20579.6	12478	68309.3	25336.2	33075
192160	Casc3	33755.5	14746.5	18726.1	15204.2	12502.9	11359.9
69917	Nabp2	110582	115380	127660	395168	140556	174339
234373	Sugp2	37560.8	59026.8	63755.6	43300	36307.5	28234
66197	Cks2	0.5	0.5	0.5	0.5	62134.3	869.78
18483	Palm	328146	311375	309344	313601	248281	210013
26941	Slc9a3r1	64680.4	66718.9	65267.7	41610.2	35119.5	66376.1
54169	Kat6b	128.352	0.5	14.3062	147.934	604.515	127.014
195727	Nhs	144.334	268.16	208.959	286.544	29904	1875.57
70296	Tbc1d13	13522.2	10013.6	8424.26	4787.87	8290.76	8126.54
17988	Ndrg1	2.6027e+06	3.26826e+06	4.98206e+06	2.62409e+06	2.26323e+06	2.4115e+06
100210	Gpn2	1317.57	1103.74	1021.24	1687.32	0.5	0.5
11522	Adh1	974.584	0.5	97899.6	0.5	0.5	0.5
67458	Ergic1	55792.3	101968	105841	169875	132436	106169
18826	Lcp1	3893.64	11534.5	6229.92	4064.21	1532.06	3796.99
83669	Wdr6	18668.9	14973.6	16522.7	16485.2	9429.18	11049.6
66200	Commd6	74349.9	45627.6	56357.6	52186.6	37119.6	30170.1
226539	Dars2	0.5	532.996	0.5	848.502	529.152	159.114
331532	Tceal5	411045	303430	471236	339737	168893	266534
170833	Hook2	0.5	0.5	208.952	1575.93	168.795	51.2366
13009	Csrp3	14333.4	16441.2	24401.1	15699.1	8292.47	11458.9
213827	Arcn1	265716	216818	224452	234592	144106	120519
107071	Wdr74	507.256	430.376	2490.59	3332.42	2549.66	1700.13
12334	Capn2	24150.7	20743.1	29874.4	22765.5	18090.1	15237.9
104401	Pcnxl3	0.5	234.619	0.5	121.969	285.077	151.121
56444	Actr10	49549.7	51428.1	63179.3	52698.2	39729.6	34993.9
16665	Krt15	157122	0.5	0.5	42704.8	108777	117083
19058	Ppp3r1	838364	669654	610829	669517	478639	394719
22004	Tpm2	3236.13	9081.14	9487.85	18239.4	21692	8563.18
80750	N4bp1	637.689	428.964	910.551	927.369	0.5	0.5
54610	Tbc1d8	185.934	1014.17	5698.93	197.969	0.5	91.2551
11775	Ap3b2	73244.2	69241	96178.5	74772.1	53433.2	52364.4
52710	Slc52a2	0.5	625.659	0.5	508.035	344.986	435.452
18600	Padi2	9036.77	12610.6	19722.7	4816.08	8285.11	9985.04
18040	Nefm	139191	97886.4	118400	80680.9	111203	77579.3
19899	Rpl18	5.1019e+06	4.06306e+06	5.12917e+06	4.45134e+06	3.28989e+06	3.83164e+06
320150	Zdhhc17	3749.52	6897.39	3324.22	11995.8	5811.46	6931.74
212111	Inpp5a	4032.51	7638.64	4357.42	13773.7	10691.1	5661.62
68135	Eif3h	151653	166821	211925	155680	143809	122055
66276	1810009A15Rik	240421	260645	320827	216889	241263	232495
64051	Sv2a	41680.8	43102.8	57349.1	42334	32592.5	37308.8
67381	Med4	24079.5	16240.1	30953.1	15042.7	18151.5	7911.94
243547	Grip2	0.5	143.66	6826.82	0.5	0.5	0.5
234678	D230025D16Rik	2826.19	0.5	0.5	1946.16	1586.43	1682.74
226180	Ina	191644	168481	216711	118187	185765	139445
66384	Srp19	62929.9	62150.4	70740.8	64517.6	53133.1	49533.8
73945	Otud4	67.9696	340.61	727.781	1716.28	658.074	922.871
94109	Csmd1	51.9365	0.5	1337.45	0.5	0.5	0.5
232314	Ppp4r2	147242	124888	145825	128122	114230	80058.3
213988	Tnrc6b	9906.07	10320.3	10941.2	10512.7	7568.51	7147.25
56310	Gps2	3795.72	0.5	0.5	1777.13	2292.87	2814.39
268451	Rab11fip4	470.133	0.5	0.5	1706.09	215.645	160.576
19821	Rnf2	121238	103519	139055	119344	65460.7	74005.2
17769	Mthfr	206.256	441.313	1251.19	671.544	0.5	0.5
12859	Cox5b	1.77266e+06	1.17787e+06	1.50669e+06	1.376e+06	960826	914739
80877	Lrba	9257.77	9397.15	9603.62	9553.47	6375.11	5293.67
16425	Itih2	103862	2606.53	2633.69	708.403	592.634	1688.86
234797	6430548M08Rik	76057.1	72758.5	101832	81091.3	46138.2	47862.2
381990	Zbtb2	1775.15	817.19	1028.71	0.5	0.5	1871.03
20085	Rps19	3.40696e+06	4.05901e+06	4.10034e+06	3.7321e+06	3.09337e+06	2.95778e+06
14678	Gnai2	759756	642286	866123	709915	566379	463104
64176	Sv2b	28007.1	46993.7	52657.7	33665.9	19219.9	26973.1
13628	Eef1a2	143619	152034	231243	168730	58315.5	75348.7
20817	Srpk2	27717.4	40184.2	39160	33074.2	23388.6	21093
76846	Rps9	1.75773e+06	2.14104e+06	2.43296e+06	1.85984e+06	1.72885e+06	1.64864e+06
26442	Psma5	1.64038e+06	1.41969e+06	2.07492e+06	1.4261e+06	1.29994e+06	1.40371e+06
18044	Nfya	652855	594495	560185	562585	515203	384588
214498	Cdc73	180041	164691	139099	163518	85929.1	83565.1
544971	Bdp1	0.5	129.181	98.7002	309.927	399.268	1165.64
73833	Fam98c	461.881	2871.45	1726.19	0.5	253.67	200.83
18242	Oat	77245.4	48402.7	69389.4	48176.3	34077.2	54139.5
76589	Unc5cl	1318.81	1250.03	652.522	1733.47	0.5	0.5
14415	Gad1	61057.7	10250.4	8797.91	6587.07	7181.43	2785.52
26961	Rpl8	1.86416e+06	2.22311e+06	2.61685e+06	2.01948e+06	1.75446e+06	1.39737e+06
232087	Mat2a	353332	310043	372164	340324	204838	250163
319277	A230046K03Rik	4581.51	7049.37	4145.76	3644.93	4252.05	2335.49
11975	Atp6v0a1	95254.5	129491	137714	103683	97250.2	78917.5
71807	Tars2	750.417	628.516	1257.5	4055.3	2225.36	898.014
21770	Ppp2r5d	179116	183905	229905	187658	149967	149094
70430	Tbce	6364.83	10219.1	15191.3	4609.3	5235.12	8032.99
226849	Ppp2r5a	14435.6	5602.88	1574.3	1262.12	2066.04	1410.78
239857	Cadm2	268461	370822	470225	277385	202189	288501
14860	Gsta4	527120	533943	643673	538760	360497	455791
73122	Tgfbrap1	0.5	0.5	200.242	22.8232	571.206	980.728
52250	Reep1	2973.42	3764.99	4627.41	4621.44	5070.79	4509.26
11692	Gfer	3928.17	3077.53	3921.78	3524.43	2579.91	2185.35
69487	Ndufaf5	0.5	0.5	2682.99	1223.47	1578.29	1657.96
67902	Sumf2	14359	17364	15067.1	15092.4	12885.3	12263.4
75578	Fggy	658.049	232.71	801.725	245.596	221.257	279.61
218973	Wdhd1	704.916	0.5	0.5	562.147	1037.16	171.126
66580	Esf1	9402.63	30790.5	4302.44	5500.57	3590.15	2098.68
216724	Rufy1	4964.41	6787.37	4060.72	4010.85	4234.25	2821.46
14923	Guk1	298413	303806	519168	226811	149866	311546
243842	Gltscr1	3844.73	621.723	4374.06	932.686	793.407	206.793
67399	Pdlim7	0.5	0.5	0.5	0.5	2202.68	48.188
108797	Mex3b	11388.8	6141.82	11383	10925.4	393.711	684.242
380686	Cnrip1	300772	324490	504936	270825	212758	305062
66641	Sike1	43776	13828.3	25103.6	7480.54	6834.43	21346.7
67109	Zfp787	14245.5	21713.2	24385.3	12651.1	11879.2	17277.3
56353	Rybp	68539.8	58678.7	72917.8	68306.4	38031.6	35453.9
13866	Erbb2	0.5	137.748	0.5	385.716	73.8535	45.6807
56494	Gosr2	42939.8	54434.4	85427.1	28999.1	37997.9	48149.4
17888	Myh6	29.4503	0.5	1004.74	0.5	0.5	0.5
81003	Trim23	2078.72	1631.38	3833.32	962.718	1791.72	1433.47
69554	Klhdc2	1002.91	735.199	2605.01	2263.69	0.5	0.5
11640	Akap1	14197.3	12413	16184.2	13086.5	10790.9	12200.4
244895	Peak1	0.5	0.5	0.5	24.4254	0.5	756.378
72931	Swi5	229560	128454	153148	144012	107312	95666.2
94214	Spock2	2624.68	1806.09	1227.46	91974.3	1320.21	196761
12308	Calb2	1.36556e+06	1.03214e+06	1.51917e+06	1.16651e+06	992137	827604
69024	Snx15	31590.1	32030.5	43525.3	34225.7	23488.9	20076.2
332579	Card9	0.5	0.5	912.63	541.476	354.395	699.908
12460	Ccs	27486.2	18079	22389.7	18204.9	10084.7	18003.5
59001	Pole3	96860.4	0.5	0.5	75792	53446.9	14464.5
433759	Hdac1	261567	219274	326901	220894	170062	228094
280411	Lix1l	4070.78	0.5	693.277	27219.2	14164.7	8325.95
66617	Ntmt1	26349.2	12704.3	16928.2	53357.3	29702.2	21495.3
20922	Supt4a	0.5	0.5	23830.9	25033.4	7500.42	6004.5
116733	Vps4a	22872.7	31616.9	26402.2	23183.2	15388.4	5782.01
76014	Zc3h18	155089	108041	133416	89148.2	125775	84794.8
269233	Fam171a1	0.5	0.5	608.395	107.129	370.41	2358.3
20743	Sptbn2	25679.2	35408.4	34344.8	28211.9	25641.5	23647.8
100041294	Gm3258	0.5	0.5	20426.5	21457.2	6428.93	5146.71
229593	Golph3l	17962.4	13231	19944.1	15086.1	12666.2	11453.3
71228	Dlg5	0.5	0.5	0.5	61.1299	5547.17	0.5
277360	Prex1	4718.44	5029.18	5481.84	5229.8	2908.67	2189.03
321003	Xpnpep3	1070.09	2483.01	4719.13	4784.38	0.5	0.5
83704	Slc12a9	4443.32	4209.37	5000.61	5112.69	8553.05	5302.83
84092	Usp8	3506.08	4382.4	5377.42	7432.15	5076.93	5368.47
234069	Pcid2	15328.4	18636.4	19900.8	25516.9	19328.5	20904.1
23831	Car14	57224.4	78998	89287	63780.1	36177.2	56249
12912	Creb1	866657	588351	701767	621920	583441	509528
59054	Mrps30	2782.69	6785.73	3236.31	10665.7	8932.69	4584.78
66315	Senp7	40256.8	47596.3	52723.9	46304.6	28355.4	32278.2
13709	Elf1	1097.52	1713.54	1114.98	2967.76	1425.97	1906.13
216873	Spag7	380826	268375	267586	286435	175385	206605
22235	Ugdh	1333.7	3623.72	4742.93	9290.51	4776.35	5105.5
77532	Jrkl	0.5	0.5	2238.13	408.196	2148.78	1749.69
230376	Haus6	357.136	250.203	304.278	1757.88	3506.58	260.418
67105	Timm21	2891.48	0.5	0.5	532.424	1017.51	7704.77
56697	Akap10	474.166	1994.53	660.677	1627.13	6732.77	1611.61
407785	Ndufs6	463061	339812	1.13916e+06	351332	307399	221918
13666	Eif2ak3	76.8004	376.433	5778.66	7539.9	4492.08	3743.92
72567	Bclaf1	431873	369361	525302	406546	328241	331357
101314	Brk1	97933.5	110027	100133	52300.3	91977.5	86991.4
17089	Lyar	165489	210140	229404	173082	167561	107861
12461	Cct2	1.16866e+06	929554	1.1142e+06	1.02119e+06	856501	673146
19185	Psmd4	606701	521388	690012	569131	452412	492720
68166	Spire1	351.617	0.5	0.5	480.969	101.209	181.676
19089	Prkcsh	1.12351e+06	1.00905e+06	929595	922920	876712	580824
22365	Vps45	53291.1	21355.2	25977	18995.6	22018.5	15173.1
66905	Plin3	46338.8	46233	33384.4	36728.8	33301.8	32221.9
17025	Alad	152056	152230	197647	157647	95264.2	127061
16764	Aff3	1422.83	0.5	0.5	165.804	1796.6	1776.55
270084	Lpcat2	2082.46	7419.11	33907.5	1461.22	1889.04	2721.64
384309	Trim56	1294.84	2137.29	780.408	4325.48	3226.22	1455.56
72630	Hspa12b	2633.32	4966.8	5070.34	2238.48	3530.69	2091.31
232946	Bloc1s3	6360.92	2917.52	2792.32	1602.07	2377.48	183.014
78658	Ncapd3	1469.88	1451.39	1129.66	5641.57	5320.84	1166.86
11674	Aldoa	4.80596e+06	5.64127e+06	7.58704e+06	5.16409e+06	4.06688e+06	4.53359e+06
67804	Snx2	114210	109920	99994.3	108436	83724.5	69925
16424	Itih1	113.522	622.689	167.945	0.5	0.5	400.193
20639	Snrpb2	339280	495881	360325	335985	253345	331838
67526	Atg12	11966.2	0.5	0.5	19573	2223.22	2789.37
20614	Snap25	2.49257e+06	2.33243e+06	3.76714e+06	2.39709e+06	1.83039e+06	2.10658e+06
102443350	Xndc1	287.904	92.3884	241.403	338.512	0.5	0.5
60595	Actn4	378934	344631	385470	381204	257597	255012
66681	Pgm1	150878	104944	130889	124331	71914.9	87017
55992	Trim3	15494	19626.2	54783.9	13733.7	13936.6	11874
16796	Lasp1	1.09085e+06	1.46292e+06	1.96481e+06	1.07896e+06	1.20569e+06	945123
109246	Tspan9	2881.71	5110.98	6335.06	4653.39	1058.05	1407.93
68572	Ict1	13419.5	16296	18327.3	10290.7	10972.9	1982.98
100019	Mdn1	2028.44	1342.03	1116.56	2531.01	2550.04	1576.67
13823	Epb41l3	99862.6	108292	143505	104592	93612.9	79428.3
21807	Tsc22d1	261445	187624	255888	152674	133275	229075
83768	Dpp7	4985.82	4812.06	5828.08	4604.05	17305	15431.9
214189	Scgn	492.841	22020.6	38572.8	0.5	0.5	13494.6
17101	Lyst	152.286	193.906	124.157	121.699	1481.54	1428.38
22380	Wbp4	39150.9	36943.7	49331.3	39875.4	26583.5	15208.7
56376	Pdlim5	51632.6	65788.5	45812	51786.4	37658.4	28409.3
235344	Sik2	128.869	210.29	118.789	279.741	0.5	0.5
59005	Trappc2l	7105.28	14207.1	11393.6	6300.73	9240.2	4411.66
20462	Tra2b	1.38502e+06	1.3561e+06	1.89072e+06	1.29704e+06	1.33764e+06	1.03661e+06
11973	Atp6v1e1	676885	876371	908057	758327	658467	610271
104174	Gldc	70104.7	77801.2	55835.5	117095	97023	68451.4
216810	Tom1l2	86529.5	82920.3	102221	91001.7	63495.2	64677.4
68942	Chmp2b	47534.2	53115.8	53249.5	53197.5	32690.6	34988.9
22145	Tuba4a	3.56292e+07	2.53189e+07	4.68769e+07	1.94265e+07	3.10304e+07	2.24055e+07
59007	Ngly1	4744.36	8288.47	13393	6178.6	3908.27	4029.53
110380	Shroom2	13305.3	12527.5	15973.7	12060.4	12591.7	8592.06
66878	Riok3	4455.6	4167.31	4924.53	712.04	0.5	967.276
380711	Rap1gap2	776.619	751.061	1315.38	940.804	364.819	245.182
94232	Ubqln4	221622	146995	168531	154049	133607	74399.1
18102	Nme1	1.78499e+06	1.88053e+06	2.54951e+06	1.83123e+06	1.44254e+06	1.67322e+06
17250	Abcc1	724.667	500.178	1599.04	540.795	314.046	498.776
54473	Tollip	65761.6	119686	99871.7	46296.6	85401.1	55591.6
13641	Efnb1	47206.1	53539.8	20919.1	27880.7	19507.5	5625.02
16011	Igfbp5	0.5	0.5	1104.77	445.585	488.36	502.825
13822	Epb41l2	1.25115e+06	1.53387e+06	1.74716e+06	1.34471e+06	1.27936e+06	1.07548e+06
13688	Eif4ebp2	169546	186656	196233	44595.7	174416	106817
50933	Uchl3	658689	435368	576451	515487	397813	342782
230967	Cep104	1431.42	97.8152	0.5	1416.44	8283.83	1117.09
50997	Mpp2	53119.7	72519.4	111973	42282.2	61340.4	49542.7
66448	Mrpl20	5500.67	3469.09	8122.92	338.383	7164.96	331.943
15353	Hmg20b	3074.53	0.5	0.5	3300.85	1723.98	397.35
102448	Xylb	3224.45	1521.82	2104.54	3541.25	3353.64	2755.13
224938	Pja2	8442.23	5447.48	5457.59	4340.1	4164.46	5731.36
14667	Gm2a	111415	45668.3	74048.8	58794.1	42752.5	27811.6
56273	Pex14	58150.6	49052.3	45286.8	50434.5	37521.5	33335.3
12215	Bsg	348194	297034	404312	306513	209551	302833
11615	Gm4737	431678	357972	473448	422853	267818	282122
269378	Ahcy	431678	357972	473448	422853	267818	282122
382620	Tmed8	7627.73	8664.21	6906.48	5173.99	7914.95	4802.21
74206	Sipa1l3	1012.28	1917.14	1149.72	934.668	988.025	906.474
55981	Pigb	895.637	1242.59	856.334	1829.48	959.118	1870.79
54720	Rcan1	3109.56	6250.93	573.603	0.5	561.806	314.694
13445	Cdk2ap1	49204.2	60620.5	49543.5	42377.2	47094.5	49292.7
12833	Col6a1	170.81	221.747	150.808	1830.29	191.158	46830.4
50887	Hmgn5	331324	253136	381340	286597	251639	193355
18195	Nsf	280769	326649	420592	295967	248026	277117
76688	Arfrp1	681.885	5811.29	7233.18	0.5	7998.61	0.5
56844	Tssc4	67673.7	33872.2	46935.6	39451.1	33060.1	25212.4
67128	Ube2g1	63125.8	54209	40714.4	90742.8	78613.9	53553.4
26875	Pclo	622.468	1297.89	1557.85	499.495	673.996	795.842
26557	Homer2	53.1041	0.5	22355.4	0.5	0.5	0.5
225898	Eml3	6764.14	119758	13899.5	3188.16	5950.03	6994.14
80884	Maged2	67766.5	95297.6	104668	84023.8	56600.2	56093.6
73666	Thoc3	49994.1	46992.7	53333.7	51650.6	35250	28270.5
276770	Eif5a	2.607e+06	1.87418e+06	2.3779e+06	2.18067e+06	1.70574e+06	1.36098e+06
69162	Sec31a	76465.8	114195	104904	93943.6	62763.1	64058.6
11737	Anp32a	9.78601e+06	7.00221e+06	9.51187e+06	8.24771e+06	6.16153e+06	6.38945e+06
50781	Dkk3	13384.2	10467.2	323290	2048.31	7187.91	8529.38
78334	Cdk19	3552.87	3331.21	7813.47	44996.1	7330.29	7382.59
22151	Tubb2a	3.11762e+06	1.30408e+07	5.3391e+06	3.55114e+06	2.57427e+06	2.88056e+06
68090	Yif1a	15410.1	12912.1	20788.3	13819.8	12122.8	12013.7
67951	Tubb6	1.83369e+06	1.20283e+07	3.33363e+06	1.61568e+06	2.19544e+06	1.1667e+06
75956	Srrm2	288989	267979	311610	287219	244436	211009
214899	Kdm5a	27102.5	5332.28	7716.69	5073.8	5272.94	3326.25
68193	Rpl24	1.32152e+06	2.17751e+06	2.33793e+06	1.33445e+06	1.37138e+06	1.49683e+06
74149	Zfp946	0.5	693.514	0.5	90.2735	591.24	703.738
226356	Cfap221	0.5	17274.6	0.5	845.541	63793.1	6242.95
67228	Dph7	5478.34	4854.51	4131.95	2423.7	5153.72	1817.2
66521	Rwdd1	142016	102582	119919	137446	41963.6	29869.5
240174	Thada	618.033	803.365	1357.14	393.063	784.29	479.281
13411	Dnah11	2361.12	140.86	3459.15	11.3453	465.089	145.516
57754	Cend1	119949	61350.3	100275	49295.1	52663.2	4061.15
102443351	Xntrpc	91.3982	29.3296	76.636	107.464	0.5	0.5
329015	Atg2a	0.5	479.603	0.5	101.521	204.101	551.332
103080	Septin10	102846	3387.3	2544.43	1228.45	1342.63	1580.42
107368	Pdzd8	4120.25	6578.46	5897.6	8889.9	6818.2	6253.43
66988	Lap3	112277	84237.6	63319.6	80997.3	35509.6	50278
382053	Ces3a	0.5	0.5	2434.91	791.674	652.027	1244.04
330177	Taok3	280.002	715.379	443.169	44488.6	480.379	2954.74
268936	Brpf3	774.106	1613.58	1377.24	1587.14	1742.79	4753.73
327958	Pitpnm3	7628.04	19004.8	17121.1	5122.31	8017.79	10547.1
68449	Tbc1d10b	9318.14	17501.5	16409.3	10424.5	10637.4	8589.67
76897	Ralyl	983.367	2394.75	1108.27	4127.98	0.5	0.5
66423	Coprs	62101.7	43180.4	74139.7	55064.9	37441.2	31479.6
16832	Ldhb	1.30974e+06	1.09643e+06	1.44571e+06	1.31416e+06	787730	821766
66724	Tab3	558.018	752.266	821.906	572.578	630.518	440.56
13821	Epb41l1	19685.4	18512.4	16836.4	17870.3	9642.08	14355.4
72544	Exosc6	66892.9	68997	91090.4	66934.7	64929.1	55340.2
76893	Cers2	0.5	0.5	6821.05	3397.35	5358.62	665.955
215476	Prr14l	3549.63	120.4	0.5	6365.63	4599.44	2324.8
19291	Purb	354607	413013	424657	407175	286682	259699
12321	Calu	2.6339e+06	1.63423e+06	1.77779e+06	1.89228e+06	1.21012e+06	1.19934e+06
319801	Tigar	15598	19058.6	19930.4	18617.9	11167.7	12152.8
11764	Ap1b1	99538.3	87393	118655	100654	63629.8	73426.2
93739	Gabarapl2	84059.8	50483.6	78429.6	52860	50525.1	56503.7
74769	Pik3cb	1510.63	831.208	42239.4	0.5	720.977	410.345
52840	Dbndd2	12081.9	11406.5	13973.8	13220	7225.54	5236.63
50492	Thop1	161094	195114	170481	166910	107182	148780
21778	Tex9	906.936	0.5	0.5	306.846	1075.85	167.901
18611	Pea15a	2.09282e+06	2.19061e+06	2.64061e+06	1.92997e+06	2.20232e+06	1.52339e+06
230233	Ikbkap	84677.2	54118	59783.7	57038.9	52079.9	40059.4
56771	Med20	34910.3	19715.2	26399.1	26784.3	12610.6	12438.9
98660	Atp1a2	7357.68	22288.2	20137.9	8354.55	8160.3	8716.66
66075	Chchd3	226621	234623	198945	224952	152557	165526
18080	Nin	386.936	59.5865	92.6239	633.603	1306.52	153.788
99650	4933434E20Rik	2745.6	2006.27	2374.73	2531.26	1030.08	1245.01
237823	Pfas	160791	121838	190770	140087	121464	99299.3
18718	Pip4k2a	19828.6	19702.4	23674.8	5824.47	17534.8	16038.4
66395	Ahnak	2696.52	3202.89	2369.47	1712.27	2380.84	522.5
52469	Coa3	59640.2	66508.9	42660	42019.7	20127.7	47320.1
22230	Ufd1l	111497	123935	164230	122379	94999.8	99879.8
66105	Ube2d3	411192	393504	382787	390337	154666	277893
14674	Gna13	407317	372319	428578	421522	279077	265799
67480	Cwc25	3861.87	3228.7	7505.15	1249.64	4033.36	2400.53
230935	Dnajc11	17444.4	32116.5	28650.4	23098.7	16044.4	10658.6
26931	Ppp2r5c	7842.85	22093.3	27914.6	7132.37	9951.67	9758.72
233824	Cog7	8443.94	7791.25	9517.03	8852.9	4580.05	5896.57
55980	Impa1	314120	261826	369323	308838	200910	224010
53375	Mtx2	36994.1	31968	31857.1	33856.4	23509.7	15197.6
21960	Tnr	13533.7	22777.8	40104.6	14523.1	14481.3	12899.8
76561	Snx7	263.188	364.878	0.5	855.833	357.442	32442.4
109689	Arrb1	27834.2	33642.2	30266.2	27990.3	8934.9	21296.2
20649	Sntb1	7754.92	4049.94	11110.7	14047.7	47144.1	8667.05
67727	Stx17	8841.49	6308.63	5721.74	2735.44	7449.54	2957.35
77629	Sphkap	5253.69	7209.84	13324.5	3854.21	3419.67	7048.79
72519	Tmem55a	9646.4	16081.1	15547.4	7696.18	9855.97	11816.9
594844	Tceal3	225455	172055	551576	198493	78020.2	159260
18739	Pitpnm1	74051.1	101802	142278	75947.3	56283.5	85211.2
223435	Trio	2589.91	3614.39	3943.3	3737.27	4159.06	4818.53
23805	Apc2	93.3016	121.844	329.665	35.2978	85.4851	0.5
68631	Cryl1	2418.89	5287.94	2246.63	0.5	2751.92	115.162
77987	Ascc3	360.096	513.555	141.365	734.184	365.641	2353.39
66593	Diablo	53689.4	31047	32220.9	44943.8	4726.84	9316.74
67025	Rpl11	1.22292e+06	1.15754e+06	1.44861e+06	1.24901e+06	1.04756e+06	912886
208967	Thnsl1	2075.78	1517.59	1665.32	980.292	126.619	1265.48
66144	Atp6v1f	482658	346016	563652	382858	360531	334624
66194	Pycrl	93921.2	128273	197162	93823.7	92596.3	97735.1
27999	Fam3c	21751	19242.4	25864.8	23447.4	12878.1	9634.16
67948	Fbxo28	20591.1	15547.4	16237.3	11090.7	14179.4	16533.3
68040	Zfp593	160873	184296	201681	167948	166742	144988
22218	Sumo1	415276	485009	520460	336655	484080	322875
67863	Slc25a11	120325	155033	121440	126292	106405	102175
231769	Sfswap	17844.9	17109.9	25227.6	15995.5	17838.9	11987.3
76246	Rtf1	59905.4	68836.9	132829	70050	45658.4	43550.8
81500	Sil1	13538.9	3623.71	1106.63	0.5	1510.75	360.39
11964	Atp6v1a	474677	510803	652267	536947	349356	394692
230082	Nol6	862.391	1191.61	1777.67	2325.04	1796.16	1438.52
26430	Parg	7214.97	5892.48	7145.37	6777.28	4954	3582.78
13039	Ctsl	10097.6	12562	16570.4	13331	6839.86	5510.4
279561	Wnk3	0.5	0.5	100.58	22.707	80.4795	74.521
67845	Rnf115	5048.65	4190.51	5219.81	4655.09	3422.24	4072.84
20597	Smpd1	4700.1	6385.48	10588.1	866.496	5554.7	3665.26
381318	Nsl1	1075.08	3011.17	2982.04	9702.28	9303.6	2011.96
69270	Gins1	3788.21	1520.2	4282.53	5523.45	8305.56	3639.09
56748	Nfu1	86491.4	57268.8	98129.3	64671.9	63139.7	50996.3
20215	Sag	2.47865e+06	3.72187e+06	4.24897e+06	2.79583e+06	1.90926e+06	2.78007e+06
12577	Cdkn1c	45349.4	30320.8	43136.6	36732.9	27718.6	27606.4
20740	Sptan1	490936	416947	584815	475991	371404	368480
52463	Tet1	3920.03	4536.36	3813.56	677.993	3893.11	2229.87
66887	Lonp2	787.147	6140.4	17884.8	62621.3	18687.7	10641.3
432940	Otulin	5988.2	4605.11	5889.92	753.752	4070.01	3817.67
71832	Csl	38554.8	0.5	0.5	505377	587.447	14416.2
231637	Ssh1	629.844	90.8837	846.981	1945.15	18005.9	507.809
22247	Umps	92777.5	93273.1	103795	87457.5	87594.5	54193.9
67895	Ppa1	950039	1.03322e+06	1.20727e+06	1.03554e+06	846275	612960
16976	Lrpap1	358206	235368	283608	277727	186218	207375
22393	Wfs1	4223.45	14236.7	7179.64	33604.8	10760.2	12582.6
19330	Rab18	154827	135704	181565	125005	146901	131913
67933	Hcfc2	699.271	5993.62	221.233	2619.97	0.5	0.5
67201	Glod4	569553	521269	671667	603339	404383	382444
12927	Bcar1	3465.38	4034.19	5769.74	4223.57	2763.81	2213.36
246221	Mpst	194323	171564	204493	196918	138364	117706
109672	Cyb5a	944083	546322	614808	597841	397036	511674
117148	Necab2	6792.98	15161.6	12413.8	6070.56	9026.18	6586.1
67028	2610002M06Rik	211631	68934.9	126922	75188.4	91082.5	38364.6
16681	Krt2	103814	29266.6	27494.4	20425.8	20200.1	25792
11865	Arntl	1586.24	2047.03	1800.13	982.135	1176.38	1896.9
22384	Eif4h	1.65776e+06	1.57292e+06	2.11156e+06	1.66569e+06	1.47407e+06	1.33283e+06
11927	Atox1	1.20118e+06	906296	1.37293e+06	346120	1.08246e+06	749510
70650	Zcchc8	90549.6	78519.9	96552.2	71595.2	87714.3	71055.6
78246	Phf23	25857.8	12701.6	22036.3	18493.2	10634.2	7952.1
17920	Myo6	36514.7	40085.2	50640.3	40645.4	25789.6	32962
69663	Ddx51	2069.17	4652.81	5041.87	4959.09	6604.63	5911.53
110253	Triobp	833.195	107.988	1031.42	10996.8	983.394	1178.43
18207	Nthl1	401.071	3895.05	905.459	6771.39	4022.42	1830.61
20203	S100b	17775.1	13241.2	26303.2	4016.48	3169.14	0.5
11991	Hnrnpd	7.23743e+06	6.41491e+06	7.55752e+06	7.18985e+06	5.60512e+06	4.70172e+06
69035	Zdhhc3	0.5	270.161	2440.73	3769.75	2772.13	4262.49
22129	Ttc3	8660.98	8478.59	10561.5	8060.14	8440.07	5206.81
52633	Nit2	213960	153999	218338	178667	156338	135713
72948	Tppp	26420.3	37013.9	63237.8	29464.1	29118.8	16490.1
231855	Ap5z1	0.5	236.345	317.146	699.547	1794.4	583.272
628147	LOC628147	0.5	0.5	0.5	32.7534	63568.4	0.5
19946	Rpl30	162088	203641	214227	188568	142795	149606
664969	Gm7429	162088	203641	214227	188568	142795	149606
110006	Gusb	2324.96	827.276	1310.31	4031.62	1886.64	1985.66
20638	Snrpb	132564	138212	197279	121650	139852	78381.8
20646	Snrpn	107708	112297	160290	98840.7	113630	63685.2
13682	Eif4a2	301099	218498	326132	260124	149212	215063
109676	Ank2	19356	27767	23545.8	20753.9	20423.6	16679.1
14605	Tsc22d3	210687	125985	119966	142164	83431.8	83222.8
269587	Epb41	1.25699e+06	1.52317e+06	1.59517e+06	1.40225e+06	960279	1.22787e+06
67216	Mboat2	68.1607	254.367	0.5	188.088	255.993	2516.84
100900	Hscb	5387.24	7224.39	6219.7	3619.56	6407.21	1714.29
20338	Sel1l	5147.64	7256.13	10832.5	21275.9	8931.06	10398.4
76302	Pcnp	535355	474834	575296	488090	457221	279797
110749	Chaf1b	334.45	640.542	1269.11	2366.26	4030.72	632.829
232333	Slc6a1	46254.1	52380.1	71952	46934.1	43126.1	46383.2
13405	Dmd	2010.34	4653.15	3455.45	5183.86	3736.52	6365.44
66435	Uggt2	2442.63	11526.4	12300.9	2461.8	0.5	932.488
17932	Myt1	13236.9	15563.6	17086.7	11283.8	15520.4	10378.1
67068	Dynlrb1	1.56255e+06	1.25969e+06	2.07788e+06	1.35872e+06	1.34069e+06	983272
101994	Champ1	62714.4	69394.9	98512.2	65251.2	57420.9	59533.4
57776	Ttyh1	8256.72	4313.99	10394.6	6669.68	3656.52	2797.12
75627	Snapc1	221.984	28800.7	358.915	249.331	0.5	162.468
233878	Sez6l2	4099.36	4366.34	7443.82	4573.03	3437.29	2987.88
72739	Zkscan3	12449.1	8183.4	10930.8	3658.49	10575.5	6302.33
68458	Ppp1r14a	11062.7	9246.72	16543.6	2240.29	15481.6	2397.76
216705	Clint1	100508	125466	139460	116336	82766.4	97043.7
21402	Skp1a	1.49532e+06	1.09458e+06	1.30799e+06	1.29546e+06	954661	857501
12972	Cryz	148716	259885	230682	189383	141958	129839
195434	Utp14b	508.75	524.387	0.5	1149.17	894.296	8717.15
15526	Hspa9	887479	728760	913183	811513	714973	552656
11639	Ak4	14344.6	5478.6	15048.9	21511.3	21286.1	13563.8
12416	Cbx2	2326.44	730.532	0.5	5018.32	2932.61	11851.9
668218	Bin2	0.5	0.5	8104.13	584.913	2415.8	4915.16
22214	Ube2h	72789.9	93381	92965.9	87173.5	63760	52997.2
15516	Hsp90ab1	5.02769e+06	4.83507e+06	6.20031e+06	5.31229e+06	4.17707e+06	3.90135e+06
23829	C1ql1	3173.95	2591.41	3181.47	3268.38	1669.19	1568.51
16667	Krt17	14370.3	85856.1	22114.7	39697.4	115495	111575
12293	Cacna2d1	9122.98	8768.84	14825.2	9687.07	7170.82	6820.84
11907	Ate1	47562.3	63159.9	58163	50874	50150.1	35881.2
545389	Cep170	71879.5	51023.6	60153.3	60327.9	44882.2	36259.9
237782	Smcr8	305.858	687.321	203.082	307.771	154.921	88.4492
234374	Ddx49	1004.21	4505.97	1625.43	3268.32	3547.36	5314.32
94315	Prcc	67908.6	71872	70210.7	60853.8	60041.6	25905.3
20688	Sp4	12680.4	2030.11	8339.76	19772.9	9289.82	18153.3
54130	Actr1a	724395	894733	777418	815723	598361	594393
56297	Arl6	54211.7	75720.7	104592	55292.7	48734.7	63106.7
12677	Vsx2	61789.6	104557	154526	44695.6	50745	91603.9
69961	Rpp25l	6828.53	3359.26	9491.9	5299.77	2985.64	991.933
12952	Cry1	0.5	836.082	0.5	313.765	413.305	134.605
80732	Mynn	490.986	830.422	548.408	1644.86	7169.04	571.55
13194	Ddb1	300932	279026	315392	317491	212356	195110
76813	Armc6	13264.6	14348.5	14534.1	23461.4	20704	12993.6
66225	Llph	3240.14	7088.06	29143.6	0.5	1462.97	2505.26
26398	Map2k4	91314	39690.7	58967.4	63467.5	21620.5	22658.3
59069	Tpm3	2.46071e+06	1.51576e+06	1.73978e+06	1.6512e+06	1.47266e+06	1.28708e+06
668212	Efr3b	0.5	0.5	475.405	174.702	201.989	107.896
239017	Ogdhl	63349.4	63561.6	85509.6	71397.8	30956.1	47901.8
27966	Rrp9	105462	9229.8	11318.7	8634.67	4564.5	7409.02
22350	Ezr	140979	168930	184908	137001	123856	159271
223978	Cpped1	68577	54181.7	95420.9	51734.1	64631.6	41451.9
12876	Cpe	37385.6	35526.2	57802.1	40656.2	27441.3	27759.3
170677	Cdhr1	4347.64	7385.65	13192.5	614.819	3922.29	5718.39
18642	Pfkm	91601.9	63559.9	100716	81118.1	54688.4	56417
233833	Tnrc6a	34.3708	107.46	110.144	408.91	159.867	88.2913
71678	Brox	74054.3	65310.1	75181.1	77046.4	47727.1	39686.1
11651	Akt1	18189.9	23200.2	18251.2	13716.2	18616.5	5319.51
66694	Uqcrfs1	216217	302595	321747	243233	236121	153179
68183	Bcas2	423988	334876	337545	387648	232707	219245
20901	Strap	437286	388158	409380	419317	348365	302585
227656	Rexo4	0.5	0.5	5237.48	1561.66	1311.27	709.057
100041953	Gm10094	126051	184848	188436	140551	137680	121862
20220	Sap18	126051	184848	188436	140551	137680	121862
20868	Stk10	9307.81	6786.23	0.5	0.5	0.5	21.983
235043	Tmem205	33160.6	43614.4	46126.8	38972.2	30054.1	31954.7
104112	Acly	301977	302771	476957	318273	272329	210805
319965	Cc2d1b	536.729	606.668	296.09	172.325	199.095	484.43
105445	Dock9	115.671	352.745	11423.5	0.5	70.6363	304.853
30059	Timm10	248500	106295	155714	133917	90741.7	100225
67393	Cxxc5	88554.8	83017.2	64371	66691	72703.9	49407.4
100039123	Gm14295	0.5	0.5	0.5	17.2478	33474.8	0.5
17357	Marcksl1	6.11616e+06	3.85601e+06	4.40764e+06	4.56461e+06	3.37715e+06	2.71416e+06
14723	Gp1ba	18962.4	3055.26	10107.5	0.5	1450.47	2737.09
56526	Septin6	268521	232760	293780	267200	201982	205264
11806	Apoa1	105228	221940	185533	135235	38464.5	111393
209195	Clic6	718.017	5137.59	8523.1	0.5	0.5	16579.7
194401	Mical3	3909.79	1915.71	791.468	1398.14	536.806	700.754
77505	Dnhd1	3280.66	9521.13	1900.46	3644.12	1175.44	366.517
12780	Abcc2	159.634	9641.28	489.176	0.5	2747.26	0.5
68312	Gstm7	59628.8	97859.7	67859.3	387750	92459.2	98406.7
56327	Arl2	11814.2	9902.94	14199.8	11570.4	7967.93	9227.2
72333	Palld	3020.51	4329.7	6898.63	3421.32	3194.38	2739.2
19718	Rfc2	11069.2	16186.6	10452.1	58805.6	31061.9	10456.6
11364	Acadm	140903	157788	175621	167352	102049	108011
19646	Rbbp4	2.01509e+06	1.43892e+06	1.96391e+06	1.49159e+06	1.66917e+06	1.19772e+06
67684	Luc7l3	269721	250231	333935	266097	245899	213112
56187	Rabggta	11202.1	11842.2	9432.2	12314.8	5445.38	5157.59
102693	Phldb1	0.5	2328.48	0.5	472.545	269.2	1486.77
77371	Sec24a	8482.96	7160.66	10909.6	8707.99	6199.37	4600.13
436062	Fam92b	51009.2	31269.7	68699.3	6964.64	0.5	13510.9
72157	Pgm2	589029	432993	603293	542254	312873	385981
19241	Tmsb4x	6.04999e+07	3.7267e+07	4.8235e+07	4.7879e+07	2.83233e+07	3.10306e+07
19385	Ranbp1	3.32067e+06	2.19674e+06	2.84487e+06	2.55388e+06	2.24678e+06	1.68189e+06
67815	Sec14l2	64567.2	88148	138238	64200.2	53875.5	77084.1
217705	Fam161b	1986.56	1914.44	2393.56	2161.11	1563.27	1247.69
16828	Ldha	1.69755e+07	1.6019e+07	1.84145e+07	1.80039e+07	1.15596e+07	1.3036e+07
24044	Scamp2	13615.4	13534.7	12379.6	11512.3	12496.9	6925.03
329628	Fat4	0.5	0.5	530.721	258.732	660.163	41.2963
433466	Jmjd7	1557.22	2319.17	1470.9	2169.18	542.295	506.974
73699	Ppp2r1b	14771.8	15183	15152.6	18259.3	6010.04	6066.83
64707	Suv39h2	9916.67	13601.8	13635.5	12175.5	7803.5	9245.85
22680	Zfp207	143530	134960	153348	151132	104704	110269
23988	Pin1	340197	265320	298412	307018	231299	191612
26913	Gprin1	42171.2	40693.2	50624.6	43992.3	37256.9	31076.6
69894	2010107G23Rik	36552.8	58513.6	48181.7	68413.7	60203	50908.9
241494	Zfp385b	7122.53	20690.7	28180.5	5236.95	8368.32	11604.6
232807	Ppp1r12c	8374.73	8540.01	11089.7	8207.33	8570.48	6296.07
225887	Ndufs8	57239.4	47574.9	49007.9	55898	30414.2	32170.9
80985	Trim44	5265.11	955.154	9839.3	2368.99	0.5	347.65
100121	Tdrd7	8935.7	13951.7	8312.96	12110.9	2239.86	3798.58
192662	Arhgdia	3.58871e+06	3.4041e+06	3.77376e+06	3.71068e+06	2.96414e+06	2.56264e+06
63985	Gmfb	445863	384452	547315	453794	344185	274824
27204	Syn3	3203.84	5079.15	9106.22	4460.21	2480.83	2868.79
102060	Gadd45gip1	22106.2	21791.6	13291.8	20813.7	7791.12	7884.74
12340	Capza1	1.02689e+06	885792	1.06728e+06	1.01878e+06	786979	696003
98758	Hnrnpf	3.07577e+06	3.42926e+06	2.83756e+06	2.84527e+06	2.85779e+06	1.80348e+06
239673	4732456N10Rik	1012.28	4368.72	93.5101	10157.7	4250.78	1996.89
16151	Ikbkg	17617.7	13579	17716.4	12081.9	16529	9390.18
68490	Zfp579	5145.56	7474.9	7463.46	6240.14	4989.7	2696.86
14208	Ppm1g	551780	432221	481419	492367	388475	315842
67678	Lsm3	1.35755e+06	1.24482e+06	1.1664e+06	1.05723e+06	1.27275e+06	859371
67378	Bbs2	4561.51	5357.6	10512.3	2371.23	4780.95	4903.73
108841	Rdh13	7339.27	3535.05	5672.22	16648	7179.68	6289.77
108837	Ibtk	589.657	1177.05	62.6602	1141.67	0.5	0.5
30052	Pcsk1n	64508.4	65373	43163.7	16867	47806.6	45575.2
211389	Suox	4872.02	2450.97	2517.99	756.591	2752.13	2022.45
11994	Pcdh15	232.216	463.381	372.268	245.02	0.5	76.6939
11909	Atf2	25892.3	10357.5	12856	14648.8	4564.58	7688.88
227693	Zer1	528.525	2567.31	3942.07	0.5	537.857	549.029
226525	Rasal2	2608.12	682.886	1594.83	0.5	334.71	672.529
68195	Rnaset2b	4421.03	4537.96	9891.04	1972.99	2124.92	6355.65
100037283	Rnaset2a	5747.34	5899.35	12858.3	2564.89	2762.4	8262.35
232286	Tmf1	6587.36	3884.67	2433.36	1240.68	3533.35	2302.81
13865	Nr2f1	12951.3	15250.6	9690.73	20547.9	30229.6	11676.7
68365	Rab14	365033	366425	441798	388757	328606	259822
192652	Wdr81	93.9503	0.5	334.313	417.345	1820.55	187.137
17188	Maz	13775.1	20275.6	33391	25894.7	32645.5	36311.9
67065	Polr3d	2332.08	3036.07	1689.86	1825.26	1696.02	392.55
78309	Cul9	212.809	280.585	981.844	45.5097	261.922	213.103
75717	Cul5	92925.1	156986	117607	118979	77997.4	72748.2
12653	Chgb	16812.4	4855.7	5714.59	5396.5	4800.02	2490.31
66691	Gapvd1	12637.3	8230.55	12133.9	27486	14879.4	11190.9
26385	Grk6	441.035	2708.23	2268.01	6095.71	3722.34	2047.8
12589	Ift81	1237.36	1556.3	795.731	1562.6	4156.18	1350.72
70974	Pgm2l1	72389.6	43523.2	34582.3	52783.1	14361.9	21220.7
72050	Kdelc1	4234.57	2572.89	802.915	7856.75	3796.9	3304.51
56809	Gmeb1	21382.4	14728.9	20034.2	14037.2	16446.8	15953.5
329154	Ankrd44	1212.75	0.5	0.5	1374.32	136.03	183.44
67145	Tomm34	33693.1	49015.4	29150.5	25398	35395.6	14418.9
18938	Ppp1r14b	608508	540651	658994	199303	534520	503029
74126	Syvn1	458.071	2504.66	0.5	6522.04	7963.36	1125.52
57295	Icmt	794.775	7186.37	3540.85	7712.38	6971.25	6238.56
108897	Aif1l	56385.6	41407.5	95291.9	44958.3	44488.4	38007.4
211446	Exoc3	12331.5	14449	12632.5	21343.7	12555.5	16812.9
76055	Mgea5	107188	96854.9	128901	113316	83327.2	70444
19934	Rpl22	1.50322e+06	1.79762e+06	2.16176e+06	1.57536e+06	1.51267e+06	1.55617e+06
13014	Cstb	148357	258143	141733	107081	173805	86619.1
12013	Bach1	583.257	43592.6	43542.8	783.296	1508.47	1761.72
63859	Impg1	4399.67	5482.56	18334	620.336	1966.53	8410.91
211401	Mtss1	2410.5	2723.83	1570.29	1274.9	2059.37	1541.02
83410	Cstf2t	50076.3	64560.7	47695	37075.6	56227.8	24889.2
108098	Med21	46793.9	17021.1	28039.2	19966.1	18357.4	17116.3
227613	Tubb4b	8.03226e+06	1.87185e+07	7.71404e+06	8.39932e+06	6.99983e+06	4.53903e+06
207352	Sec23ip	58563.3	31731.8	59037.5	37322.4	35193	34287.7
223754	Tbc1d22a	530.246	2319.09	1199.27	0.5	141.151	993.014
209018	Vps8	4238.11	1203.8	1042.92	4106.5	2858.63	3240.58
228564	Frmd5	5688.65	4355.96	3672.44	8871.37	7380.95	4208.55
12039	Bckdha	21453.4	32042.8	27155.6	24256	22707.8	18011.2
13859	Eps15l1	159334	127786	118676	136047	104104	81675.9
223527	Eny2	360320	597644	450953	326301	452095	256035
75612	Gns	42786.2	28846.6	29413.9	24224.2	32610.5	21146
66079	Tmem42	3670.57	0.5	24394.9	4377.27	159226	287931
93736	Aff4	18001.5	6775.65	8565.55	8736.81	3849.34	6146.39
67267	Uqcc2	15312.6	11751.1	13327.1	57669.6	45971.1	9897.16
12337	Capn5	375.894	1245.08	1633.54	289.772	0.5	393.629
78252	Nxpe2	13023.7	13924.5	20243	11752	14291.5	11202.4
243219	2900026A02Rik	7355.4	3356.14	10007.2	10300.7	11399.1	8784.9
66397	Sar1b	89102.3	97265.4	78472.3	87528.1	46811.6	72056.3
67212	Mrpl55	36671.6	11209.2	11286.6	9970.48	7921.45	10474.9
19951	Rpl32	1.05299e+06	958955	1.31552e+06	1.08938e+06	858124	819445
233805	Dcun1d3	931.212	1120.8	1316.83	1123.41	778.356	389.197
224805	Aars2	2315.62	4235.49	3834.3	4181.59	4825.73	4241.46
234309	Cbr4	9961.29	10473.6	39179	73503	87636	14362
13845	Ephb3	1578.3	2765.09	9889.31	5997.51	11142.8	7457.89
24127	Xrn1	2008.58	3533.28	4706.26	4276.54	4856.28	4740.67
225998	Rorb	53403.2	99460.3	59363.2	126018	123558	67323.9
12908	Crat	1352.18	1093.33	10885.2	2441.43	260.11	324.799
15925	Ide	73580	115460	162648	94319.9	48782.3	81925.9
102115	Dohh	37465.4	15160.4	16051.5	15425.6	15476.5	8259.5
74182	Gpcpd1	4104.03	5458.3	12114	3006.83	3567.81	5330.7
66445	Cyc1	322278	366366	357888	360214	285395	280430
72323	Asb6	192.522	536.1	0.5	6024.81	726.733	271.727
11863	Arnt	333.642	762.898	299.872	419.879	1004.33	1117.58
109168	Atl3	11396.9	9795.93	8195.72	35773.8	18080.7	8566.61
110351	Rap1gap	2817.78	4830.17	5200.18	2789.65	3637.16	2843.76
76332	Cog2	2883.86	3810.5	3679.57	6242.02	9507.72	2994.75
69697	Camsap3	8987.23	5385.04	7561.29	6159.15	6110.42	4393.29
76457	Ccdc134	12180.9	1516.26	9428.37	27182.8	14911.6	9334.46
24074	Taf7	12548.1	4140.17	9039.63	4647.59	5100.83	4885.25
18648	Pgam1	8.47367e+06	7.81215e+06	9.65078e+06	8.98279e+06	6.69841e+06	5.68796e+06
74347	Tldc1	7218	54437	9122.75	7473.47	4198.01	6874.03
23969	Pacsin1	123740	131405	151932	129798	122535	90251.8
227695	D2Wsu81e	482.152	365.79	2471.83	4543.11	970.109	2317.44
74197	Gtf2e1	61893.4	54218.8	75457.6	57105.6	57352.7	37082.1
53890	Sart3	135510	133422	132306	142012	103671	77551.8
81910	Rrbp1	34906.5	61720.6	62584.1	48350.2	28721.4	34354
224224	Impg2	3185.06	5269.02	14201.6	2853.3	2459.54	4533.42
67300	Cltc	815305	797772	1.01926e+06	899904	602601	665794
56338	Txnip	2279.89	6872.81	4257.11	19102.5	18882.1	3198.25
107305	Vps37c	14926.6	33239.8	42697.6	11845.9	20483.6	19039.4
19164	Psen1	18248.1	8634.27	13633.4	12422.1	8142.53	5343.19
21968	Tom1	33577.9	38229.2	32391.1	37598.6	24182.4	22366.1
67414	Mfn1	4599.35	2986.03	7561.94	3756.88	3439.52	1764.87
21676	Tead1	1526.24	1474.45	1274.17	1832.06	1460.83	4111.7
16772	Lama1	434.906	612.579	4421.19	2521.46	1872.24	15411.7
99412	Golga2	71301.9	47796.5	82862.8	58043.1	43075.2	51635.5
98404	AI597479	12194.6	10932.7	18430.8	33226.3	43473.8	11135.8
22697	Zscan21	42221.8	31822.9	30296.1	17045.1	39967.2	7748.88
75964	Trappc8	2806.5	3588.77	4208.04	3155	2963.21	2627.59
13544	Dvl3	7376.22	6674	6842.61	6396.22	5489.83	1865.39
56209	Gde1	2034.85	1835.3	2242.53	13305	5935.16	1528.77
18108	Nmt2	15983.8	19907.6	30985.1	12361.7	16091.8	18823.4
223828	Pphln1	20735.9	23441.5	25948.9	20112.3	22449.3	12450.9
13437	Dnpep	317684	286853	363284	325611	245462	261308
15193	Hdgfrp2	164660	76381.1	153933	90851.5	85615.9	88504.1
19674	Rcvrn	649864	592373	1.41591e+06	438580	417739	740267
107701	Sf3b4	96867.4	111120	121405	113535	84134.2	80466.4
94184	Pdxdc1	24424	23118.9	25680.1	27289.1	15999.1	11924.9
218793	Ube2e2	59323.1	0.5	0.5	4208.07	1360.68	63627.2
66870	Serbp1	1.10361e+06	1.32871e+06	1.34842e+06	1.33175e+06	860975	918079
18541	Pcnt	1105.05	1121.34	902.899	2313.42	2114.79	871.428
66480	Rpl15	929227	1.13883e+06	1.28401e+06	1.01583e+06	958257	924837
234839	Piezo1	2	0.5	111.861	0.5	0.5	0.5
56212	Rhog	14705.3	25929.4	13092.7	61412.6	23018.6	19865.2
12307	Calb1	22971.4	16782.6	46171	388.002	10220.7	21826.7
230872	Crocc	105141	103613	181771	94640.4	95980.2	100246
72313	Fryl	6074.48	8719.09	16857.2	3650.65	3006.52	10491.6
66043	Atp5d	1.70477e+06	1.11695e+06	1.58238e+06	1.42729e+06	1.04219e+06	969431
66827	Ttc1	50250.2	35974.5	25455.8	34654.7	23313.5	18721.9
71954	Suds3	30970.4	26328.2	33446.1	28670.9	26790.7	17564.1
107242	AI837181	33645.2	24115.6	37653.2	29312.5	20584.5	25089.7
66401	Nudt2	56256.6	59114.3	62694.6	66900.9	38314	29873.2
110078	Pygb	119382	163367	154634	148619	108623	90575.8
18708	Pik3r1	171869	21470.7	20054.7	15889.9	16504.5	15001.4
225207	Zfp521	113.125	95.409	0.5	161.289	62.2386	10644.7
70885	Ints10	7479.87	9555.08	10148.9	8557.58	7835.64	5999.24
231214	Cc2d2a	502.329	946.838	1713.45	122.725	294.734	1094.05
69186	Tmem256	43027.3	56155.8	82775	45656.9	51706.6	27073.1
67917	Zcchc3	0.5	232.056	518.172	689.081	972.935	818.969
383295	Ypel5	18860.6	16119.7	18249.6	22397.7	7202.56	6736.19
231841	Brat1	1529.6	7085.89	2589.9	965.53	2614.86	1164.7
56409	Nudt3	147053	211359	178608	190072	115852	104566
66044	Dtd1	31310.2	43356.1	59273.2	33197.3	38445.8	24879.8
73024	Emc7	11615.3	26602.9	58932.9	60414.8	51189.8	42906.1
57808	Rpl35a	576409	512240	807911	444370	392244	617349
72145	Wdfy3	736.652	3934.42	1330.29	1207.37	727.629	363.701
20318	Sdf4	44830.2	11513.6	28370.5	15365.4	10605	15818.4
52028	Bbs1	6791.38	8687.04	14863.5	7152.86	5130.8	7944.81
23958	Nr2e3	72258.1	90734.6	125426	52613.3	70529	88966.5
56185	Hao2	4092.78	15066.5	61950.5	0.5	9900.97	1722.12
110208	Pgd	723905	654367	956583	778169	519469	559227
16319	Incenp	784.353	141.289	0.5	1328.11	1067.03	424.509
233410	Zfp592	2494.2	6243.52	3198.1	3974.08	1609.19	1207.91
668173	Pex10	0.5	0.5	6635	1328.57	1396.58	458.009
12962	Crybb3	15788.2	25972.9	16571.4	21225.9	23017.1	42947.2
14473	Gc	1520.86	2734.27	2096.3	2510.37	712.724	813.288
22121	Rpl13a	1.07874e+06	1.1263e+06	1.26585e+06	1.23615e+06	872716	768349
30960	Vapa	642788	531938	585070	626907	431646	398788
117600	Srgap1	548.998	302.533	212.96	336.611	164.911	106.335
18221	Nudc	672721	509775	609252	638364	409109	378324
26413	Mapk1	542905	370244	510501	484568	312836	311842
319482	9530053A07Rik	6415.3	3233.05	1744.46	1023.52	1954.47	2639.36
215384	Fcgbp	7246.91	3652.15	1970.6	1156.2	2207.83	2981.5
67070	Lsm14a	98311.3	103331	106018	98209.2	88312.2	44063.9
12314	Calm2	1.65013e+07	1.04736e+07	1.15479e+07	1.17501e+07	1.02849e+07	7.61691e+06
12315	Calm3	1.2751e+07	8.09323e+06	8.92336e+06	9.07965e+06	7.94739e+06	5.8858e+06
12313	Calm1	1.12209e+07	7.12204e+06	7.85256e+06	7.99009e+06	6.9937e+06	5.1795e+06
116873	Stim2	149.207	0.5	198.35	1074.08	292.757	186.033
56422	Hbs1l	117042	24272.1	35365.6	36064.8	21026.1	14003.4
233890	Zfp768	11752.2	8064.67	15019.8	9347.04	7068.89	9351.13
30930	Vps26a	49972.3	42346.5	63146.9	51484.3	38602.2	32438.2
11784	Apba2	6314.71	2651.34	4697.82	10831.8	7103.49	4476.84
60596	Gucy1a3	15271.8	18341.8	21635.6	18957.8	13466.1	9307.78
75415	Arhgap12	4391.88	1844.23	5486.56	3877.5	1429.07	475.814
381305	Rc3h1	103.41	402.085	377.012	340.803	1474.01	420.105
216565	Ehbp1	5044.47	8306.82	11013.7	5387.31	6868.78	4086.21
21343	Taf6	12484.7	14439.4	13584.3	22716.6	13960.4	14793.4
104416	Bap1	0.5	484.107	618.103	936.982	896.715	2727.73
319322	Sf3b2	811753	674346	995590	773498	624137	666715
20322	Sord	17764.2	19433.8	13317	20020.7	7789.55	2938.29
20044	Rps14	4.72808e+06	5.15338e+06	5.66026e+06	5.34857e+06	4.02554e+06	4.22803e+06
14107	Fat1	0.5	0.5	14.8409	1438.04	285.709	0.5
59053	Hgh1	1516.08	5287.63	5647.63	7060.24	5136.91	7627.37
84682	Cox4i2	476815	314465	358640	391991	265227	220777
14634	Gli3	780.388	1057.62	230.553	1583.14	740.114	1344.51
22223	Uchl1	4.2869e+06	2.28173e+06	3.34222e+06	3.07074e+06	1.91516e+06	2.17011e+06
59093	Pcbp3	882813	1.15025e+06	1.44053e+06	1.04898e+06	919662	764201
13527	Dtna	4035.07	720.93	914.991	1251.85	439.001	292.313
13860	Eps8	912.736	435.608	1850.93	571.037	0.5	260.48
224111	Ubxn7	326390	239431	338069	306657	214944	199168
70422	Ints2	7214.4	9666.53	10022.9	9760.49	3701.43	5752.12
270120	Fat3	147.177	380.999	685.335	881.797	819.603	416.865
66753	Erlec1	3196.43	8557.33	10212.6	17169.9	12453	7563.63
17765	Mtf2	167.606	271.796	4984.13	1780.09	4834.34	2291.71
66374	2310011J03Rik	113139	72410.2	78726.7	66102.1	85110.9	42631
71240	Osbpl7	744.924	1846.29	1880.69	1373.14	514.155	654.098
330216	Mblac1	10030.2	5792.86	4190.46	1972.32	5626.53	4273.35
57247	Zfp276	0.5	0.5	589.045	339.218	61.3306	121.378
56216	Stx1b	385220	300780	388748	376782	232680	260244
27103	Eif2ak4	0.5	34.3135	674.831	127.663	820.569	730.914
56226	Espn	140358	98422.8	120180	112042	102778	84457.5
216831	Arhgap44	380.813	1154.19	789.469	793.438	280.231	99.2289
74203	Eif4enif1	11310.1	9051.06	11875.6	7083.45	11704.5	6509.85
21991	Tpi1	1.20466e+07	8.63439e+06	1.38021e+07	1.10135e+07	7.76281e+06	8.2479e+06
74117	Actr3	286787	314017	391166	331543	264571	197932
227541	Camk1d	13833.7	13162.8	27692.4	3046.64	15922.5	11060
29864	Rnf11	1073.8	1411.87	3310.48	1765.83	4610.6	3728.46
20499	Slc12a7	721.603	563.845	360.263	1512.25	735.251	560.399
15481	Hspa8	1.59196e+07	1.44496e+07	1.7276e+07	1.67132e+07	1.22318e+07	1.20861e+07
28071	Twistnb	3481	1149.3	0.5	6332.14	2734.67	9288.96
66266	Eapp	354.783	1944.73	3587.84	5409.27	5186.88	1943.17
109054	Pfdn4	516787	265473	431604	311721	285157	297303
56041	Uso1	126859	119435	179013	135455	107788	98610.8
74201	Cep97	2280.4	7699.46	6948.6	15472.9	11071.8	5329.04
231004	Samd11	67083.8	77150.2	201316	42524.1	51115.9	90827.5
18949	Pnn	273316	261047	323432	296943	227216	167294
234733	Ddx19b	231308	81723.7	91880.3	47704	129300	37822.1
12651	Chkb	15598.3	18536.9	23294.3	19707.3	13687.6	9041.97
18415	Hspa4l	168220	178906	222476	195662	145970	126442
19042	Ppm1a	146368	109633	133588	137947	82111.8	92522.4
16410	Itgav	27480.3	21679.5	14839.2	32661.1	30594.7	21488.4
66849	Ppp1r2	428799	229370	288008	279704	234695	166358
66589	Ube2v1	929142	938920	1.12627e+06	1.05449e+06	682057	766380
12032	Bcan	44689.9	3664.94	0.5	0.5	71.1036	0.5
16571	Kif4	5013	894.83	398.978	13687.4	7384.92	1177.05
110593	Prdm2	3675.97	5177.78	5738.59	7796.78	6637.3	4707.15
104444	Rexo2	33318.4	18608.5	24857.3	25519.6	13014.6	16478
14467	Gbas	43559.5	82884.6	88890.3	51221.6	59500.7	34590.7
18472	Pafah1b1	393194	359325	404856	413572	302719	255382
67302	Zc3h13	12637.9	8149.27	13189.6	10063.4	8761.61	7800.48
69090	Ascc1	5261.82	5598.97	12008	0.5	1126.69	5898.69
58194	Sh3kbp1	10617.3	10534.5	7895.08	8163.06	9207.52	4612.86
68106	Nt5c3b	31760.4	28871.7	20312.3	73852.5	43233.6	23866.1
66894	Wwp2	1630.42	2911.67	2802.76	5110.75	2734.02	2852.99
109934	Abr	10558.6	7671.92	16940.4	11071.4	6780.23	4921.41
72238	Tbc1d5	4523.1	1650.45	3727.75	2367.89	848.393	2259.42
225432	Rbm27	22963.6	25283.5	33700.7	24166.9	24329.6	18907.2
22152	Tubb3	3.01774e+06	9.60901e+06	5.12969e+06	4.53268e+06	2.5921e+06	2.81922e+06
20686	Spa17	3718.75	4386.03	1443.85	1927.63	2168.24	1175.7
629378	Dact3	1274.63	1702.33	2027.55	812.493	480.423	1987.37
16779	Lamb2	0.5	498.163	4331.38	5201.33	2737.39	4135.27
108699	Chn1	18763.5	19666.3	33758	18048.7	20887.1	12904.9
56384	Letm1	26148	25847.5	30274.8	35908.9	32452.4	26466
68961	Phkg2	160.854	180.233	0.5	374.857	402.025	226.684
12183	Bpgm	237629	6735.94	11306	11680.4	0.5	4417.89
66381	Rnf113a2	53552	21628.5	51894.2	35567.8	23182.6	17104.4
192173	Fam195b	230753	198488	230346	239262	150896	158064
71787	Trnau1ap	2818.88	5435.57	6339.15	0.5	1734.57	2009.6
11789	Apc	2654.55	4669.01	5414.33	5068.15	4758.08	9695.26
14710	Gngt2	1.76862e+06	1.47247e+06	1.88126e+06	1.85325e+06	776129	1.20593e+06
14718	Got1	640172	560078	934709	644426	493118	531534
109801	Glo1	8.7352e+06	7.81445e+06	1.11353e+07	8.54719e+06	7.62464e+06	7.46094e+06
74737	Pcf11	6224.03	5647.57	5272	6207.91	4201.52	3853.43
14782	Gsr	172562	168024	169979	186380	128903	115666
381085	Tbc1d22b	2514.26	2022.89	4418.7	2874.32	984.937	1713.31
271377	Zbtb11	234.386	359.081	229.752	373.976	261.976	565.384
245688	Rbbp7	584563	492482	750003	582570	471842	432346
11431	Acp1	637075	487044	622910	579749	467496	448418
11932	Atp1b2	1.43172e+06	1.72063e+06	2.28471e+06	1.59687e+06	1.25507e+06	1.52276e+06
27225	Ddx24	710.015	1367.92	2105.68	2009.52	2092.31	1731.73
73826	Poldip3	246916	322159	328805	299681	228630	229717
64655	Mrps22	17426.2	10720.3	16996.9	14659.7	10599.6	8264.27
224143	Poglut1	5848.33	7142.56	7351.51	9436.46	10480.2	6207.12
108058	Camk2d	190365	204780	260722	251269	98806.8	128459
108160	Fam50a	85907.7	140999	144243	52907.6	119527	87477.4
99045	Mrps26	16209.7	17633.2	10464	8042.63	16485.8	4423.23
100040233	Gm10334	126852	24043.3	24828.6	2.14808e+06	772165	19238.1
67941	Rps27l	1.06538e+06	1.0762e+06	1.05482e+06	1.1716e+06	771893	774611
80911	Acox3	1129.1	1278.72	737.12	315.91	0.5	746.493
75406	Ndufs7	123999	131744	150589	147201	95303.6	94316
69920	Polr2i	86400.2	63634.6	90502.7	80656.9	60930.8	34127.9
115487184	Tma7-ps	4.02692e+06	3.84288e+06	5.53217e+06	4.62232e+06	2.46322e+06	3.22289e+06
66167	Tma7	4.02692e+06	3.84288e+06	5.53217e+06	4.62232e+06	2.46322e+06	3.22289e+06
26894	Cops7a	67172.1	71626.5	107023	68701.5	60268.4	68423.5
12294	Cacna2d3	281.594	541.645	25.6975	655.537	0.5	0.5
52132	Ccdc97	13319.5	8346.2	10789	4594.86	12532.7	5564.25
330260	Pon2	16487.3	16327.1	34053.1	42840	37455.9	20814.6
19362	Rad51ap1	600.66	508.314	0.5	1191.3	1366.73	916.121
70843	Krt28	52014.1	32027.1	11584.5	24942.6	0.5	3129.95
224727	Bag6	151567	110575	196962	118249	129094	109543
69674	Mif4gd	2546.75	6032.86	3860.89	0.5	2778.56	976.732
52231	Ankzf1	192.104	8129.06	0.5	2612.2	7630.64	2701.92
329251	Ppp1r12b	960.264	0.5	1138.98	6763.78	2208.85	987.784
22138	Ttn	79.0404	1117.13	382.568	83.4859	11.6334	298.659
99683	Sec24b	66489.4	91077.5	117556	83787.4	60743.3	66412.8
69551	2310022B05Rik	12802	8710.06	26876.8	24254.9	18435.9	25984
320557	Fam169a	217489	268594	383555	271526	165474	212238
224705	Vps52	6893.09	4529.79	3121.94	7572.16	4746.57	8325.14
67456	Ergic2	3270.92	364.068	2484.87	10060.7	3387.86	2186.1
21372	Tbl1x	48530.8	35830.3	41917.2	40149.4	36678.6	32844.9
382010	Cep44	23635.7	0.5	0.5	1113.07	2850.59	2336.49
77015	Mpped2	18113.5	106971	33053.9	29600.4	4765.75	22432.5
268880	Xxylt1	4393.67	3746.1	7275.55	10010.8	8517.58	4652.31
22276	Uros	31880.7	25347.4	32710.4	31867	21848.7	11949.7
76263	Gstk1	6154.48	5159.12	6268.36	7070.2	3077.99	2934.13
20529	Slc31a1	11370.3	23413.1	14552.9	68296	28299.5	14153.2
227210	Ccnyl1	3705.94	4828.67	1338.26	7460.74	4627.74	3823.22
67604	Get4	40195.7	54304.9	38714.6	47430.3	31057.5	20283.8
228355	Madd	16426.1	30683.9	29888	21137.2	17395.6	17925.1
18641	Pfkl	327119	330064	434936	360747	273108	292857
237860	Ssh2	140349	1637.87	5416.79	3317.58	1583.07	1185.63
66073	Txndc12	820652	537251	587086	650065	479275	375642
67788	Sfr1	92664.8	47099.4	53302.7	59450.9	43822.2	24800.1
235459	Gtf2a2	24137.8	30088.3	40040.6	31258.8	22747.3	15594.9
15587	Hyal2	0.5	535.905	4256.95	4531.7	2940.41	3507.29
18115	Nnt	73990.1	19556.3	50896.5	34537	24379.2	13568.3
237422	Ric8b	1872.02	968.438	1456.32	0.5	720.027	639.495
19177	Psmb7	570780	467857	582199	558368	441440	360075
20977	Syp	199107	273671	381233	252679	143829	215792
16592	Fabp5	5.45702e+06	3.57025e+06	4.62776e+06	4.4008e+06	3.14035e+06	3.53726e+06
67936	Wdr55	1833.53	0.5	2118.13	2997.87	7909.51	3786.59
73728	Psd	215.512	3727.56	512.151	326.836	142.76	290.12
16880	Lifr	2411.07	2481.52	1403.92	1450.75	6746.05	7650.62
69938	Scrn1	298528	276766	301057	313192	230870	152094
226757	Wdr26	9549.57	8477.39	6808.72	4306.76	9944.02	3669.74
229542	Gatad2b	139018	154667	154137	154367	129738	101803
75777	Ttc23l	1967.93	865.232	2226.55	1109.72	0.5	499.286
235380	Dmxl2	5386.44	9635.66	11569.3	4494.49	6870.47	6848.82
11735	Ank3	29834.8	27262.3	30490.6	40244.8	33003	28291.8
76563	Qrsl1	454.915	483.536	1319.25	794.237	127.595	0.5
69202	Ptms	3.43188e+06	2.65749e+06	3.62077e+06	3.62917e+06	2.09224e+06	1.59575e+06
21767	Tex264	23904.8	12215.6	19479.9	20019.9	8783.21	1284.85
20402	Zfp106	536.355	862.585	723.427	601.091	611.998	510.529
226144	Erlin1	21092.2	17759.2	27946.8	16630.8	22356.7	10604.4
100034361	Mfap1b	140078	57012.5	69829.2	75738.2	46501.6	46923.3
67532	Mfap1a	140078	57012.5	69829.2	75738.2	46501.6	46923.3
329777	Pigk	2698.34	2321.15	3408.19	18644.6	5382.06	2293.73
74600	Mrpl47	5315.33	9063.28	9123.7	9030.55	1822.77	3978.78
12861	Cox6a1	3091.98	0.5	45125.8	10537.2	246287	24430.8
100039795	Ildr2	611.811	0.5	399.067	2384.93	837.675	502.599
66935	Cir1	5227.06	3684.64	24022	7812.48	1341.09	2223.01
64143	Ralb	94751.2	88980.4	91158.4	102449	66649.7	58872.1
68043	N6amt2	6128	8706.07	5609.01	0.5	5945.12	1389.88
108707	Fam207a	16418.9	13667.6	21444.3	18766.2	11006.9	7155.15
77519	Zfp266	6359.77	2027.41	6578.77	11655.7	10226.7	4567.54
19652	Rbm3	7.97522e+06	6.8998e+06	8.688e+06	8.07279e+06	6.56445e+06	5.01687e+06
73473	Iws1	52598.6	28102.3	55635.6	39707.5	29978.9	26655.9
76568	Ift46	4545.84	4483.91	1307	3399.94	8442.27	6087.1
22123	Psmd3	395068	376493	419562	440383	289183	268457
241431	Xirp2	9216.96	391.694	3409.55	477.212	950.393	706.413
19240	Tmsb10	6.43506e+07	3.20031e+07	3.55616e+07	3.14976e+07	3.70545e+07	2.39143e+07
13244	Degs1	0.5	3448.07	5225.1	8371.78	12382.9	9033.36
69219	Ddah1	591103	405026	636781	572110	260756	367986
72421	Ttc30b	42450.1	0.5	0.5	3294.35	3249.58	1931.56
16783	Lamp1	25797.8	23439.8	30913.8	29805.3	16455	17267.2
78808	Stxbp5	6206.42	9464.04	10454.9	8000.79	6850.49	2923.8
74200	2810403A07Rik	3302.32	7212.25	6739.01	7384.59	7506.54	7527.76
78339	Ttyh3	1081.79	1073.03	1581.49	1462.55	635.145	579.158
72184	Klhl35	2562.72	223.811	0.5	494.461	9507.24	1715.35
16434	Itpa	703037	547359	811554	727650	434347	461212
77945	Rpgrip1	944.313	612.329	2424.36	0.5	297.423	1008.05
264064	Cdk8	2130.34	9365.69	2784.9	1738.55	0.5	1727.47
103694	Tmed4	89309.1	72700.8	80449.4	90744	56333.5	36300.7
14688	Gnb1	2.07424e+06	1.81962e+06	2.35183e+06	2.37388e+06	1.32647e+06	1.17455e+06
53381	Prdx4	962268	846694	1.09223e+06	1.03571e+06	545767	736699
108069	Grm3	0.5	173.538	137.116	443.549	465.891	106.054
93690	Gpr45	1629.1	1156.58	9862.29	1000.73	1405.12	0.5
18181	Nrf1	90374.7	75158.5	106540	84278	80271.2	67331.2
70625	Med26	0.5	194.413	583.118	579.275	807.168	512.813
243771	Parp12	387.9	272.297	419.448	185.633	228.865	0.5
99929	Tiparp	348779	0.5	331872	0.5	846.583	0.5
381290	Atp2b4	191.893	1095.09	0.5	470.074	898.54	1932.28
54609	Ubqln2	1.15689e+06	714704	978517	827124	822245	634410
12539	Cdc37	480773	369563	447909	446514	345952	312484
58200	Ppp1r1a	402280	399621	586723	374823	445470	278395
112405	Egln1	17853.8	17377.7	17288	16509.4	16477.2	8347.39
102637087	Gm33989	31.1643	9686.95	273.264	0.5	34.063	332.445
215085	Slc35f1	41081.2	35552.8	44958.4	69141.4	66175.9	34668.4
75985	Rab30	3029.9	2870.28	1744.8	6017.64	3485.51	2410.66
67501	Ccdc50	22773.1	23049.8	30583.2	26451.2	19218.3	17162.7
319899	Dock6	0.5	132.867	74.0603	134.015	262.779	119.809
78757	Rictor	44089.7	3674.72	2492.89	750.192	4348.08	2462.86
18053	Ngfr	55730	33635.2	48018.6	40924.5	36294.5	32799.9
12028	Bax	351949	332237	382291	362869	315800	234138
67894	Fam45a	12962.4	23171.2	20157.5	12000.3	16896.5	14002.9
66948	Acad8	34324.9	30473.5	48617.1	37801.3	22832.6	27406.2
217331	Unk	27436.5	15551.5	17769.5	18019.3	16009.5	11807.7
56473	Fads2	5450.66	12044.8	13745	48530.9	12493.2	11649.7
252904	Vmn1r69	8516.54	16231.2	10158.5	10608.5	3121.84	8605.83
100126824	Sco2	7195.33	0.5	1885.63	7027.83	42776.7	2624.96
51960	Kctd18	2687.96	1282.29	1259.46	0.5	905.152	811.233
52639	Wipi1	26552.4	17306.5	23922.3	22869.6	12253.8	17059
20511	Slc1a2	88524.6	104646	109002	109858	67234.3	74079.2
108067	Eif2b3	19189.8	17682.1	20449.9	21552.3	12221	13342.5
68832	Ldah	6362.22	10155.8	9583.69	8414.28	6748.11	3287.2
67144	Lrrc40	38483.2	28482.5	112558	33128.2	31733.3	23249.9
67224	Med29	9003.36	7345.51	16431.9	1027.69	8751.99	7694.06
105298	Epdr1	7967.48	17715.2	33138.6	4323.62	9663.45	14525
238330	Irf2bpl	15392.9	9127.8	14462.2	12120	9695.63	8142.81
117146	Ube3b	1664.74	2346.43	2540.76	1775.16	2095.8	1332.55
15519	Hsp90aa1	5.54048e+06	5.47733e+06	6.79652e+06	6.32293e+06	4.49779e+06	4.25877e+06
17761	Map7	77341.6	97239.2	132089	89499.6	79275.2	76198.1
71984	Sars2	10884.4	17751	11505.4	25604.5	40442.1	10513.5
13052	Cxadr	207382	193432	153163	185054	155066	106785
102633458	Gm11100	226827	334010	472416	292250	253638	194815
11610	Agtrap	38685.2	35286.7	21775.7	28985.5	24126.4	18914.1
22632	Yy1	165233	134021	137838	151087	121888	95921.9
57279	Slc25a20	15265.4	22428.1	18251.8	20554.8	12017.3	10839.9
23917	Impdh1	174102	250756	369664	164781	188066	219161
66108	Ndufa9	62281.1	66287.2	74297.6	75533.3	48956.6	41649.7
12211	Birc6	5633.69	4358.29	6705.95	4271.9	5358.61	4119.34
319263	Pcmtd1	2249.41	4222.32	4252.65	3877.17	1981.15	1087.14
110265	Msra	180907	169694	250248	204225	122425	150926
99586	Dpyd	539.875	248.993	693.935	0.5	322.511	219.956
70853	Vwa3b	405.509	165.833	179.303	1794.31	0.5	0.5
207375	Fam120c	17262.1	63346.5	41737.3	19861	20997.7	25592.9
109006	Ciapin1	89962.7	103756	182135	83416.9	88222.6	100991
99371	Arfgef2	2966.85	796.702	1226.37	1220.65	809.024	552.627
320487	Heatr5a	62.8777	90.7423	142.758	292.48	171.173	82.4524
30853	Mlf2	41310.6	86439.1	134564	15232.7	68830.4	53295
109075	Exosc4	58752.8	44257	57924.9	45986.2	40591.6	52200.6
228140	Tnks1bp1	27999.4	28553.2	29824.4	32584.3	20460.3	19169.9
192197	Bcas3	579.412	4525.43	1586.26	694.544	383.489	1239.4
231128	Fam193a	1028.38	510.709	789.034	1820.31	3478.37	553.299
71835	Lancl2	115613	120433	145218	117647	122367	95258.7
69113	Alkbh3	4492.68	6618.86	8678.7	5588.75	5484.89	2823.64
14000	Drosha	1660.1	521.507	967.539	2858.93	1043.49	1468.44
66208	Nenf	311269	142884	185683	206024	101790	124859
11800	Api5	542730	668071	770039	663518	506703	499534
68114	Mum1	831.523	1543.58	1961.76	5077.76	2060.22	1353.37
244891	Scaper	3459.44	3124.42	6152.77	2932.52	2205.01	3850.78
26370	Cetn2	187906	62503.6	85298.6	104407	49734.7	35615.2
22329	Vcam1	588.716	1006.56	3078.84	0.5	232.807	1613.53
66096	Lamtor4	63399.3	79796.7	91504.9	82089.7	57999.2	48656.9
20496	Slc12a2	9063.79	7186.45	8347.17	13214.6	10644.9	7488.08
102209	Snapc2	1548.45	0.5	1149.44	2935.42	6958.16	920.491
22591	Xpc	3927.35	7631.22	10968	6122.21	4904.42	2307
16568	Kif3a	7198.05	6620.54	5967.69	7113.83	4210.65	5228.05
53895	Clpp	154917	81889	156813	130763	68391.1	74743.2
64295	Tmub1	15800.1	9604.55	33276.6	13521.9	9970.98	9222.07
52184	Odf2l	90.1572	0.5	0.5	0.5	2974.34	5522.15
107566	Arl2bp	87029.8	59845.7	59134.7	74421.6	46425.4	34363.9
103583	Fbxw11	1117.78	3732.33	655.078	1605.57	0.5	313.186
74569	Ttc17	160.189	380.873	234.867	585.128	551.729	208.073
21881	Tkt	3.76839e+06	3.1161e+06	3.96638e+06	3.79543e+06	2.83656e+06	2.66188e+06
13196	Asap1	1996.11	3596.64	1856.44	3651.25	3878.5	2423.07
16590	Kit	6577.18	3878.19	2575.43	16748.5	10172.2	3123.2
59008	Anapc5	7286.41	4747.03	8370.68	5917.07	5696.51	3750.49
66336	Cenpp	5625.55	14818.1	21891.1	9926.39	8294	2477.7
12904	Crabp2	7213.57	542.665	3215.84	24490.6	3176.34	5859.17
19055	Ppp3ca	191609	165781	272546	187748	172215	145687
76183	Celf6	3067.87	1228.86	20436.5	0.5	986.309	3676.28
665113	Tnik	34891.5	4439.17	23762.7	11416.6	6945.17	3022.13
22225	Usp5	391016	363611	506958	423322	341168	283905
228858	Gdap1l1	79938.2	86199.1	103292	98815.9	64670.6	56195.4
13992	Khdrbs3	707751	961177	964237	902551	682013	583495
230751	Oscp1	136.733	326.763	2301.68	1434.13	1117.09	1403.5
16653	Kras	506837	438680	465318	516274	354096	336387
66383	Iscu	9268.78	8534.13	20866.5	4805.75	12297.7	6470.42
53356	Eif3g	377811	331978	438210	369340	346559	218801
269401	Znf512b	36934.3	42023	40026.7	45075.6	22300.6	28648.9
72039	Mccc1	17183.5	12182.8	18417.4	17618.6	10306.8	3636.96
66162	Bola2	593592	362747	391588	472241	278579	266297
16969	Zbtb7a	5624.69	8055.44	3843.76	4710.84	2910.65	4749.47
66505	Zmynd11	10495	12177.8	5176.64	12624.9	9582.11	17352.7
109079	Sephs1	484577	563236	735637	541494	521987	409238
380785	Begain	483.186	276.982	3339.62	0.5	214.237	706.023
226251	Ablim1	73696.8	3895.22	8889.61	4676.23	4455.2	4942.6
100434	Slc44a1	1249.67	406.993	1772.25	1167.49	2369.5	1975.74
22682	Zfand5	7684.75	6903.55	6728.04	7793.12	5572.06	4274.27
50721	Sirt6	4411.13	3414.43	4785.32	6223.03	5385.3	3967.06
100515	Zfp518b	87.7293	572.947	440.587	7378.48	416.787	431.206
71703	Armcx3	11501.1	9358.11	12760.6	11598.8	9015.76	7054.51
212127	Proser1	5173.3	2292.41	2752.84	6579.83	2583.2	22062.7
268902	Robo2	7387.04	7633.52	4816.1	19543.7	15368.8	4809.93
73674	Wdr75	1403.47	1482.09	127.791	4387.83	1630.19	1042.54
68097	Dynll2	959985	1.08233e+06	1.25883e+06	1.14593e+06	850360	840243
105663	Thtpa	72364	37166.2	45028	37547.5	46103.3	29582.2
14686	Gnat2	6273.95	6750.08	398707	6583.85	4693.73	3509.24
74104	Abcb6	3269.48	4590.52	4533.8	10219.2	6945.71	3363.15
53312	Nub1	44807.9	15139.9	13357.3	24211.1	9150.47	3149.41
52915	Zmiz2	1569.15	1244.77	1770.97	1582.1	1089.69	1130.27
72832	Crtac1	2005.19	3519.48	4013.56	2857.31	1868.88	2160.58
17955	Nap1l4	1.04999e+06	887870	1.14213e+06	993717	888913	892566
67453	Slc25a46	3292.94	9544.95	8128.95	4227.03	3459.09	4941.15
269823	Pon3	0.5	1146.52	5201.62	6200.65	4312.69	3805.19
66840	Wdr45b	7665.81	0.5	862.742	5931.43	5223.11	4373.24
19336	Rab24	24752.3	11699.8	28533.5	17869.2	11473	13263.6
26395	Map2k1	133117	126877	128827	150147	69038.2	91895.5
213980	Fbxw10	462.152	426.875	391.548	449.247	344.911	161.826
233887	Zfp553	0.5	1210.28	737.791	3148.1	1980.63	763.433
16579	Kifap3	3204.08	6821.21	23403.4	6851.8	1777.6	3324.23
320360	Ric3	219.044	474.802	2285.45	1419.72	1499.49	1369.38
74204	Xpo6	82.3593	0.5	1482.78	826.584	999.087	380.804
28019	Ing4	27909.5	17168.8	19941.3	19407.3	19049	9121.36
210973	Kbtbd2	1934.35	2354.24	3657.48	2982.07	0.5	653.749
269523	Vcp	1.94452e+06	1.88229e+06	2.32202e+06	2.12926e+06	1.72469e+06	1.45762e+06
54170	Rragc	12523.6	12040.7	20791.1	16868.7	6014.05	8721.8
23825	Banf1	987255	399610	848678	476119	602106	380697
55991	Panx1	13249.2	23660.6	9357.62	10862.4	11934.5	864.729
16661	Krt10	330868	112357	88144.1	66181.4	94161.4	109568
110532	Adarb1	9031.8	6084.48	6395.92	7150.79	1096.77	5235.31
28088	Rtcb	675321	973028	929688	853592	675424	612993
109620	Dsp	193.899	173.962	3642.61	0.5	0.5	4593.03
18597	Pdha1	157404	137566	153865	171825	105724	86090.4
70827	Trak2	1157.23	1720.2	1457.55	1095.72	1333.66	1246.99
22272	Uqcrq	500414	572242	595725	589382	457541	411816
19280	Ptprs	16104	18280.2	19795.6	40142.2	25216.7	15701.3
56398	Chp1	17941.3	14927.1	14197.7	15232.6	14310.6	8259.38
19687	Rfc1	4634.26	4799.23	3642.48	15311.6	8479.14	3264.86
76895	Bicd2	8016.1	7668.68	7677.91	7194.26	7331.45	2598.7
68917	Hint2	104718	116993	119679	116488	103054	86644
27388	Ptdss2	4993.39	7269.19	13796.7	4647.15	6413.47	5487.97
11429	Aco2	974216	845924	1.23472e+06	1.05648e+06	678803	764495
16678	Krt1	255011	82935	65652	38897.1	64349.6	94822.9
12705	Cited1	127794	206892	221.894	362543	0.5	0.5
67222	Srfbp1	1926.84	1115.79	1768.13	3108.99	1265.15	29710.1
83436	Plekha2	1406.89	946.351	2791.56	1358.47	962.259	806.428
69743	Casz1	28417.5	41869.1	37751.5	31952.4	33764.4	22152.3
666173	Vps13b	0.5	0.5	9.72617	45.9581	117.387	0.5
66242	Mrps16	0.5	10868.3	5117.79	15010.1	14021.5	13249.6
234664	Nae1	121319	101771	93010.4	111117	85531.9	63057.6
330863	Trim67	3306.19	6416.48	8579.96	3055.28	5085.89	3735.41
54624	Paf1	150434	72041.9	131482	114161	73393.8	57506.9
12469	Cct8	1.03422e+06	783436	1.09001e+06	1.02921e+06	670519	691026
75847	Ispd	676.803	221.861	11271.5	1131.09	240.362	0.5
11854	Rhod	143929	110318	15039.2	0.5	7089.93	94591.8
71955	Ist1	71055.3	67359.8	80792.6	83521.7	52691.2	37203.3
217265	Abca5	372.577	825.708	1511.97	1257.48	1276.61	1236.07
106869	Tnfaip8	14929.4	2923.8	3952.25	4096.55	2215.06	0.5
229007	Zgpat	27614.5	14606.5	19783.3	26739.1	4140.73	9383.77
109729085	Htd2	8287.51	14879.2	11229.7	9382.93	9960.01	7543.37
58520	0610007P14Rik	13080.6	5300.66	9866.8	23542.2	12130.5	9390.28
55982	Paxip1	1933.92	4539.59	3080.12	9314.27	5143	2679.91
233107	Kctd15	29210.4	35213.9	32044.6	32890.9	28433.6	18728.8
12217	Bsn	4103.09	1360.69	1208.17	796.934	1209.38	1501.69
12005	Axin1	0.5	7374.54	8598.28	179.648	0.5	0.5
225523	Cep120	173.089	2567.56	5334.9	32909.4	2698.19	3004.37
226043	Cbwd1	572.744	0.5	4345.08	3249.48	3103.39	2249.44
67027	Mkrn2	1329.77	0.5	667.559	3800.89	19346.7	171.178
14376	Ganab	591881	534837	766123	631059	503531	458991
105244034	LOC105244034	520.287	0.5	44.7898	1197.24	1070.65	36.8826
64213	St7	0.5	2258.7	114.777	0.5	0.5	25.2213
68463	Mrpl14	8969.88	5266.14	4496.48	28682.9	3785.64	20586.1
115490184	Gm42427	490.556	0.5	42.2304	1128.82	1009.47	34.775
105245342	Gm40814	470.397	0.5	40.4949	1082.43	967.988	33.3459
20979	Syt1	349321	376829	536351	420181	274932	320966
67420	Far1	99.8085	933.345	2089.55	3256.67	1208.15	1491.13
17113	M6pr	64413.6	53411.9	75469.2	72303.3	39212.6	42417
12193	Zfp36l2	0.5	1528.39	345.006	1773.22	932.148	1042.45
50527	Ero1l	14331.4	9710.15	9993.68	15069.9	14934.8	11002.3
194352	Trpv5	6940.14	230.083	5897.7	1237.31	813.589	0.5
18751	Prkcb	10594.8	25182.2	20849.7	13140.1	8004.04	16100.4
66799	Ube2w	2799.7	2759.53	2399.3	65288.2	0.5	0.5
22217	Usp12	2842.09	2804.04	6565.99	0.5	3493.74	1349.51
15331	Hmgn2	64626.8	129964	49348.4	67122.7	45616.5	43584
68170	B230118H07Rik	52404.2	14207	19624	23355	14223.3	6314.6
93681	Zkscan8	0.5	2473.38	1507.07	2290.87	3576.78	4081.29
51798	Ech1	28844.3	67413.8	36531.4	47102.5	21187.8	17631.8
56191	Tro	0.5	164.635	955.269	3605.34	258.909	446.359
70769	Nolc1	76829.2	85086.2	92045.3	82732.8	80183.3	55103.6
22379	Fmnl3	7515.58	3103.5	1579.24	0.5	1720.77	2173.33
66917	Chordc1	21603.2	22786.7	18388.4	6747.07	20413	18423.4
229003	Helz2	0.5	631.033	26097.8	0.5	87.8523	0.5
223666	Arhgap39	0.5	146.421	46.6002	0.5	0.5	10.8564
56541	Habp4	6183.42	16998.1	14617.5	8341.48	7990.97	7519.49
66656	Eef1d	1.06941e+06	729093	1.01814e+06	973427	613844	695390
53872	Caprin1	999778	1.00578e+06	1.42736e+06	1.01758e+06	972945	950047
15368	Hmox1	0.5	1470.59	917.641	2925.24	983.021	2387.02
66098	Chchd6	54928.7	35159.2	69741.3	44753.1	39510.5	36268.6
110891	Slc8a2	3253.74	1323.1	1432.11	1857.81	1203.82	186.664
18798	Plcb4	2235.89	23424.4	21435.2	3909.58	4283.85	4411.18
106894	Hmgxb3	0.5	74.3524	12.1902	9284.45	28.652	13.1989
26406	Map3k3	4120.77	4099.76	8594.61	5900.95	2661.72	2499.13
52635	Esyt2	2681.71	5534.01	2236.61	6812.2	5762.99	3090.02
66983	Zfp830	45496.9	26139.2	25592.8	33300.1	19426.8	18246.6
69923	Agk	55206	57726.1	65189.7	58603.2	56122.1	46762.4
170760	Acbd3	43186	50253.3	78129.7	55015.6	43800.1	23990.2
71116	Stx18	2198.7	7558.42	10184.4	14414.3	14934.6	5750.07
328110	Prpf39	11181	5329.86	11372.7	4256.44	7706.37	6929.71
12455	Ccnt1	35067.8	36535.6	49888.8	40329.6	27120.6	33266.9
13426	Dync1i1	1285.42	4271.09	1692.39	581.6	0.5	2636.02
19763	Ring1	59324	25604.6	25400.4	28145.5	25667.8	17455.9
17974	Nck2	0.5	1756.47	5149.22	10951.7	2846.8	4652.27
106585	Ankrd12	0.5	1407.83	575.966	4176.89	1931.05	466.077
18007	Neo1	28625.1	21658.7	36101	25724.5	25459.9	16086.3
22323	Vasp	21501.9	16396.9	22579.6	20227	14571	16632.3
22628	Ywhag	3.17228e+06	2.91991e+06	3.1594e+06	3.39045e+06	2.49956e+06	1.97902e+06
15183	Hdac3	9592.78	5092.09	12045.9	5355.12	7463.18	5527.37
18567	Pdcd2	9522.06	6584.99	10101.1	6995.09	7998.99	6861.49
102954	Nudt10	31977.8	37914.2	48779.7	36207.6	35945	22772.7
58242	Nudt11	31977.8	37914.2	48779.7	36207.6	35945	22772.7
68015	Trap1	758893	812947	1.09149e+06	960911	660165	408853
12864	Cox6c	1.02399e+06	1.59969e+06	1.85529e+06	1.38964e+06	1.14656e+06	859272
380768	Ccdc177	736.971	3756.23	3171.45	0.5	812.94	1856.26
15511	Hspa1b	1.36946e+06	929231	1.21193e+06	1.18924e+06	791578	917022
193740	Hspa1a	1.36946e+06	929231	1.21193e+06	1.18924e+06	791578	917022
212547	BC027231	394.893	2002.91	2570.54	346.027	1572.05	0.5
50883	Chek2	0.5	3127.72	1420.36	3758.15	2907.64	3684.99
320267	Fubp3	198147	205964	229774	224841	179876	134387
67089	Psmc6	469407	574836	576941	544983	483908	366934
209239	Gan	649.414	1040.74	1645.96	0.5	1011.62	444.596
14269	Fnbp1	14039.6	15731.8	10526.8	12897.2	11722.9	7213.13
74133	Smg8	1484.08	2207.59	3308.33	4825.77	7436.05	1705.79
209707	Lcorl	3161.93	7256.3	7130	10805.4	9216.43	5458.68
27399	Ip6k1	542.474	807.842	682.174	335.77	612.755	0.5
319504	Nrcam	190071	117646	140017	146954	117850	90034.2
76737	Creld2	41315.8	17343.7	18051.6	21751.7	13909.1	13998.5
58810	Akr1a1	319276	405299	450429	425578	266375	269354
216190	Appl2	7588.24	6044.82	5276.97	6169.53	5505.24	3638.81
51793	Ddah2	2.51759e+06	1.84711e+06	2.11102e+06	2.30309e+06	1.62725e+06	1.50421e+06
67078	Pgp	40390.8	33444.3	54862.1	73055.4	48727	43758.3
29858	Pmm1	77969.4	56780	43060	66628	36529.4	22052.1
69241	Polr2d	214153	122565	156287	178657	98769	92024.3
230598	Nrd1	61224.7	54213	46360.4	62364.2	37488.1	25722.2
18744	Pja1	7311.8	2377.28	1131.76	3907.88	120.972	772.821
17217	Mcm4	147732	127079	128360	287684	205827	110200
24068	Sra1	13781.8	37376	46084.1	13344.3	21932.6	19916.6
107650	Pi4kb	0.5	2690.12	2626.42	1459.29	2379.11	42014.7
17169	Mark3	8724	14149.7	12136	13446.8	5576.2	7023.74
66048	Emc6	6479.06	3864.89	0.5	13246.2	8183.93	5447.77
13548	Dyrk1a	6489.32	5693.87	12739.6	22576	5633.53	23828.3
14708	Gng7	123942	115593	101670	110747	107871	71650.3
13804	Endog	1366.57	3812.37	1741.21	2184.42	783.216	0.5
12928	Crk	470261	404855	521907	468679	412277	338465
70417	Megf10	3183.36	2934.03	3405.52	6048.21	4441.98	2709.98
216238	Eea1	45583	24369.9	33301.1	28603.7	24226.8	27794.6
50912	Exosc10	43164.2	30111.6	37568.8	38154.9	28932.4	25500.9
26462	Txnrd2	4621.64	675.702	12912	8245.59	51446.7	4735.82
237542	Osbpl8	7969.23	17611.4	18427.1	25987.7	23110	13769.8
30933	Tor2a	3288.56	4693.12	7249.44	12900.7	6427.09	4861.69
18822	Plod1	1496.89	2546.16	3235.47	3270	6605.69	2221.62
74164	Nfx1	568.877	1335.69	231.615	0.5	1171.16	90.6853
53328	Pgrmc1	1.58471e+06	1.38262e+06	1.56886e+06	1.72539e+06	1.08531e+06	997744
237943	Gpatch8	8265.34	5383.44	13113.4	6906.46	5920.13	5730.68
207683	Igsf11	8361.39	5727.93	10438.5	18513.7	11842.7	7095.55
94112	Med15	3456.86	3248.11	0.5	11433.6	4013.23	3447
66588	Cmpk1	894932	801623	1.14908e+06	945543	703895	768893
74392	Specc1l	4881.71	4970.81	2734.58	7561.11	6861.84	3634.3
18453	P4hb	2.14498e+06	1.64496e+06	2.02321e+06	1.95067e+06	1.61017e+06	1.58356e+06
104479	Ccdc117	12227.9	5465.27	6245.57	8952.11	4255.82	1602.76
14218	Sh3pxd2a	1419.47	817.752	561.377	1969.98	1707.66	766.356
98878	Ehd4	6970.86	10522.4	7941.28	18818.3	9979.35	8146.61
216011	Lrrc20	9717.02	0.5	847.232	12048.2	6638.79	1743.32
72171	Shq1	79862.3	100.006	0.5	368.216	92413.2	87261.6
14775	Gpx1	103675	212735	161695	152286	105614	90377.2
268566	Gphn	84484.3	61814.4	95175.8	79736.6	47787.6	66096.8
109778	Blvra	15151.6	47861.2	38338.5	7324.14	36604.6	13792.4
434130	Ccdc8	343.073	241.044	67.6703	144.634	108.508	0.5
67784	Plxnd1	5073.7	72.2121	1278.67	290.884	269.985	53.5333
70661	Sik3	7750.85	0.5	0.5	662.769	519.349	367.776
67707	Mrpl24	15395.7	10713.4	8633.46	11654.2	8358.68	6258.21
29816	Hip1r	4071.35	2811.81	5359.74	7273.2	19813.1	3048.8
15512	Hspa2	52230.4	50936.1	55517.7	71425.8	56397.1	2.57701e+06
71720	Osbpl3	407.356	657.007	504.898	595.282	1607.29	522.818
28018	Ubfd1	211772	167571	152804	174069	155673	124266
72167	Thumpd2	835.054	826.438	1862.78	1070.65	303.898	798.375
56637	Gsk3b	110988	155247	184099	99875.8	143371	118786
216543	Cep68	2793.5	4060.03	5749.08	2728.23	3448.65	3257.89
393082	Mettl7a2	3368.72	0.5	2030.59	6519.68	6913.49	1577.41
11776	Ap3d1	51997.5	63806.8	61572.1	67784.5	40526	38717.6
115489363	115489363	16161	20419.3	7312.32	11123.1	0.5	6127.32
115489383	115489383	16161	20419.3	7312.32	11123.1	0.5	6127.32
474160	Platr17	16161	20419.3	7312.32	11123.1	0.5	6127.32
74268	Aven	0.5	523.984	3821.77	1471	2957.77	2572.85
54633	Pqbp1	665068	377977	411787	512880	302551	268682
102103	Mtus1	394.303	436.03	783.705	795.241	154.333	0.5
50769	Atp8a2	1191.35	4920.22	4417.63	460.917	1573.9	3054.89
234889	Gucy1a2	162.352	0.5	456.947	1517.31	128.589	405.789
554292	Methig1	3849.97	0.5	2320.68	7451.07	7901.13	1802.76
66734	Map1lc3a	600500	499074	605389	0.5	300975	303512
73834	Atp6v1d	158735	139506	143704	151391	36406.4	124624
12827	Col4a2	643.841	1299.12	2380.11	0.5	467.844	1499.3
56464	Ctsf	21594.5	12338.1	24932.7	21496.2	9737.1	10044.8
14026	Evl	33282.6	37309.9	45817.1	39242.4	31630.4	29892.9
234135	Whsc1l1	260950	9718.04	9513.92	10599.1	6583.89	7789.67
238505	Mtr	2965.2	1520.26	1846.33	2149.02	698.51	1483.63
69727	Usp46	3242.76	2243.23	0.5	7623.39	2794.99	3246.08
28042	Ept1	18285.4	14946.5	16865.6	0.5	10829.7	10152.1
225362	Reep2	11362.9	24718.1	26067.2	13619.2	16583.6	12374.1
170644	Ubn1	1031.92	2916.13	1326.02	1506.97	1012.42	713.31
19888	Rp1	2763.9	2985.28	3003.6	851.281	1395.16	4177.71
18220	Nucb1	481063	293897	398623	398544	239049	292205
233908	Fus	7.09603e+06	5.18932e+06	7.41993e+06	7.34086e+06	4.26186e+06	4.17522e+06
14670	Gnl1	28469.8	57629.1	39662.3	34842.7	20408.1	35920.6
72306	Zfp777	126.772	3014.21	338.374	0.5	386.131	233.932
110012	Tpgs1	3202.02	2962.98	2366.19	0.5	3035	1198.42
24012	Rgs7	1798.03	878.576	3561.46	0.5	794.497	1785.95
72344	Usp36	577.737	946.727	0.5	0.5	0.5	56.006
70231	Gorasp2	170120	119892	176790	149124	100807	134362
353170	Txlng	10068.8	1120.15	1654.5	1608.14	1747	0.5
230257	Ptbp3	3408.31	4808.63	14778.3	8966.34	7440.21	30769.6
18140	Uhrf1	9137.57	889.518	306.791	22546.7	8195.17	1202.92
21812	Tgfbr1	511.855	0.5	1553.19	1668.41	1473.48	860.176
72033	Tsc22d2	44752.4	16113.1	17697.7	11206.4	22886.9	13164.6
11773	Ap2m1	214197	212730	275811	251488	162838	180324
77300	Raph1	1495.44	241.549	1757.76	2494.59	1017.3	2812.25
75710	Rbm12	135385	125995	138883	151233	103670	80459.9
231464	Cnot6l	0.5	831.654	1027	2015.57	901.133	1214.6
105722	Ano6	2393.91	2220.7	5800.81	10426.1	4989.49	2984.7
226551	Suco	186.545	149.92	0.5	582.183	212.271	101.144
140630	Ube4a	6199.31	7477.26	13092.8	8091.13	5939.7	5256.89
72823	Pard3b	3414.72	168.37	2307.12	7184.1	2966.47	1964.31
16558	Kif16b	623.268	296.32	782.079	842.623	617.043	787.878
218885	Oxnad1	742.699	0.5	272.978	11867.4	1107.26	74.7946
67397	Erp29	455262	506308	435957	548631	296545	311719
110391	Qdpr	426183	370881	591691	455396	353893	324965
109284	R3hdm4	1097.89	1061.53	1479.46	1468.9	0.5	497.711
18481	Pak3	197254	142935	220995	205628	132526	97335.4
80297	Sptbn4	128.097	246.862	63.4865	0.5	1177.44	0.5
20630	Snrpc	663505	389823	471146	545508	360819	229828
66441	Magohb	735443	34741.9	51983	96194.1	0.5	36455.8
53333	Tomm40	88217.3	99926.9	105402	108760	71147.7	73292.8
211007	Trim41	471.054	629.431	903.546	559.791	604.18	280.843
217011	Nle1	16951	11510.7	16261.7	33677.6	21758.1	12433.3
17425	Foxk1	5715.94	1125.87	6349.79	8024.09	6484.83	5378.62
27207	Rps11	1.5886e+06	1.46068e+06	1.60822e+06	1.79341e+06	1.09656e+06	1.06409e+06
320615	Dopey1	105.754	0.5	80.8495	680.23	51.0589	77.6957
66245	Hspbp1	937.933	3445.72	2975.99	4142.55	4523.78	2387.7
216440	Os9	64658.2	24591.1	42296.4	38002.9	21073	27952.8
59022	Edf1	320271	268657	274707	309052	243955	166771
102595	Plekho2	9603.98	6553.46	8939.53	7011.84	8362.73	5271.58
23806	Arih1	26730.7	15434.7	24319.6	19168.6	17572.3	16572.1
235439	Herc1	105.749	187.411	475.818	116.01	124.886	146.851
22334	Vdac2	682882	680965	841627	801556	541511	554196
56433	Vps29	233367	216105	267360	277560	165996	148352
226977	Actr1b	263564	387542	322836	358470	215779	216670
54338	Slc23a2	0.5	4834.59	366.614	42522.8	27933.9	71.4667
20773	Sptlc2	2731.63	3964.82	3406.09	6182.25	39218.2	2416.6
94220	Cnnm4	0.5	1585.74	930.574	3468.85	1334.43	1055.77
18537	Pcmt1	220704	154950	208105	198921	160658	123919
17463	Psmd7	299303	242071	324559	298631	240838	204889
67465	Sf3a1	466478	511078	632777	538394	465582	389884
100503185	Btbd8	5753.35	2343.24	3465.26	4091.92	2289.6	907.97
14806	Grik2	0.5	131.353	414.7	1549.02	139.017	201.487
19025	Ctsa	74.9293	3413.13	8813.23	4268.41	10699.1	6951.8
216558	Ugp2	44106.7	45094.1	56944.7	52048.2	39393.6	32313.8
233865	D430042O09Rik	180.745	291.451	273.216	174.176	214.574	0.5
52626	Cdkn2aipnl	56366.3	7554.2	10649.8	56689.3	40077.3	20055.6
68294	Mfsd10	12660.4	2271.74	8822.23	18566.7	11481.5	8109.1
78581	Utp23	4009.95	2666.35	3789.75	2657.24	2348.16	0.5
56752	Aldh9a1	84791.2	62163.9	85717.3	94236.8	46377.7	40087.4
20965	Syn2	1215.75	2348.41	2469.93	1695.33	1164.97	1529.97
71909	Haus5	174.526	1197.31	1849.48	1457.18	1907.31	1581.9
74006	Dnm1l	130786	156150	197594	169339	124617	100701
110750	Cse1l	271322	208229	243622	271784	171692	161093
26432	Plod2	0.5	813.037	483.027	992.967	1135.82	502.517
21844	Tiam1	258.805	1071.06	595.108	832.375	783.04	1021.97
16881	Lig1	16299.7	9524.1	2903.38	47027.5	27095.5	5453.82
66359	Cox20	42946	52045.9	71429.8	55501.9	45586.9	18184.5
17992	Ndufa4	1.00407e+06	1.29175e+06	1.75186e+06	1.38882e+06	757979	978771
106064	AW549877	35263.4	39347.9	68573.3	36489	26902.4	42747.3
17904	Myl6	2.76503e+06	2.33256e+06	2.34946e+06	2.78913e+06	1.92727e+06	1.54975e+06
67242	Gemin6	1328.68	0.5	4240.93	5122.91	4328.31	1689.06
93696	Chrac1	1471.74	10521.8	1622.26	15928.5	11068.3	2454.44
68744	Zfp740	3005.64	14829	14278.2	54633.6	15582	8971.25
71617	9130011E15Rik	1368.17	0.5	951.864	13089.1	1023.96	465.389
106326	Osbpl11	3160.87	2676.41	3020.89	5878.23	2094.35	8067.85
68734	Smek1	54131.8	34520.8	34499.5	50373.2	21352.6	19760.9
19714	Rev3l	0.5	28.0625	4886.23	7467.77	66.8642	3075.92
53421	Sec61a1	42070.5	42012.2	37685.2	43953.4	34100.7	13814.7
277154	Nynrin	17709	24798.2	39929.1	17588.7	18408.6	0.5
77733	Rnf170	5123.54	3890.08	3920.71	4179.97	0.5	2383.29
58875	Hibadh	130479	130652	158960	154624	101119	105541
218035	Vps41	806.271	1124.67	1481.93	1855.79	2111.8	942.249
224088	Atp13a3	23.7404	0.5	11653.4	0.5	0.5	16.6349
97031	Tprn	845.004	102.486	0.5	295.994	1180.63	222.746
67581	Tbc1d23	3398.76	2193.2	4534.08	3949.88	1999.65	794.251
75805	Nln	9859.16	12506.9	15038.5	12010.7	10256.2	9466.57
21872	Tjp1	76493	64645.5	84101.4	76080.9	67359.3	50767.4
20510	Slc1a1	0.5	2900.52	519.56	6498.56	1390.25	673.003
15165	Hcn1	6928.82	13928.6	15216.8	7240.91	8113.37	10296.2
19654	Rbm6	57027.8	66978.3	59356.8	60709.1	58071.6	31615.3
26936	Mprip	3532.49	4054.08	5198.46	4007.66	3924.82	2685.18
75613	Med25	8038.31	17899.5	16180.2	29062.9	22527.4	11865.4
75007	Fam63a	24392.1	26538.3	30308.2	29983	20025.7	20064.8
18392	Orc1	2939.38	8493.16	1041.46	3282.25	1296.37	276.496
66432	Slc7a6os	4585.26	5722.31	13794.9	3787.8	6590.15	4206.32
67841	Atg3	57590.2	54648.6	72540.3	71196	43723.9	34165.1
14085	Fah	14804.1	12583.3	5934.93	10221.2	4497.79	7171.99
230654	Lrrc41	0.5	650.699	1507.51	4065	795.245	775.257
269952	Gdpgp1	7177.48	11462.8	11565.7	9559.76	1470.76	8631.84
12716	Ckmt1	70698.2	95183.3	166465	78584	58118.1	95077.8
20713	Serpini1	1630.58	1742.5	1780.19	1780.4	0.5	1004.57
94230	Cpsf1	47381	41928.6	51955.2	50060.6	39992.6	33434.8
15191	Hdgf	5.25669e+06	3.83356e+06	4.8381e+06	5.03767e+06	3.103e+06	3.54393e+06
66658	Ccdc51	2889.5	2449.28	3386.35	0.5	2225.48	2237.6
70012	Cep85	617.842	0.5	1070.86	1610.31	1846.46	416.877
24000	Ptpn21	1059.78	1373.49	1598.28	2131.77	1724.96	1222.98
66169	Tomm7	50143.4	40615	41594.4	0.5	34270.9	28905.4
269180	Inpp4a	25759.9	22145.5	6812.71	20948.2	5928.91	3278.57
106957	Slc39a6	3007.17	7163.28	7514.37	17505.5	8080	5201.21
218460	Wdr41	2739.88	1046.65	1887.01	2716.97	642.256	0.5
244654	Mtss1l	13734.9	22550.4	25802.7	12025.5	16638.6	18687.4
74450	Pank2	10068.1	9123.25	9729.07	15531.3	30578.1	7291.92
[truncated: 6,219 more rows]

## Sheet: P5 Phosphoproteomic
		WT_1	KO_1	WT_23	KO_13	WT_24	KO_25
GeneID	Symbol	39690	39691	39692	39693	39694	39695
22157	Tulp1	32350	23680	18500	8499	11980	23090
56372	1110004F10Rik	7451	7386	4095	4406	4576	4879
98415	Nucks1	4538	1681	4669	4423	4507	4196
56702	Hist1h1b	4414	10038	6045	7556	6053	7727
18611	Pea15a	3387	2164	3388	3179	4039	4464
17762	Mapt	2607	2205	1958	1333	1233	2228
22240	Dpysl3	2358	1369	2843	1641	2005	1610
17756	Map2	2256	1191	1435	1013	2158	2007
12315	Calm3	2043	1940	1490	3394	1103	801
50708	Hist1h1c	2040	2115	3008	2226	2459	1883
14957	Hist1h1d	1579	2445	4515	4437	4736	2784
50709	Hist1h1e	1546	4323	5270	1507	5282	2141
27041	G3bp1	1506	725	1663	1684	1710	1755
17357	Marcksl1	1253	880	309	588	336	332
15382	Hnrnpa1	1214	822	2834	1243	2043	1792
20382	Srsf2	1041	16.5	545	1994	1436	1957
17755	Map1b	1016	960	1323	1488	1046	1137
21917	Tmpo	987	1363	364	749	454	1493
17967	Ncam1	844	617	834	757	998	892
229279	Hnrnpa3	798	418	1454	1314	1245	882
170791	Rbm39	760	953	576	715	823	770
26568	Slc27a3	722	406	0	519	689	888
66373	Lsm5	498	181	258	238	90.3	140
17955	Nap1l4	486	529	686	436	749	678
56320	Dbn1	485	328	222	303	329	355
70804	Pgrmc2	465	644	367	525	588	490
67788	Sfr1	426	315	311	336	0	63.6
51796	Srrm1	414	494	493	585	696	610
19383	Raly	404	523	296	298	405	2.7
230753	Thrap3	382	519	355	494	648	656
20462	Tra2b	346	1722	1587	1678	3524	1415
100715	Papd4	333	245	229	265	95.6	214
19655	Rbmx	321	509	399	331	503	475
15182	Hdac2	310	473	571	674	479	461
13002	Dnajc5	297	196	366	342	488	456
213234	Zbbx	297	142	0	0	0	0
52502	Carhsp1	270	273	115	146	182	43.4
67678	Lsm3	266	71.6	366	430	191	441
67070	Lsm14a	259	280	99.3	261	120	84.3
70470	Rprd1b	242	804	216	1001	482	127
234267	Gpm6a	241	163	170	425	318	239
14758	Gpm6b	235	832	452	391	579	600
19231	Ptma	229	0	7.5	154	0	14.2
68585	Rtn4	224	207	782	486	418	353
21985	Tpd52	224	180	103	10.6	99.9	63.1
433759	Hdac1	222	250	505	556	310	292
12729	Clns1a	221	241	503	0	441	222
17758	Map4	221	132	217	184	239	169
53356	Eif3g	199	266	517	856	196	152
59013	Hnrnph1	198	420	335	232	737	278
13822	Epb41l2	193	217	234	208	287	328
21974	Top2b	181	316	297	265	277	263
224903	Safb	178	473	133	157	275	48.6
320595	Phf8	168	1.4	11.6	5.5	9.1	3
15381	Hnrnpc	167	103	128	55.5	35.2	50.7
20833	Ssrp1	164	242	251	191	163	145
66656	Eef1d	162	76.5	220	320	227	175
224902	Safb2	161	0	121	143	0	44.1
67996	Srsf6	159	267	160	130	77.9	69.5
17184	Matr3	159	75.7	145	143	268	378
18053	Ngfr	155	97.9	65.7	154	0	104
75956	Srrm2	152	218	229	178	210	191
72567	Bclaf1	150	208	198	208	129	229
22193	Ube2e3	141	86	83.7	165	13.5	45.9
13052	Cxadr	138	332	133	270	329	130
22608	Ybx1	138	168	272	269	20.5	188
18000	Sept2	134	142	71.9	74	0	132
70350	Basp1	133	133	273	290	320	228
56215	Acin1	131	91.2	91.3	86.9	115	78.3
231004	Samd11	130	89.4	237	128	156	268
23992	Prkra	128	4.9	227	0	349	161
15191	Hdgf	124	346	632	1042	1747	1092
208606	Rsrc2	111	97.6	80.3	68.8	76.3	70.6
22248	Unc119	111	86.2	408	161	120	124
17257	Mecp2	108	134	113	192	219	178
269587	Epb41	106	291	319	304	401	264
67211	Armc10	100	350	328	353	316	110
235661	Dync1li1	95.3	91.6	67.8	105	140	173
19084	Prkar1a	93.6	62.6	29.2	81.4	67.7	28.9
21399	Tcea1	91.2	112	57.9	63.5	26.1	43.1
20616	Snap91	90.5	9.5	40.9	31.2	84.4	147
74148	Cluh	87.7	137	57.7	124	89.9	90.9
51886	Fubp1	86.4	16.3	160	76.9	51.4	195
13043	Cttn	85.5	116	105	97.3	15.5	63.4
74383	Ubap2l	85.4	38.2	14.8	61.1	16.7	28
101214	Tra2a	84.5	90.2	94	158	649	400
56258	Hnrnph2	83	0	97	43.1	59.1	95.4
27223	Trp53bp1	81.5	85.8	66.8	89.5	75.6	51.2
268420	Alkbh5	79	71	139	129	59.5	60.8
67418	Ppil4	77.9	158	54.5	200	62.7	77.9
52715	Ccdc43	70.4	41	20.2	0	20.3	14.3
53861	Zranb2	65.5	36.7	31.2	33.1	34.8	41.3
100710	Pds5b	65	163	108	81.3	71.5	57.9
18483	Palm	64.2	40.1	39.8	31.5	44.1	10.2
78303	Hist3h2ba	60.8	185	327	615	158	734
27984	Efhd2	60.4	44.9	11.2	31.9	0	25.2
12912	Creb1	59.9	156	278	562	210	167
100732	Mapre3	59.2	189	228	97.5	134	246
99982	Kdm1a	59	51.7	28.5	8.4	2.4	0
192160	Casc3	56	14.4	44.4	35.7	47.1	35.5
20257	Stmn2	54.9	0	125	110	149	149
53605	Nap1l1	52.5	24.9	28	45.3	25.2	34.7
17931	Ppp1r12a	52.5	0.47	13	0	0	0
22224	Usp10	51.5	33.8	24.5	23.4	26.2	26.5
53379	Hnrnpa2b1	50.7	0	80.5	103	0	32.6
19298	Pex19	50.5	0	43.4	61.9	53.5	38.5
72475	Ssbp3	46.1	22.8	39	47.7	29.2	35.5
68744	Zfp740	43.6	71	63.2	80.1	60.7	38.8
12495	Entpd1	42.4	50.5	0	62.3	0	0
76793	Snip1	41.7	0	38.6	41.1	39.5	0
26420	Mapk9	41.5	0	0	0	0	0
69207	Srsf11	41.3	0	8	36.7	101	36.4
16648	Kpna3	40.9	39.3	14.1	28.5	26.8	42.1
77045	Bcl7a	40.4	39.1	0	0	0	0
16592	Fabp5	39.8	27.3	94.3	126	95.5	110
11352	Abl2	39.1	59.2	80.5	69.3	97.2	212
55960	Ebag9	38.5	91.9	0	31	82.7	108
19647	Rbbp6	38.5	46.7	36.6	61.8	43.4	29.2
67897	Rnmt	38	14.5	19.5	31.3	54.6	52.5
22668	Sf1	37.4	57.7	67.5	46.5	62.5	56.9
68094	Smarcc2	37.2	84.1	63.4	41.7	47.7	39.8
212989	Best2	36.8	112	0	93.4	0	56.7
16201	Ilf3	35.7	26.5	16.1	7.6	11	3.4
66660	Sltm	35.6	43.3	43.3	44.4	49.8	29.9
140486	Igf2bp1	35.4	18.1	0	0	0	0
12385	Ctnna1	34.8	19.7	14.6	15.6	2.6	0.65
233871	Atxn2l	33.4	46.8	24.8	30.2	14.9	27.1
224742	Abcf1	32.1	29.1	34	24.5	8.4	25.1
15387	Hnrnpk	31.3	0	0	0	0	0
66899	Fip1l1	30.8	30.4	7.7	29.9	20.9	21.2
15505	Hsph1	29.6	0	6.2	3.1	3.1	5.5
228880	Zmynd8	28	20	37.9	44	24.8	48
11776	Ap3d1	27.7	31.6	23.6	31.3	23.6	22.9
68458	Ppp1r14a	27.5	0	8	118	59.7	62.1
329165	Abi2	26.9	2.5	11.5	8.2	0	0
67223	Rrp15	25.4	36.1	0	0	18.1	0
11518	Add1	25.3	73.6	96.9	47	98.1	48.5
28185	Tomm70a	25	87.3	38.4	24.5	45.4	55
23881	G3bp2	24.3	20.8	36.4	30.4	62.5	72.5
13690	Eif4g2	24	9.9	5.4	7.1	51.7	2.7
67938	Myl12b	23.1	43.1	9.8	5.8	0	0
98932	Myl9	23.1	43.1	9.8	5.8	0	0
98053	Gtf2f1	22.9	0	47.4	0	0	1.8
17268	Meis1	22.7	15.8	5.5	20.4	27.7	2.2
104112	Acly	22.4	16.5	22.7	10.3	15.7	27.4
20933	Med22	21.9	17.1	0	27.7	0	0
216019	Hkdc1	21.9	10.6	59	52.5	78	12.9
330474	Zc3h4	21.8	57	26.6	73.5	30.5	47.5
13823	Epb41l3	21.8	15.9	55.7	52.7	54.6	56.2
66385	Ppp1r7	21.5	11.1	10.1	10.3	0	0
17256	Mea1	21.4	25.6	0	0	0	0
66983	Zfp830	21.3	14.5	0	18.7	9	15.9
21873	Tjp2	20.6	29.4	20.1	29.5	25.3	20.7
13017	Ctbp2	20.5	41.2	18.2	17.7	141	268
76938	Rbm17	20.1	5.3	0	40.6	49.5	29
56706	Ccnl1	19.9	29.3	35.8	35.5	15.3	13.8
225895	Taf6l	19.4	0	9.9	4.7	0	0
17215	Mcm3	18.7	60	21.6	20.1	12.8	5.2
83701	Srrt	18.7	24.6	23.2	31.5	21.9	12.6
13175	Dclk1	18.6	28.5	33.7	41	56.6	4.8
18802	Plcd4	18	0	0	0	0	0
29813	Zfp385a	17.9	14.1	21.4	9.1	5.4	1.9
12419	Cbx5	17.8	54.1	33.8	6.9	20.4	6.9
21897	Tlr1	17.8	0	13.2	0	0	20.7
23983	Pcbp1	17.6	23.7	20.5	15.7	104	176
108062	Cstf2	17.6	13.4	15.2	28.3	54.7	28.1
67382	Brd3	17.5	17.1	23	24.9	21.6	7.6
18746	Pkm	17.4	480	42.7	23.4	19.9	0
22612	Yes1	17.4	0	40.2	0	0	16.1
270110	Irf2bp2	17.2	24.8	0	21.1	33.9	0
51810	Hnrnpu	17.1	63.6	45.5	69.9	44.1	477
23958	Nr2e3	16.7	17.5	24	8.6	10.8	9.8
223828	Pphln1	16.7	14	13.7	13	15.2	8.2
11737	Anp32a	16.7	0	0	0	8.6	8.1
66421	2410004B18Rik	16.6	0	19.7	15.2	12	36.3
213491	Szrd1	16	17	67.9	54.3	0	127
59046	Arpp19	16	9.9	0	0	5.3	0
72125	Amer2	15.6	3	0	0	0	4.9
18148	Npm1	15.5	48.9	6.6	24.6	0	7.4
14688	Gnb1	15.4	9.7	30.1	28	23.6	27.7
93760	Arid1a	15.1	13.8	7.1	13.6	14	13
56205	Ensa	15.1	9.3	0	0	5	0
50927	Nasp	15.1	0	0	37.2	4.6	2.3
56699	Cdc42ep4	15	8.8	4	6.8	5.5	5.3
15161	Hcfc1	14.7	14.1	21.1	43.1	9.3	14.2
72008	Zfyve19	14.7	11.9	10.3	10.8	0	0
19894	Rph3a	14.5	0	0	5.6	6.3	7.4
98758	Hnrnpf	14.3	19.9	15.4	37.2	24.6	33.3
68703	Rere	14	7.3	6.7	6.7	8.2	5.6
101706	Numa1	13.8	21.3	13.1	20.6	9.6	14.7
106583	Scaf8	13.8	17.3	19.6	19.2	23.8	13.5
233890	Zfp768	13.8	6.9	8.5	11.7	8.8	6.8
329540	Nol4l	13.6	4.3	5.4	5.4	5.4	0.94
20619	Snap23	13.6	0	0	0	4.2	0
193116	Slu7	13.4	1.1	7.9	9.6	9.7	13.9
29812	Ndrg3	13.3	16.6	22.3	17.8	23.7	116
68564	Nufip2	13.3	13.4	4	4.1	0.65	3.2
208691	Eif5a2	13.3	0	0	22.8	25.8	17.9
276770	Eif5a	13.3	0	0	22.8	25.8	17.9
68693	Hnrnpul2	13.2	32.7	0	0	15.9	18.7
56275	Rbm14	13.2	32.6	198	105	67.7	22.3
232975	Atp1a3	13.2	18.5	45.1	33.2	34.7	31.4
214593	Duox2	13	0	7.9	19.1	46.2	8.2
74901	Kbtbd11	12.9	12.8	4.3	5.1	8.2	3.8
18744	Pja1	12.9	0	0	0	2.3	2.5
100169	Phactr4	12.8	18.2	4.6	5.1	0	3.7
234214	Sorbs2	12.7	23.4	32.7	53.9	17.6	38.8
20742	Sptbn1	12.7	15.2	17.7	18.9	11	9.2
107932	Chd4	12.5	10.5	9.8	8.4	28.9	8.3
67050	Nkap	12.4	12	0	0	0	0
66707	Nkapl	12.4	12	0	0	0	0
80912	Pum1	12.4	0	0	0	0	13.1
54723	Tfip11	12	21.7	64.5	33.3	31.5	25.5
12653	Chgb	12	2.2	1.7	3.6	0	1.2
226751	Cdc42bpa	11.8	0	0	0	0	0
83486	Rbm5	11.3	0	8.1	11.2	0	6.1
72193	Scaf11	10.8	12.2	8.6	6.6	2.6	2.9
67302	Zc3h13	10.8	11.7	15.2	15.7	15.5	16.4
109331	Rnf20	10.7	12.6	15.1	13.9	7.2	6.3
13193	Dcx	10.6	19.9	2.9	5.2	27	5.5
55949	Eef1b2	10.5	11.4	0	15.7	6.2	0
74006	Dnm1l	10.4	0	13	9.5	12.6	10.3
18127	Nos3	10.2	0	0	0	0	0
232943	Klc3	10.1	3	0	1.6	4.7	6.5
233532	Rsf1	10.1	1.6	0	0	0	5.2
29811	Ndrg2	10	3.3	23.8	13.6	0	2.4
67288	Srek1ip1	10	0	0	14.5	49.3	74.3
108803	4933402P03Rik	10	0	0	0	0	0
76758	Gsdma2	9.9	8.6	0	0	10.5	8
13435	Dnmt3a	9.6	30.5	28.7	35.1	16.6	10.5
21453	Tcof1	9.6	6.8	19.7	13.6	5.8	5.8
11877	Arvcf	9.5	21.8	22.1	4.2	17.2	3.6
69257	Elf2	9.4	0	9.5	10.2	0	3.8
108989	Tpr	9.2	3.8	3.7	5.3	6.7	7.9
17754	Map1a	9.1	5.7	8.8	5.9	3.4	3.1
57261	Brd4	8.8	17.3	3	2.5	8	2.4
212163	8030462N17Rik	8.7	5.5	16.1	14.7	21.3	15.9
319322	Sf3b2	8.6	22.6	0	9.8	5.2	7.3
170472	Recql5	8.6	15.5	0	0	0	0
57752	Tacc2	8.3	1.9	9	8.6	5	5
22594	Xrcc1	8.2	8.3	4.5	5.4	3.6	3.2
67278	Pagr1a	8.2	6.2	2.3	17.9	0	1.5
56772	Mllt11	8.1	9.2	7.4	17.1	0	0
73072	Prr36	8.1	7.1	0	8	0	9.8
83382	Siglece	8	11.5	0	0	0	0
75137	Rprd2	7.8	2.4	0	6.6	4.9	1.3
21872	Tjp1	7.8	0	27.2	10.1	7.7	8.5
67622	Mxra7	7.8	0	0	16.9	0	0
24116	Nelfa	7.7	7.6	12.5	19.4	6.3	7.8
65254	Dpysl5	7.6	13.8	13.5	7.9	42	0
320557	Fam169a	7.6	4.8	19.4	17.1	17.3	14.6
22404	Wiz	7.6	3.4	9.4	8.9	7.5	4
224045	Eif2b5	7.6	0	0	0	0	0
17938	Naca	7.4	13.4	32.7	5.7	0.32	6.3
76707	Clasp1	7.2	14.4	7.8	7.8	6.6	6.5
67465	Sf3a1	7.2	12.6	7.4	6.2	0	0
69743	Casz1	7.1	7.9	8.5	7.1	0	4.1
22083	Ctr9	7.1	7.7	0.91	2.1	3	3.7
18107	Nmt1	7	45.5	8.1	12.6	8.3	2.3
19707	Reps1	7	0	4.2	7	13.1	22.5
22385	Baz1b	6.9	33.1	18.7	21.4	8	11.4
53610	Nono	6.9	14.9	0	15.1	8.8	5.5
13844	Ephb2	6.9	10.3	7	7.2	5.8	7.5
24075	Taf10	6.9	2	5.1	5	0	1.5
20658	Son	6.9	0	19.6	13.7	0	11.6
433693	Akirin2	6.9	0	0	0	0	0
22589	Atrx	6.8	18.8	11.4	19.5	18.2	6.2
20254	Scg2	6.6	1.9	4	2.9	1.1	0
67628	Anp32b	6.6	0	0	12.1	5.8	0
18676	Phf2	6.5	60	99.6	70.2	36	44.4
217127	Kat7	6.5	44.8	33.4	20	28.9	22.5
81898	Sf3b1	6.5	11.6	6	6.1	7.6	0.47
12345	Capzb	6.5	0	0	11.3	11	10.1
228355	Madd	6.4	3	9.2	5.9	3.2	4.3
272359	Irf2bp1	6.4	0	8	6	8.3	4.9
28035	Usp39	6.2	37.7	10.1	21.1	33.1	15.3
16443	Itsn1	6.2	3.6	8.6	12	9.3	8.1
14269	Fnbp1	6	7.1	0	3.9	5.1	5.9
72057	Phf10	5.9	0	0	3.4	1.5	6.5
236732	Rbm10	5.8	6.8	0	2.3	0	0
30928	Zbtb18	5.8	6.7	2.3	4.9	0	0.43
26921	Map4k4	5.8	1.7	1	1.9	0	3.8
22630	Ywhaq	5.7	12.7	0	0	35.6	0
231769	Sfswap	5.7	1.5	11.2	9.3	7.6	0
56351	Ptges3	5.6	42.2	20.6	31	11.3	3.4
225998	Rorb	5.6	10.1	3	14.3	0	1.5
229542	Gatad2b	5.5	12.7	6.4	6.2	0	0
227624	Rabl6	5.3	0.65	18.9	0	5.5	0
233208	Scaf1	5.2	23.5	5	46	15.4	5.9
229363	Gmps	5.2	7.6	7.9	12	9.1	10.3
69131	Cdk12	5.2	6	5.8	3.8	1.4	1.8
12505	Cd44	5.1	10.7	0	0	0	0
229700	Rbm15	5.1	3.1	7.6	5.3	6.3	1.7
19130	Prox1	5	25.9	3.1	6.2	13.3	6.3
70292	Afap1	5	6.2	4.7	5.4	0	6.5
65970	Lima1	4.9	1.3	0	2.3	0.49	2
243819	Ppp6r1	4.8	14.2	0	0	0	2
68938	Aspscr1	4.8	10.4	9.8	12.7	13.1	4.7
23856	Dido1	4.8	6.1	3.6	28.6	0.74	7.3
18479	Pak1	4.7	7.3	5.6	5.4	1	0
12465	Cct5	4.7	4.2	10	12.7	6.7	7.7
97820	4833439L19Rik	4.7	3.8	12.6	8.5	16.3	6
320590	Svopl	4.7	0	0	0	0	0
52335	Atxn1l	4.5	0	0	0	5.6	5.3
65963	Tmem176b	4.4	5.8	0	0	0	0
73158	Larp1	4.4	4.2	0	0	1.6	0
218756	Slc4a7	4.3	8.4	4.9	4.3	5.1	2
226442	Zfp281	4.3	4.9	0	5.1	3.3	3.7
104383	Rcor2	4.3	0	25.8	12.1	6.8	5.5
228140	Tnks1bp1	4.3	0	3	2.9	2.5	1.6
30957	Mapk8ip3	4.2	10.7	0	1.2	2.1	2.1
13549	Dyrk1b	4.2	6.3	3.9	2.5	0	0
16597	Klf12	4.2	5.5	0	0	0	0
55992	Trim3	4.2	5.4	2.8	6	11.5	5.4
17169	Mark3	4.1	5.8	2.8	2.3	4.1	2.2
74764	Klc4	4.1	5.6	5.7	0	12.4	13.1
12039	Bckdha	4	1.5	0.22	2.4	2.6	7.2
227937	Pkp4	3.9	6.6	4.5	9.6	2.6	2.2
21770	Ppp2r5d	3.9	5.5	0	0	0	0
13548	Dyrk1a	3.8	5.8	3.6	2.2	0	0
80884	Maged2	3.8	3.4	1.5	4.7	3.9	0
72685	Dnajc6	3.8	1.8	0	1.1	0	0
76014	Zc3h18	3.8	0	0	13.3	0	0
13858	Eps15	3.7	10.8	0	13	10.9	2.9
21887	Tle3	3.7	5.5	2.8	4.1	1.6	3.1
381626	Rbm33	3.7	5	0	6.3	6	0
17181	Matn2	3.7	0	9.1	0	0	0.94
219158	Ccar2	3.6	3.9	7.5	30	8.5	14.4
18949	Pnn	3.6	0	0	5	0	0
15257	Hipk1	3.5	25.7	0	3.7	0	0
269966	Nup98	3.5	12.5	7.5	0	0	0
18655	Pgk1	3.5	5.1	42.6	6.7	9.5	1.4
67851	1700021F05Rik	3.5	4.6	0	9.3	0	0
76303	Osbp	3.5	3.2	0	0	0	0.37
11308	Abi1	3.5	2.4	0	0	0	0
21411	Tcf20	3.4	5.7	3.7	4.3	4.4	3.6
140488	Igf2bp3	3.4	3.1	3.6	4.6	1.4	2.8
17999	Nedd4	3.3	7.4	2.8	5.4	0	0.52
76499	Clasp2	3.3	6.9	0	0.37	0	0
71175	Nipbl	3.3	4.8	9.1	9	5.7	7.1
19654	Rbm6	3.3	1.3	13.7	9.3	0	0
277250	Kdm3b	3.2	0.8	0	11.9	6.3	6.1
286942	Kif19a	3.1	29.2	23.2	0	6.6	14
11941	Atp2b2	3.1	9.9	0	15.8	11.7	0
78808	Stxbp5	3.1	3.8	5.1	5	11.1	12.7
15388	Hnrnpl	3.1	0.58	0	2.7	0	0
212541	Rho	3.1	0	0	0	0	0
219105	Zmym5	3	2.5	6.5	4.1	3.6	3.3
78783	Brpf1	3	0	5.6	4.8	0	3.1
67459	Nvl	2.9	3.8	2.5	3.7	0	2.2
66625	Pnisr	2.9	1.3	5.8	0.9	0.86	5.4
18717	Pip5k1c	2.9	0	5.5	0	6.3	2.3
70974	Pgm2l1	2.8	20.4	4.1	0	4.6	3.7
244745	Dpy19l1	2.8	2.3	17	7.9	2	1.7
20020	Polr2a	2.7	6.9	8.1	6.9	2	4.4
77578	Bcl9	2.7	3.2	0.44	7.8	2.6	0.91
72826	Fam76b	2.6	34.7	27.8	35.6	5.8	16
18607	Pdpk1	2.6	6.8	7	0	7.6	8.6
319211	Nol4	2.6	2.4	19.8	21.6	0	0
69162	Sec31a	2.6	0.83	1.3	3.9	6.7	1.5
78656	Brd8	2.6	0	3.3	0	0	0
19294	Pvrl2	2.6	0	0	0	0	0
22144	Tuba3a	2.5	70.3	0.63	0.57	1.8	3.5
75901	Dcp1a	2.5	4.3	4	17.1	0	0
328572	Ep300	2.5	3.9	0	0	0	0
22142	Tuba1a	2.5	0	0.63	0.57	1.8	3.5
22143	Tuba1b	2.5	0	0.63	0.57	1.8	3.5
545085	Wdr70	2.4	2	0	0	0	0
217124	Ppp1r9b	2.4	1.5	1.1	2.1	5.2	3.1
11923	Neurod4	2.3	49.7	37.9	27	8.6	8.3
12388	Ctnnd1	2.3	29.5	2.9	16.2	5.5	13
330409	Cecr2	2.3	3.6	1.8	0.16	1.9	1.3
233863	Gtf3c1	2.3	2.9	0	2.7	2.1	1.6
104015	Synj1	2.2	1	0	0	0.59	0.48
12934	Dpysl2	2.1	32.1	13.4	37.3	71.8	36.9
229584	Pogz	2.1	6.2	17.4	26.5	24.8	10.3
18027	Nfia	2.1	3.9	0	5.4	0	0
237943	Gpatch8	2.1	1.3	0.56	2.2	1.4	0
235439	Herc1	2.1	1	0	0	0	0
382034	Gse1	2.1	0.5	6.8	0	0	1.4
226562	Prrc2c	2	6.7	2.9	3.1	1.7	2.5
13427	Dync1i2	2	3.8	16.4	0	24.3	67.7
74498	Gorasp1	2	3.7	0	11	6.2	0
66923	Pbrm1	2	2.3	5.6	9.6	4.6	3.5
15441	Hp1bp3	1.9	166	59.3	96.3	161	48.7
215114	Hip1	1.9	6.9	2.1	0	0	2.1
53761	Prrc2a	1.9	2.7	1.7	0	0	0
101489	Ric8	1.9	2.5	0	4.9	0	0
230872	Crocc	1.9	2	1.5	3.2	1.1	2.2
71521	Pds5a	1.9	0.45	0.86	0.56	0	0
12615	Cenpa	1.9	0	62.8	23.5	6.1	9.1
217125	Samd14	1.9	0	0	0	0	0
18163	Ctnnd2	1.8	14.1	0.4	4	6.9	1.1
69890	Zfp219	1.8	8.1	4.9	10.2	0.38	0.68
101994	Champ1	1.8	4.3	22.3	10.5	8.3	17.9
68490	Zfp579	1.8	0	4.3	4.5	5.1	2.9
269252	Gtf3c4	1.8	0	0	0	2.4	0
24000	Ptpn21	1.8	0	0	0	2.2	0
18432	Mybbp1a	1.7	1.6	1	1.8	1.3	0.64
227331	Gigyf2	1.7	1.3	40.6	23.2	11.6	2.5
67972	Atp2b1	1.6	5.2	1.3	0	15.3	0
107975	Pacs1	1.6	4.3	1	2.5	0.86	0
108829	Jmjd1c	1.6	0	0.09	0.96	0	0.32
245877	Map7d1	1.6	0	0	5.2	0	1
69601	Dab2ip	1.5	2	0	1.4	0	0
107338	Gbf1	1.5	1.9	1.9	1.8	0.35	0
76007	Zmym2	1.5	1.2	3.2	2	1.8	1.6
18739	Pitpnm1	1.5	0	6.9	3.5	0	3
54126	Arhgef7	1.5	0	1.8	0	0	2.8
17761	Map7	1.4	6.1	0	0	0	0
52206	Anapc4	1.4	5.2	10.8	20.1	9.6	12.7
71474	Ppp6r2	1.4	4.9	0	0	1.6	0
18854	Pml	1.4	3.2	0	0.64	0	0
65973	Asph	1.4	3	0	0	0.79	0
228564	Frmd5	1.4	1.1	0	0	0	0
67306	Zc2hc1a	1.3	32.9	41.3	43.4	41.1	30
21413	Tcf4	1.3	14.2	0	1.8	0.69	0
665113	Tnik	1.3	2.3	0.96	3.2	1.6	0
13498	Atn1	1.3	2.1	3	1.3	2.3	2.6
24128	Xrn2	1.3	1.9	4	5.8	0	0
80913	Pum2	1.3	1.8	1.8	5.4	6	0.64
54196	Pabpn1	1.3	1.4	0	2.7	0.55	0.74
15410	Hoxb3	1.3	0	9.7	3.1	1.5	0
63958	Ube4b	1.3	0	6.7	10.8	2.8	3.6
59002	Wrap73	1.3	0	0	1.5	0	0.3
240087	Mdc1	1.2	9.9	9.7	7.2	50.6	3.7
116870	Mta1	1.2	2.2	2	4.2	0	0
216848	Chd3	1.2	1.9	742	1.5	91.1	0
214812	Zfp609	1.2	1.1	2.9	4.6	3	2
665775	Bod1l	1.2	0.14	1.4	0	0	0
60365	Rbm8a	1.2	0	25.8	14.8	23.1	7.4
234373	Sugp2	1.1	3.9	0	0	12.5	0
111173	Erc1	1.1	2.6	0	0	3.6	0
218914	Wapl	1.1	1.8	2.2	0	1.2	0
12454	Ccnk	1.1	0.9	1.4	1.9	1.4	0.76
57748	Jmy	1.1	0	0	0	0	0
209630	Frmd4a	1	2	89.1	0	0	0
72399	Brap	1	0	0	0	0	0
225131	Wac	0.99	2.4	11.3	10.8	2	5.7
216152	Lppr3	0.99	0	0	0	0	0
381022	Kmt2d	0.93	1	2.6	1.5	0.95	0.92
17356	Mllt4	0.92	1.4	1.9	0.78	1.3	1.2
57330	Gigyf1	0.92	0.09	1.4	0	0.82	0
67772	Chd8	0.91	0.82	0	0	0	0
13821	Epb41l1	0.89	10.4	6	2.1	5.5	1.2
233977	Ppfia1	0.89	0.7	0	0	0.81	0
21417	Zeb1	0.89	0	0	2.1	0	0
20185	Ncor1	0.88	0	1.3	1.6	0.72	0.69
11789	Apc	0.87	1.7	1.8	2.1	0	0.56
13629	Eef2	0.87	0	4	1.2	33.3	1.5
71458	Bcor	0.85	0.15	0	0	0	0
235134	Nfrkb	0.84	0	1.3	1	0.08	1.2
93742	Pard3	0.79	0.89	1.9	2.5	0	0
17918	Myo5a	0.79	0	0	0	0	0
17345	Mki67	0.78	3.6	0	1.6	0	0
217866	Cdc42bpb	0.78	0.96	0	0	0	0
17978	Ncoa2	0.78	0.32	1	0	3.1	0
208146	Yeats2	0.76	0	1.1	112	0	0.65
23989	Med24	0.75	0.96	0	0	0	0
242466	Zfp462	0.75	0.86	31.5	36.5	0	0
69386	Hist1h4h	0.75	0.74	0.67	0	0	0
97122	Hist2h4	0.75	0.74	0.67	0	0	0
319155	Hist1h4c	0.75	0.74	0.67	0	0	0
319156	Hist1h4d	0.75	0.74	0.67	0	0	0
319158	Hist1h4i	0.75	0.74	0.67	0	0	0
319159	Hist1h4j	0.75	0.74	0.67	0	0	0
319160	Hist1h4k	0.75	0.74	0.67	0	0	0
319161	Hist1h4n	0.75	0.74	0.67	0	0	0
320332	Hist4h4	0.75	0.74	0.67	0	0	0
326619	Hist1h4a	0.75	0.74	0.67	0	0	0
326620	Hist1h4b	0.75	0.74	0.67	0	0	0
100041230	Hist1h4m	0.75	0.74	0.67	0	0	0
30948	Bin1	0.74	0	3	6.8	1.1	2.1
93842	Igsf9	0.73	1.9	0.87	1.5	0	0
56531	Ylpm1	0.73	1.5	0	0	0	0
72993	Appl1	0.73	0.66	0	1.4	0	1.2
16564	Kif21a	0.73	0	6.8	0.6	6	0
26914	H2afy	0.71	11.3	7.4	12.2	3.3	0.84
207304	Hectd1	0.69	0.63	1.2	0.86	0	0.54
18536	Pcm1	0.69	0	2.6	0.34	0.43	0.32
71435	Arhgap21	0.67	0	0	0.3	0	0
226251	Ablim1	0.66	0.69	1.2	0.9	0.42	1
18799	Plcd1	0.65	0	0	0	0	0
108058	Camk2d	0.63	1.1	0	0	3.4	2.1
18789	Papola	0.63	0	2.9	5.9	2.4	0
234797	6430548M08Rik	0.63	0	0	0	0	0
216805	Flcn	0.6	14.8	1.2	1.3	1.7	0
235315	Rnf214	0.53	0.69	2	6	0.64	0.62
231807	BC037034	0.53	0.66	0	0	0	0
108857	Ankhd1	0.51	0	1.6	4.1	0.25	1.1
213109	Phf3	0.5	1.4	0	8.4	0.5	0.55
320817	Atad2b	0.49	7.6	7	4	7.5	4.4
20591	Kdm5c	0.49	0	1.2	0	0	0
105689	Mycbp2	0.48	0.51	0.22	0.52	0	0
16881	Lig1	0.47	4.9	0.36	2.5	0	0
331401	Thoc2	0.45	0.7	0.8	0.53	1.1	0
73122	Tgfbrap1	0.45	0	0	0	3.1	0
227446	2310035C23Rik	0.45	0	0	0	0	0
71722	Cic	0.43	0.15	0.22	0.53	0	0
27360	Add3	0.42	7.5	0.65	11.2	0	0.31
93736	Aff4	0.42	0.77	0	0.74	17.2	8.8
26422	Nbea	0.42	0.34	0	0	0	0
54645	Gripap1	0.4	0	0	9.3	4.7	3.4
11909	Atf2	0.38	5	0	1.7	0	0
20602	Ncor2	0.36	1.8	0.8	0.27	0	0.42
27062	Cadps	0.36	0	1.6	1.1	2.7	3.6
67299	Dock7	0.35	0.24	0.31	1.2	0.59	0
14026	Evl	0.34	1.2	0	22.1	6.6	6.5
81702	Ankrd17	0.29	0	0	3.3	1.2	0.31
116848	Baz2a	0.26	1.1	0	0	0	0
107476	Acaca	0.23	0.51	0	0	0	0
66932	Rexo1	0.22	1.7	0	0.45	0	0
16978	Lrrfip1	0.22	0.16	0	0	0	11.5
16825	Ldb1	0.2	0	0.36	0.3	0	0
30841	Kdm2b	0.19	0	1.7	0	0	0.84
233335	Synm	0.19	0	0	0	0	0
18193	Nsd1	0.18	0.28	0.13	0.46	0.37	0.04
233904	Setd1a	0.17	9.1	10.4	3.8	0.42	2.9
330369	Fbxo41	0.14	0.16	0.27	0	0.21	0
12217	Bsn	0.08	0	0	0.78	0	0.17
213988	Tnrc6b	0.07	0	0.62	0.63	0.19	0
72565	Uaca	0.06	0.12	0	0	0	0
236920	Stard8	0.02	0	0	0	0	0
243362	Stard13	0.02	0	0	0	0	0
50768	Dlc1	0.01	0	0	0	0	0
228019	Mettl8	0	134	0	0	0	0
11765	Ap1g1	0	91.5	0	0	0	0
54524	Syt6	0	73.7	12.6	0	0	0
68095	Ociad1	0	60.4	40.6	71.5	26.1	57
108958	Fam73b	0	42.7	0	0	0	0
233107	Kctd15	0	30.6	0	0	0	0
69181	Dyrk2	0	28.7	0	0	0	0
69459	Ubl7	0	23.9	0	5.6	0	0
14924	Magi1	0	23.7	5.2	11.1	1	9
74211	1700017B05Rik	0	19.9	22	16.5	0	30
26413	Mapk1	0	18.2	0	0	18.1	22
18481	Pak3	0	17.7	12.4	27.6	24.3	14.9
12386	Ctnna2	0	17.7	0	0	0	0.76
70616	Sugp1	0	17.4	0	42.7	19.4	0
212627	Prpsap2	0	12.4	0	0	47.4	8.6
105246	Brd9	0	12.2	9.4	6	0	0
20476	Six6	0	11.3	12.6	33.6	8	12.6
320790	Chd7	0	9	6.2	17.6	5.5	7.2
56085	Ubqln1	0	9	4.6	6.5	0	0
20740	Sptan1	0	8.9	0	14.9	8.9	17.2
14395	Gabra2	0	7.9	0	177	0	152
19386	Ranbp2	0	7.8	0	5.1	3.3	0
224630	Bnip1	0	7.3	0.43	3.7	0	0
259302	Srgap3	0	6.8	3.7	5.1	8.8	13.2
12537	Cdk11b	0	6.5	13.5	24.7	12.1	8.9
109880	Braf	0	6.2	4	2.5	5.2	0
224727	Bag6	0	6.2	3.8	4.9	0	0
22183	Zrsr1	0	6.1	4.8	0	1.8	12.5
108138	Xrcc4	0	6.1	0	0	0	0
74320	Wdr33	0	5.9	0	0	0	0
110460	Acat2	0	5.6	2.4	2.1	6.1	5.1
74522	Morc2a	0	5.6	1.6	3.5	6.8	0.61
56200	Ddx21	0	5.4	0.78	0	0	0
20586	Smarca4	0	5	38.7	8.9	36.8	39.3
14004	Chchd2	0	4.9	0	0	0	1.4
433806	Gm13202	0	4.9	0	0	0	1.4
11464	Actc1	0	4.7	4	1.7	0	4.2
11475	Acta2	0	4.7	4	1.7	0	4.2
56784	Ralgapa1	0	4.6	1.1	4.9	3.8	0.58
100503605	Hbb-bs	0	4.6	0	0	12.1	7.4
239985	Arid1b	0	4.4	4.6	6	0	7.5
15129	Hbb-b1	0	4.4	0	0	11.5	7
15130	Hbb-b2	0	4.4	0	0	11.5	7
71793	Ints12	0	4.4	0	0	0	0
12173	Bnc1	0	4.4	0	0	0	0
71101	Uvssa	0	4.3	6.4	7	4.3	4.9
73094	Sgip1	0	4	0	0	9	0
17190	Mbd1	0	3.5	0	0	0	0
70508	Bbx	0	3.4	4.7	0	0	0
15463	Agfg1	0	3.4	2.3	0	15.3	0
80890	Trim2	0	3.4	0	1.8	2.1	0.25
225896	Ubxn1	0	3.4	0	0	0	0
52036	Ppp6r3	0	3.3	19.7	17	11.3	0.49
69188	Kmt2e	0	3.3	1.2	11022	1.6	0
20239	Atxn2	0	3.2	0.54	0	0	0
22026	Nr2c2	0	3.2	0	0	0	0
21750	Terf2	0	3.1	7.4	0	9.3	3.8
60532	Wtap	0	3.1	3.4	0	0	0
112405	Egln1	0	3	0	3.2	5.1	0
244654	Mtss1l	0	2.7	3.3	0	5	6.5
16706	Ksr1	0	2.6	2.8	0	0.86	0
72068	Cnot2	0	2.6	1.8	2.3	3.5	3.7
70767	Prpf3	0	2.6	1.2	7.9	5.1	4.1
57138	Slc12a5	0	2.6	0	0	0	5
20466	Sin3a	0	2.5	0	0	1.2	0
269023	Zfp608	0	2.4	2.4	0.39	0	0.31
13855	Epn2	0	2.4	2	1	2.1	2.3
11426	Macf1	0	2.4	0.38	0.18	0	0
67230	Zfp329	0	2.4	0	0	0	0
268448	Phf12	0	2.3	0.44	0	2	0
12821	Col17a1	0	2.3	0	5.9	0	6.8
70584	Pak4	0	2.3	0	0	3.1	2.7
19708	Dpf2	0	2.2	14.5	21.7	14.7	16.4
18223	Numbl	0	2.1	5.7	6.1	2.3	14
17245	Mdm1	0	2.1	0	2.2	0	1.9
69113	Alkbh3	0	2.1	0	0	0	0
13859	Eps15l1	0	2	14.1	10	10.7	21.7
53621	Cnot4	0	2	0	0	0.57	0.97
19687	Rfc1	0	1.9	1	2.3	0.87	0
51812	Mcrs1	0	1.8	0	0	0	0
11551	Adra2a	0	1.7	3.3	0	4.5	0
270058	Map1s	0	1.7	0	0	2.3	0
224432	Scaf4	0	1.5	9.1	41.3	0	0
11735	Ank3	0	1.5	1.9	3.3	0	0
233765	Plekha7	0	1.5	0	0	0.44	0.48
75560	Ep400	0	1.4	0.15	0.31	1.1	0.66
17261	Mef2d	0	1.4	0	4.6	58.5	38.8
18753	Prkcd	0	1.3	3.2	0	0	0
232314	Ppp4r2	0	1.3	1.6	2.6	4	3.5
320827	C530008M17Rik	0	1.3	0.7	0	0	0
14312	Brd2	0	1.2	9.2	1.9	15	3.1
56381	Spen	0	1.2	1.7	2.7	0	0
22154	Tubb5	0	1.1	5.5	0	0.23	0
227613	Tubb4b	0	1.1	5.5	0	0.23	0
67785	Zmym4	0	1.1	5	3.8	4.5	4.5
218503	Fcho2	0	1.1	2.8	0	0	0
77579	Myh10	0	1.1	0.48	1.3	0	0.71
211914	Asap2	0	1.1	0	0	0.45	0.69
216963	Git1	0	1	3.6	2	0.39	4.3
70885	Ints10	0	0.98	0.87	0	0	0
72587	Pan3	0	0.96	0	0	0	0
15078	H3f3a	0	0.93	0	0	0	0
15081	H3f3b	0	0.93	0	0	0	0
97114	Hist2h3c2	0	0.93	0	0	0	0
260423	Hist1h3f	0	0.93	0	0	0	0
319148	Hist1h3c	0	0.93	0	0	0	0
319149	Hist1h3d	0	0.93	0	0	0	0
319150	Hist1h3b	0	0.93	0	0	0	0
319151	Hist1h3e	0	0.93	0	0	0	0
319154	Hist2h3b	0	0.93	0	0	0	0
360198	Hist1h3a	0	0.93	0	0	0	0
625328	H3f3c	0	0.93	0	0	0	0
328977	Zfp532	0	0.91	1.8	2.2	0	0.63
66768	Pacrgl	0	0.85	0	0	0	0
109095	Rbm15b	0	0.8	0	0	3.4	4.7
667250	Gm12657	0	0.78	0	0	0	0
238276	Akap5	0	0.77	0	0	0	0
233876	Hirip3	0	0.76	0	0.39	0	0
17977	Ncoa1	0	0.76	0	0	0	0
71970	Zbed5	0	0.71	0	0	0	0.2
109676	Ank2	0	0.68	0.43	0.89	2	0
632687	March10	0	0.66	0	0	0	0
68750	Rreb1	0	0.6	2.3	0	0.23	0
22661	Zfp148	0	0.59	0	0	0	0
66894	Wwp2	0	0.59	0	0	0	0
15077	Hist2h3c1	0	0.58	0	0	0	0
18015	Nf1	0	0.57	0	0	0	0
18130	Ints6	0	0.54	0	0	0	0
18140	Uhrf1	0	0.53	0	0	0	0
77480	Kidins220	0	0.46	0	0.3	0	0
68617	Mtcl1	0	0.44	0	0	0	0
12914	Crebbp	0	0.43	0	0	0	0.26
545389	Cep170	0	0.39	0	11.9	1.5	5.8
17425	Foxk1	0	0.38	2.1	2	0	0
75770	Brsk2	0	0.35	1.7	0	0	0
320706	Soga1	0	0.33	0	0	0	0
268396	Sh3pxd2b	0	0.31	0	0	0	0
72935	Ddx41	0	0.22	11.3	9.1	8.3	0
93687	Csnk1a1	0	0.22	0	0	0	0
18795	Plcb1	0	0.21	0	0	0	1.4
270120	Fat3	0	0.18	0	0	0	0
17925	Myo9b	0	0.12	0	0	0	0
11790	Speg	0	0.1	0	0	0	0
268721	Zswim8	0	0.09	0	0	0	0
29808	Mga	0	0.02	0	0	0	0
22333	Vdac1	0	0	264	0	0	0
18044	Nfya	0	0	231	97.6	0	245
56040	Rplp1	0	0	157	183	67.8	119
243538	Ccdc37	0	0	147	0	126	98.7
70088	Meaf6	0	0	128	193	0	0
73732	Muc16	0	0	87.5	0	0	0
70998	Phf6	0	0	77.2	120	50.4	11.6
110809	Srsf1	0	0	63.3	38	0	0
78283	Map7d2	0	0	43.6	0	0	0.68
74104	Abcb6	0	0	41.3	0	56.1	0
56188	Fxyd1	0	0	37.5	50	83	32.1
13808	Eno3	0	0	33.6	44.9	36.6	30.3
21991	Tpi1	0	0	33.3	0	54.2	0
228869	Ncoa5	0	0	29.7	0	0	4.3
13211	Dhx9	0	0	29.5	0	3.4	10.7
68875	Tmcc2	0	0	29.4	5.9	0	6
13001	Csnk2b	0	0	28.4	61.9	97	84.7
277414	Trp53i11	0	0	23.4	6.4	8.6	27.1
17690	Msi1	0	0	22.3	22.6	24.8	14.5
228359	Arhgap1	0	0	21.7	0	0	0
18951	Sept5	0	0	21.2	22.9	6.4	4.6
12824	Col2a1	0	0	17.9	0	13.6	9.8
27979	Eif3b	0	0	17.6	21.4	17.8	12.7
13806	Eno1	0	0	16	21.4	17.5	14.5
433182	Eno1b	0	0	16	21.4	17.5	14.5
228136	Zdhhc5	0	0	15.3	0.88	9.8	0
216810	Tom1l2	0	0	13.8	0	0	2.1
269061	Cpsf7	0	0	13.5	7.4	0	0
73139	Cenpv	0	0	12.1	17	11.6	6.8
50926	Hnrnpdl	0	0	10.5	6.3	10.6	0
68911	Pygo2	0	0	10.2	14	13.9	0
100503085	Klhl3	0	0	10	0	0	0
73442	Hspa12a	0	0	9.6	0	20.8	7.8
227707	BC005624	0	0	8.1	15.1	17.9	16.2
20333	Sec22b	0	0	8.1	0	18	13.7
17932	Myt1	0	0	7.9	1.6	0.88	0.09
71177	Asun	0	0	7.5	8.6	0	6.8
104001	Rtn1	0	0	7.5	0	0	0
69232	Qrich1	0	0	7.4	2.4	11.5	11.1
214459	Fnbp1l	0	0	7.2	4.9	0	0
60321	Wbp11	0	0	6.3	8.2	6.9	5.6
208968	Zfp280c	0	0	6.3	2.5	0	0
28088	Rtcb	0	0	6.3	0	3.1	4.7
230861	Eif4g3	0	0	6.2	3.3	0.62	1.1
75660	Lin37	0	0	5.6	19.3	0	0
20924	Supt5	0	0	5.6	0	0	1.6
18952	Sept4	0	0	5.3	3.1	14.7	4.9
23877	Fiz1	0	0	4.7	0	0	0
74370	Rptor	0	0	3.8	2	0.54	0.18
223254	Farp1	0	0	3.8	0	0	0
22666	Zbtb14	0	0	3.6	0	0	0
64898	Lpin2	0	0	3.4	0.8	0.66	1.3
28114	Nsun2	0	0	3.3	0	5.2	4.3
269774	Aak1	0	0	3.1	2.9	2.1	3.5
63913	Fam129a	0	0	3.1	0	1.3	2.3
319504	Nrcam	0	0	2.9	4.5	2	0
19248	Ptpn12	0	0	2.8	0	0	0
319924	Apba1	0	0	2.6	1	4.5	0
27388	Ptdss2	0	0	2.6	0	4	5.9
207683	Igsf11	0	0	2.6	0	0	9.7
232679	Zc3hc1	0	0	2.5	2.7	0	0
53817	Ddx39b	0	0	2.4	10.8	0.52	2.5
74781	Wipi2	0	0	2.3	0	12.5	0
629378	Dact3	0	0	2.3	0	0	2.8
241490	Rbm45	0	0	2.3	0	0	0
79566	Sh3bp5l	0	0	2.1	1.9	2.3	0.71
72949	Ccnt2	0	0	2.1	0	0	0
16004	Igf2r	0	0	1.9	1.8	2.3	1.4
15239	Hgs	0	0	1.9	0	0.71	0
11519	Add2	0	0	1.8	3.9	0	0
227723	Prrc2b	0	0	1.8	1	1.7	3
18029	Nfic	0	0	1.6	0	0	0
170772	Glcci1	0	0	1.5	0	0	0
71960	Myh14	0	0	1.5	0	0	0
216131	Trappc10	0	0	1.4	3.5	0	0.16
77044	Arid2	0	0	1.4	1.7	0	0
106326	Osbpl11	0	0	1.2	3.5	0	0
59015	Nup160	0	0	1.2	2.8	5.4	4.8
101471	Phrf1	0	0	1.2	0	2	1
72020	Zfp654	0	0	1.1	1.5	0	0
81630	Zbtb22	0	0	1.1	0	0	0
19185	Psmd4	0	0	1	3.5	0	0
12395	Runx1t1	0	0	1	1.3	1.8	2.7
233033	Samd4b	0	0	1	0	0	0
216846	Cntrob	0	0	0.99	3.4	0	0
217310	Hid1	0	0	0.93	0.47	0.84	1.4
74203	Eif4enif1	0	0	0.89	0	0	0
74204	Xpo6	0	0	0.73	1.8	0	0
217351	Tnrc6c	0	0	0.66	0.6	0	0.22
22146	Tuba1c	0	0	0.63	0	0	0
20926	Supt6	0	0	0.59	0.74	0	0.24
235626	Setd2	0	0	0.55	0.74	0.45	0
97387	Strn4	0	0	0.48	1.1	0	0
75415	Arhgap12	0	0	0.48	0	0	0
100043597	Srcap	0	0	0.45	0	0	0
72459	Htatsf1	0	0	0.38	0	3.9	2.6
13196	Asap1	0	0	0.25	0	0	0
72258	Kcnk10	0	0	0	527	632	0
57317	Srsf4	0	0	0	194	83.8	110
404318	Olfr681	0	0	0	109	0	88.4
11991	Hnrnpd	0	0	0	46.6	3.3	0
236794	Slc9a6	0	0	0	31	15.5	14.8
67044	Higd2a	0	0	0	29.8	2.5	0
11772	Ap2a2	0	0	0	21	0	22.8
11771	Ap2a1	0	0	0	19.9	0	21.6
68184	Denr	0	0	0	15.8	18.8	13.2
227674	Ddx31	0	0	0	12.3	0	0
243529	H1fx	0	0	0	9.5	0	0
13544	Dvl3	0	0	0	9.4	9.7	6.9
214669	L3mbtl2	0	0	0	9.2	0	0
243725	Ppp1r9a	0	0	0	7.9	0	0
226352	Epb41l5	0	0	0	4.9	6.4	0
14086	Fscn1	0	0	0	4.6	2.2	0
80708	Pacsin3	0	0	0	4.6	0	0
213498	Arhgef11	0	0	0	3.7	0.31	0
71409	Fmnl2	0	0	0	3.7	0	0
28006	Fam21	0	0	0	3.6	0	1.4
76900	Ssbp4	0	0	0	3.6	0	0
71919	Rpap3	0	0	0	3.3	0	3.5
56424	Stub1	0	0	0	3	4.5	4.7
18751	Prkcb	0	0	0	2.3	4	0.82
12468	Cct7	0	0	0	2.1	0	0
52822	Rufy3	0	0	0	1.6	0	0
12175	Bnip2	0	0	0	1.5	5.7	6
232288	Frmd4b	0	0	0	1.3	0	0
665700	Hmcn2	0	0	0	1	0	0
232906	Arhgap35	0	0	0	1	0	0
68734	Smek1	0	0	0	0.96	2.3	6.5
100038538	Gm10767	0	0	0	0.95	2.4	2.6
94212	Pag1	0	0	0	0.95	0	0
12709	Ckb	0	0	0	0.87	14.3	10.1
67148	Fam103a1	0	0	0	0.84	2.2	2.3
103136	Pwp1	0	0	0	0.68	0	0
230376	Haus6	0	0	0	0.65	0	0
64176	Sv2b	0	0	0	0.6	6.8	0
75547	Akap13	0	0	0	0.55	0	0
69562	Cdk13	0	0	0	0.38	0.37	0
110279	Bcr	0	0	0	0.27	1.1	0.61
67292	Pigc	0	0	0	0	114	164
192662	Arhgdia	0	0	0	0	58.4	0
66440	Cdc26	0	0	0	0	38.8	0
330627	Trim66	0	0	0	0	16.9	0
73473	Iws1	0	0	0	0	15.1	19.4
18569	Pdcd4	0	0	0	0	14	19.3
67039	Rbm25	0	0	0	0	7.9	4.6
66970	Ssbp2	0	0	0	0	5	0
27632	Nelfe	0	0	0	0	3.7	5.5
235604	Camkv	0	0	0	0	3.5	0
69641	Wdr20	0	0	0	0	2.5	0
233802	Thumpd1	0	0	0	0	2.3	0
16500	Kcnb1	0	0	0	0	2	0
56228	Ube2j1	0	0	0	0	1.9	0
27373	Csnk1e	0	0	0	0	1.7	3.5
94229	Slc4a10	0	0	0	0	1.7	0
108143	Taf9	0	0	0	0	1.6	6.3
55935	Fnbp4	0	0	0	0	1.6	0
224111	Ubxn7	0	0	0	0	1.5	0.48
16563	Kif2a	0	0	0	0	1.4	0
76804	Kdm4c	0	0	0	0	0.93	0
23955	Nek4	0	0	0	0	0.76	1.2
241134	Nyap2	0	0	0	0	0.76	0
56013	Srcin1	0	0	0	0	0.75	0
14886	Gtf2i	0	0	0	0	0.7	0
224170	Dzip3	0	0	0	0	0.57	0.94
109674	Ampd2	0	0	0	0	0.55	0.32
77629	Sphkap	0	0	0	0	0.22	0
78408	Fam131a	0	0	0	0	0	137
232196	C87436	0	0	0	0	0	11.1
72948	Tppp	0	0	0	0	0	10.1
69719	Cad	0	0	0	0	0	8.7
229285	Spg20	0	0	0	0	0	4.9
14391	Gabpb1	0	0	0	0	0	4
22601	Yap1	0	0	0	0	0	3.1
100019	Mdn1	0	0	0	0	0	2.3
21973	Top2a	0	0	0	0	0	1.6
14208	Ppm1g	0	0	0	0	0	0.74
13854	Epn1	0	0	0	0	0	0.4
19724	Rfx1	0	0	0	0	0	0
53609	Clasrp	0	0	0	0	0	0
22388	Wdr1	0	0	0	0	0	0
11944	Atp4a	0	0	0	0	0	0
29806	Limd1	0	0	0	0	0	0
56376	Pdlim5	0	0	0	0	0	0
66403	Asf1a	0	0	0	0	0	0
68837	Foxk2	0	0	0	0	0	0
20713	Serpini1	0	0	0	0	0	0
435684	Shf	0	0	0	0	0	0
97031	Tprn	0	0	0	0	0	0
67155	Smarca2	0	0	0	0	0	0
18575	Pde1c	0	0	0	0	0	0
21343	Taf6	0	0	0	0	0	0
56463	Snd1	0	0	0	0	0	0
70097	Sash1	0	0	0	0	0	0
109785	Pgm3	0	0	0	0	0	0
217946	Cdca7l	0	0	0	0	0	0
11938	Atp2a2	0	0	0	0	0	0
12142	Prdm1	0	0	0	0	0	0
12842	Col1a1	0	0	0	0	0	0
23894	Gtf2h2	0	0	0	0	0	0
71752	Gtf3c2	0	0	0	0	0	0
109115	Supt3	0	0	0	0	0	0
213582	Map9	0	0	0	0	0	0
338355	Fkbp15	0	0	0	0	0	0
19415	Rasal1	0	0	0	0	0	0
20650	Sntb2	0	0	0	0	0	0
107723	Slc12a6	0	0	0	0	0	0
72026	Trmu	0	0	0	0	0	0
14904	Gtpbp1	0	0	0	0	0	0
218850	Fam208a	0	0	0	0	0	0
404634	H2afy2	0	0	0	0	0	0
21888	Tle4	0	0	0	0	0	0
107746	Rapgef1	0	0	0	0	0	0
69632	Arhgef12	0	0	0	0	0	0
68229	AI846148	0	0	0	0	0	0
102595	Plekho2	0	0	0	0	0	0
214968	Sema6d	0	0	0	0	0	0
217140	Scrn2	0	0	0	0	0	0
269615	Plch2	0	0	0	0	0	0
218544	Sgtb	0	0	0	0	0	0
15519	Hsp90aa1	0	0	0	0	0	0
13557	E2f3	0	0	0	0	0	0
22225	Usp5	0	0	0	0	0	0
30795	Fkbp3	0	0	0	0	0	0
78246	Phf23	0	0	0	0	0	0
214290	Zcchc6	0	0	0	0	0	0
216551	Lgalsl	0	0	0	0	0	0
83814	Nedd4l	0	0	0	0	0	0
319195	Rpl17	0	0	0	0	0	0
14958	H1f0	0	0	0	0	0	0
18545	Pcp2	0	0	0	0	0	0
76719	Kansl1	0	0	0	0	0	0
80877	Lrba	0	0	0	0	0	0
210274	Shank2	0	0	0	0	0	0
230793	Ahdc1	0	0	0	0	0	0
12716	Ckmt1	0	0	0	0	0	0
76722	Ckmt2	0	0	0	0	0	0

## Sheet: P10 Proteomic
Note: In this list, some proteins were identified twice; some proteins have no gene symbol; and only 7,914 proteins are unique.
Protein Id	Gene Symbol	Description	peptides	KO_1 sum	KO_9 sum	KO_12 sum	WT_ 2 sum	WT_10 sum	WT_14 sum
sp|A0JNT9|BICR1_MOUSE	Ccdc64	BICR1_MOUSE Bicaudal D-related protein 1	1	34.8457	33.101	42.434	43.5522	37.2018	44.3687
sp|A1A5B6|TBC25_MOUSE	Tbc1d25	TBC25_MOUSE TBC1 domain family member 25	1	51.0407	43.6782	53.9209	62.4979	54.3251	49.191
sp|A2A432|CUL4B_MOUSE	Cul4b	CUL4B_MOUSE Cullin-4B	18	3155.21	3481.89	3058.61	3234.65	3360.27	2990.06
sp|A2A4P0|DHX8_MOUSE	Dhx8	DHX8_MOUSE ATP-dependent RNA helicase DHX8	16	1915.83	1721.9	1728.6	1828.25	1789.01	1767.62
sp|A2A5E6|Z385C_MOUSE	Znf385c	Z385C_MOUSE Zinc finger protein 385C	1	73.1425	87.891	68.4667	87.5044	85.4786	77.3255
sp|A2A5K6|ZN335_MOUSE	Znf335	ZN335_MOUSE Zinc finger protein 335	1	202.846	159.416	155.13	156.612	176.589	188.37
sp|A2A5R2|BIG2_MOUSE	Arfgef2	BIG2_MOUSE Brefeldin A-inhibited guanine nucleotide-exchange protein 2	21	2477.53	2632.43	2336.41	2597.33	2421.67	2600.03
sp|A2A5Z6|SMUF2_MOUSE	Smurf2	SMUF2_MOUSE E3 ubiquitin-protein ligase SMURF2	4	244.376	239.755	292.657	242.715	274.384	254.661
sp|A2A690|TANC2_MOUSE	Tanc2	TANC2_MOUSE Protein TANC2	7	571.476	605.741	607.729	617.21	596.239	622.348
sp|A2A699|F1712_MOUSE	Fam171a2	F1712_MOUSE Protein FAM171A2	4	251.812	279.967	377.737	319.642	305.776	321.756
sp|A2A6A1|GPTC8_MOUSE	Gpatch8	GPTC8_MOUSE G patch domain-containing protein 8	6	917.784	756.653	774.468	812.808	837.372	782.718
sp|A2A6Q5|CDC27_MOUSE	Cdc27	CDC27_MOUSE Cell division cycle protein 27 homolog	4	1097.14	1023.01	1016.34	1022.85	1046.85	970.612
sp|A2A6T1|CDR2L_MOUSE	Cdr2l	CDR2L_MOUSE Cerebellar degeneration-related protein 2-like	6	316.345	387.314	375.254	366.316	368.127	377.433
sp|A2A791|ZMYM4_MOUSE	Zmym4	ZMYM4_MOUSE Zinc finger MYM-type protein 4	18	1935.5	1742.79	1802.83	1895.56	1818.35	1878.76
sp|A2A7S8|K1522_MOUSE	Kiaa1522	K1522_MOUSE Uncharacterized protein KIAA1522	1	50.2615	45.818	48.7134	43.8725	41.1919	54.809
sp|A2A891|CMTA1_MOUSE	Camta1	CMTA1_MOUSE Calmodulin-binding transcription activator 1	2	152.965	199.421	163.882	161.795	168.122	181.935
sp|A2A8L5|PTPRF_MOUSE	Ptprf	PTPRF_MOUSE Receptor-type tyrosine-protein phosphatase F	29	2733.67	2584.5	2582.27	2668.52	2591.11	2471.32
sp|A2A8U2|TM201_MOUSE	Tmem201	TM201_MOUSE Transmembrane protein 201	5	640.294	627.561	585.145	600.3	596.856	572.458
sp|A2A8Z1|OSBL9_MOUSE	Osbpl9	OSBL9_MOUSE Oxysterol-binding protein-related protein 9	4	1016.06	889.945	967.143	929.07	990.812	940.398
sp|A2AAE1|K1109_MOUSE	Kiaa1109	K1109_MOUSE Uncharacterized protein KIAA1109	22	1942.91	1863.6	1884.11	1958.64	1856.24	1850.23
sp|A2AAY5|SPD2B_MOUSE	Sh3pxd2b	SPD2B_MOUSE SH3 and PX domain-containing protein 2B	6	1465.16	1458.18	1411.47	1438.83	1456.77	1431.06
sp|A2ABV5|MED14_MOUSE	Med14	MED14_MOUSE Mediator of RNA polymerase II transcription subunit 14	13	1259.6	1151.77	1230.24	1223.03	1195.16	1149.12
sp|A2ACJ2|FP100_MOUSE	Faap100	FP100_MOUSE Fanconi anemia-associated protein of 100 kDa	4	228.862	223.618	229.854	242.651	231.766	210.335
sp|A2ADA5|PUSL1_MOUSE	Pusl1	PUSL1_MOUSE tRNA pseudouridine synthase-like 1	1	31.0696	44.1915	30.3561	42.3225	42.7303	46.9877
sp|A2ADY9|DDI2_MOUSE	Ddi2	DDI2_MOUSE Protein DDI1 homolog 2	9	732.292	825.618	777.949	863.46	844.687	832.565
sp|A2AF47|DOC11_MOUSE	Dock11	DOC11_MOUSE Dedicator of cytokinesis protein 11	7	1289.8	1220.66	1122.75	1267.04	1276.46	1212.11
sp|A2AFS3|K1324_MOUSE	Kiaa1324	K1324_MOUSE UPF0577 protein KIAA1324	2	123.058	112.005	108.899	106.861	114.114	125.584
sp|A2AG50|MA7D2_MOUSE	Map7d2	MA7D2_MOUSE MAP7 domain-containing protein 2	5	649.291	544.938	556.002	554.618	548.186	525.244
sp|A2AG58|CX023_MOUSE	Bclaf3	CX023_MOUSE Uncharacterized protein CXorf23 homolog	2	155.189	132.604	145.557	135.184	134.379	138.238
sp|A2AGH6|MED12_MOUSE	Med12	MED12_MOUSE Mediator of RNA polymerase II transcription subunit 12	13	2079.83	1758.18	1916.18	1936.2	1952.35	1970.46
sp|A2AGX3|PRD11_MOUSE	Prdm11	PRD11_MOUSE PR domain-containing protein 11	4	667.963	616.199	695.731	662.429	646.17	634.189
sp|A2AH22|AMRA1_MOUSE	Ambra1	AMRA1_MOUSE Activating molecule in BECN1-regulated autophagy protein 1	2	157.794	140.697	193.767	152.714	151.611	148.059
sp|A2AHC3|CAMP1_MOUSE	Camsap1	CAMP1_MOUSE Calmodulin-regulated spectrin-associated protein 1	15	1849.91	1553.67	1978.73	1825.02	1757.39	1806.9
sp|A2AHG0|LZTS3_MOUSE	Lzts3	LZTS3_MOUSE Leucine zipper putative tumor suppressor 3	2	44.1309	38.3313	40.8707	41.2545	40.6971	34.869
sp|A2AHJ4|BRWD3_MOUSE	Brwd3	BRWD3_MOUSE Bromodomain and WD repeat-containing protein 3	7	676.308	650.225	667.022	679.509	691.758	659.434
sp|A2AI05|NDOR1_MOUSE	Ndor1	NDOR1_MOUSE NADPH-dependent diflavin oxidoreductase 1	1	88.6211	77.6627	94.4555	68.889	73.5408	82.9424
sp|A2AI08|TPRN_MOUSE	Tprn	TPRN_MOUSE Taperin	2	126.46	103.876	111.915	102.542	106.003	108.223
sp|A2AIG8|1A1L1_MOUSE	Accs	1A1L1_MOUSE 1-aminocyclopropane-1-carboxylate synthase-like protein 1	2	123.562	120.811	115.356	114.635	126.889	122.183
sp|A2AIV2|VIR_MOUSE	Kiaa1429	VIR_MOUSE Protein virilizer homolog	8	835.465	827.482	770.028	863.453	868.858	824.574
sp|A2AJ15|MA1B1_MOUSE	Man1b1	MA1B1_MOUSE Endoplasmic reticulum mannosyl-oligosaccharide 1,2-alpha-mannosidase	6	859.448	900.138	931.492	953.332	917.592	1056.26
sp|A2AJI0|MA7D1_MOUSE	Map7d1	MA7D1_MOUSE MAP7 domain-containing protein 1	5	298.162	279.785	297.896	281.989	259.575	282.546
sp|A2AJK6|CHD7_MOUSE	Chd7	CHD7_MOUSE Chromodomain-helicase-DNA-binding protein 7	29	3675.25	3536.6	3845.58	3686.71	3755.51	3627.52
sp|A2AJL3|FGGY_MOUSE	Fggy	FGGY_MOUSE FGGY carbohydrate kinase domain-containing protein	3	234.94	256.386	231.965	224.855	237.867	228
sp|A2AJQ3|D19L4_MOUSE	Dpy19l4	D19L4_MOUSE Probable C-mannosyltransferase DPY19L4	2	134.889	151.314	132.161	146.207	139.579	142.249
sp|A2AJT4|PNISR_MOUSE	Pnisr	PNISR_MOUSE Arginine/serine-rich protein PNISR	6	1080.83	954.35	1105.83	1028.8	1057.66	999.177
sp|A2AKB4|FRPD1_MOUSE	Frmpd1	FRPD1_MOUSE FERM and PDZ domain-containing protein 1	3	165.851	181.6	185.171	190.317	171.479	162.459
sp|A2AKB9|DCA10_MOUSE	Dcaf10	DCA10_MOUSE DDB1- and CUL4-associated factor 10	3	286.325	241.609	262.272	235.793	238.95	235.15
sp|A2AKG8|FOCAD_MOUSE	Focad	FOCAD_MOUSE Focadhesin	5	345.473	318.157	342.224	343.406	314.235	349.066
sp|A2AKQ8|T30A2_MOUSE	Ttc30a2	T30A2_MOUSE Tetratricopeptide repeat protein 30A2	3	138.994	138.07	118.911	114.278	146.616	147.869
sp|A2AKX3|SETX_MOUSE	Setx	SETX_MOUSE Probable helicase senataxin	3	294.509	292.433	288.681	296.906	273.959	319.545
sp|A2AL36|CNTRL_MOUSE	Cntrl	CNTRL_MOUSE Centriolin	2	58.523	60.6856	54.0097	65.7847	61.555	55.0512
sp|A2ALS5|RPGP1_MOUSE	Rap1gap	RPGP1_MOUSE Rap1 GTPase-activating protein 1	18	2233.3	2092.57	2056.17	1873.73	1811.8	1673.44
sp|A2ALU4|SHRM2_MOUSE	Shroom2	SHRM2_MOUSE Protein Shroom2	11	1903.86	1772.13	1864.81	1947.92	2002.92	2009.34
sp|A2ALW5|DJC25_MOUSE	Dnajc25	DJC25_MOUSE DnaJ homolog subfamily C member 25	2	158.68	163.82	149.734	182.881	173.692	183.6
sp|A2AM29|AF9_MOUSE	Mllt3	AF9_MOUSE Protein AF-9	1	31.1726	29.9588	32.4924	34.4151	33.6297	32.4063
sp|A2AN08|UBR4_MOUSE	Ubr4	UBR4_MOUSE E3 ubiquitin-protein ligase UBR4	43	5562.24	5399.34	5603.3	5321.07	5110	5496.59
sp|A2ANX9|ZN711_MOUSE	Znf711	ZN711_MOUSE Zinc finger protein 711	1	87.0688	75.7978	85.6104	104.586	85.0522	87.2337
sp|A2AP18-2|PLCH2_MOUSE	Plch2	PLCH2_MOUSE Isoform 2 of 1-phosphatidylinositol 4,5-bisphosphate phosphodiesterase eta-2	17	2483.94	2467.99	2368.56	2481.08	2384.22	2332.03
sp|A2APV2-3|FMNL2_MOUSE	Fmnl2	FMNL2_MOUSE Isoform 3 of Formin-like protein 2	10	2377.26	1944.56	2422.87	2120.43	2158.64	2058.53
sp|A2APY7|NDUF5_MOUSE	Ndufaf5	NDUF5_MOUSE NADH dehydrogenase [ubiquinone] 1 alpha subcomplex assembly factor 5	1	27.5952	20.8284	24.296	22.6046	24.8183	29.4943
sp|A2AQ07|TBB1_MOUSE	Tubb1	TBB1_MOUSE Tubulin beta-1 chain	18	3486.88	3086.46	3174.33	3179.67	3261.84	3331.06
sp|A2AQ19|RTF1_MOUSE	Rtf1	RTF1_MOUSE RNA polymerase-associated protein RTF1 homolog	19	3401.74	3068.96	3523.95	3122.62	3325.3	3083.86
sp|A2AQ25|SKT_MOUSE	Skt	SKT_MOUSE Sickle tail protein	6	747.119	877.92	786.983	864.417	794.144	799.821
sp|A2AQH4|BCORL_MOUSE	Bcorl1	BCORL_MOUSE BCL-6 corepressor-like protein 1	1	113.713	105.753	93.7569	100.236	102.535	116.152
sp|A2AR02|PPIG_MOUSE	Ppig	PPIG_MOUSE Peptidyl-prolyl cis-trans isomerase G	5	413.286	447.505	434.034	456.644	405.838	436.931
sp|A2AR50|RGPS1_MOUSE	Ralgps1	RGPS1_MOUSE Ras-specific guanine nucleotide-releasing factor RalGPS1	3	185.25	159.562	165.52	155.089	154.873	158.771
sp|A2ARI4|LGR4_MOUSE	Lgr4	LGR4_MOUSE Leucine-rich repeat-containing G-protein coupled receptor 4	2	65.1301	98.849	68.4524	75.521	80.4886	85.3439
sp|A2ARP1|VIP1_MOUSE	Ppip5k1	VIP1_MOUSE Inositol hexakisphosphate and diphosphoinositol-pentakisphosphate kinase 1	3	173.862	189.856	162.003	182.506	167.211	168.153
sp|A2ARV4|LRP2_MOUSE	Lrp2	LRP2_MOUSE Low-density lipoprotein receptor-related protein 2	9	1002.96	822.749	669.201	751.199	767.298	805.8
sp|A2ASS6|TITIN_MOUSE	Ttn	TITIN_MOUSE Titin	1	37.8597	44.9715	42.2603	37.6993	36.4686	36.9085
sp|A2ASZ8-2|SCMC2_MOUSE	Slc25a25	SCMC2_MOUSE Isoform 2 of Calcium-binding mitochondrial carrier protein SCaMC-2	9	539.549	577.03	619.671	597.697	581.063	559.206
sp|A2AUM9|CE152_MOUSE	Cep152	CE152_MOUSE Centrosomal protein of 152 kDa	1	38.106	34.8374	41.3363	39.4821	48.0579	39.57
sp|A2AWA9|RBGP1_MOUSE	Rabgap1	RBGP1_MOUSE Rab GTPase-activating protein 1	16	2933.92	2976.01	3351.56	3029.83	3075.78	2969.89
sp|A2AWL7|MGAP_MOUSE	Mga	MGAP_MOUSE MAX gene-associated protein	6	362.522	343.53	347.532	341.847	341.972	331.878
sp|A2AWP8|ARGAL_MOUSE	Arhgef10l	ARGAL_MOUSE Rho guanine nucleotide exchange factor 10-like protein	7	507.671	472.44	531.478	478.876	512.576	493.021
sp|A2BDX3|MOCS3_MOUSE	Mocs3	MOCS3_MOUSE Adenylyltransferase and sulfurtransferase MOCS3	2	60.8514	66.217	65.7166	79.4975	69.6347	69.7054
sp|A2BE28|LAS1L_MOUSE	Las1l	LAS1L_MOUSE Ribosomal biogenesis protein LAS1L	12	1284.14	1176.11	1167.73	1223.08	1276.28	1200.95
sp|A2CE44|ZXDB_MOUSE	Zxdb	ZXDB_MOUSE Zinc finger X-linked protein ZXDB	1	39.2036	37.1155	30.2366	31.8678	37.1298	37.0257
sp|A2CG49|KALRN_MOUSE	Kalrn	KALRN_MOUSE Kalirin	9	1241.21	1182.87	1203.03	1302.75	1326.8	1252.33
sp|A2CG63|ARI4B_MOUSE	Arid4b	ARI4B_MOUSE AT-rich interactive domain-containing protein 4B	11	2463.95	2168.21	2298	2246.33	2304.57	2127.8
sp|A2RSJ4|UH1BL_MOUSE	Uhrf1bp1l	UH1BL_MOUSE UHRF1-binding protein 1-like	5	407.817	383.118	363.143	355.817	370.323	337.785
sp|A2RSQ0|DEN5B_MOUSE	Dennd5b	DEN5B_MOUSE DENN domain-containing protein 5B	4	600.691	590.722	542.986	604.615	630.13	620.488
sp|A2RSX7|TYW5_MOUSE	Tyw5	TYW5_MOUSE tRNA wybutosine-synthesizing protein 5	4	723.161	916.125	884.737	939.755	923.039	1034.13
sp|A2RSY1|KANL3_MOUSE	Kansl3	KANL3_MOUSE KAT8 regulatory NSL complex subunit 3	10	916.203	901.674	845.699	940.268	881.744	837.388
sp|A2RSY6|TRM1L_MOUSE	Trmt1l	TRM1L_MOUSE TRMT1-like protein	13	962.666	929.291	951.92	967.674	1005.3	988.431
sp|A2RT62|FXL16_MOUSE	Fbxl16	FXL16_MOUSE F-box/LRR-repeat protein 16	8	542.761	505.679	500.87	591.883	539.483	581.902
sp|A2RTL5|RSRC2_MOUSE	Rsrc2	RSRC2_MOUSE Arginine/serine-rich coiled-coil protein 2	8	1135.2	1306.79	1250.54	1325.01	1250.79	1272.52
sp|A3KFM7|CHD6_MOUSE	Chd6	CHD6_MOUSE Chromodomain-helicase-DNA-binding protein 6	17	1492.01	1441.52	1416.53	1487.52	1397.27	1449.49
sp|A3KFU9|PTHD2_MOUSE	Ptchd2	PTHD2_MOUSE Patched domain-containing protein 2	1	51.3879	60.8919	52.1549	72.335	60.7152	50.8665
sp|A3KGB4|TBC8B_MOUSE	Tbc1d8b	TBC8B_MOUSE TBC1 domain family member 8B	8	960.639	925.646	950.789	973.368	967.941	969.884
sp|A3KGS3|RGPA2_MOUSE	Ralgapa2	RGPA2_MOUSE Ral GTPase-activating protein subunit alpha-2	4	253.853	225.269	226.898	238.716	234.907	246.321
sp|A3KGV1|ODFP2_MOUSE	Odf2	ODFP2_MOUSE Outer dense fiber protein 2	10	831.988	847.421	918.151	871.053	862.287	898.704
sp|A3KMP2|TTC38_MOUSE	Ttc38	TTC38_MOUSE Tetratricopeptide repeat protein 38	4	598.293	568.835	528.361	574.337	611.29	641.729
sp|A6H5Y3|METH_MOUSE	Mtr	METH_MOUSE Methionine synthase	12	1364.52	1309.22	1431.08	1388.22	1384.51	1409.61
sp|A6H5Z3|EXC6B_MOUSE	Exoc6b	EXC6B_MOUSE Exocyst complex component 6B	7	732.447	746.068	739.485	765.458	742.094	726.529
sp|A6H611|MIPEP_MOUSE	Mipep	MIPEP_MOUSE Mitochondrial intermediate peptidase	5	304.522	351.363	309.191	336.294	346.861	371.158
sp|A6H619|PHRF1_MOUSE	Phrf1	PHRF1_MOUSE PHD and RING finger domain-containing protein 1	5	340.188	358.559	368.494	365.561	349.589	342.658
sp|A6H630|CF211_MOUSE	Armt1	CF211_MOUSE UPF0364 protein C6orf211 homolog	6	421.12	569.368	437.837	499.241	466.622	498.878
sp|A6H6A9|RBG1L_MOUSE	Rabgap1l	RBG1L_MOUSE Rab GTPase-activating protein 1-like	2	280.182	300.264	282.038	314.127	274.657	278.366
sp|A6H6E2|MMRN2_MOUSE	Mmrn2	MMRN2_MOUSE Multimerin-2	2	84.7836	96.0159	102.744	97.7929	86.1154	95.241
sp|A6H8H2|DEN4C_MOUSE	Dennd4c	DEN4C_MOUSE DENN domain-containing protein 4C	12	1251.72	1219.35	1232.05	1261.97	1255.8	1250.8
sp|A6H8H5|KCNB2_MOUSE	Kcnb2	KCNB2_MOUSE Potassium voltage-gated channel subfamily B member 2	2	212.697	196.48	207.491	214.956	203.871	201.816
sp|A6X8Z5|RHG31_MOUSE	Arhgap31	RHG31_MOUSE Rho GTPase-activating protein 31	7	796.927	688.8	703.494	666.087	747.468	659.98
sp|A6X919|D19L1_MOUSE	Dpy19l1	D19L1_MOUSE Probable C-mannosyltransferase DPY19L1	7	518.479	541.065	497.371	540.357	527.284	539.377
sp|A6X935|ITIH4_MOUSE	Itih4	ITIH4_MOUSE Inter alpha-trypsin inhibitor, heavy chain 4	4	610.317	361.894	363.57	483.952	480.261	322.547
sp|A7E1Z1|TM215_MOUSE	Tmem215	TM215_MOUSE Transmembrane protein 215	2	201.895	241.835	194.54	214.511	226.384	222.64
sp|A7RDN6|RNLS_MOUSE	Rnls	RNLS_MOUSE Renalase	2	192.032	268.682	204.671	242.936	229.578	232.227
sp|A8C756|THADA_MOUSE	Thada	THADA_MOUSE Thyroid adenoma-associated protein homolog	8	535.518	611.97	600.33	663.516	612.605	640.544
sp|B0F2B4|NLGN4_MOUSE	Nlgn4l	NLGN4_MOUSE Neuroligin 4-like	3	137.594	151.082	148.084	89.4334	123.614	130.7
sp|B0V2N1|PTPRS_MOUSE	Ptprs	PTPRS_MOUSE Receptor-type tyrosine-protein phosphatase S	19	2295.2	2281.27	2254.03	2304.77	2300.46	2174.32
sp|B1AS29|GRIK3_MOUSE	Grik3	GRIK3_MOUSE Glutamate receptor ionotropic, kainate 3	2	165.841	147.713	155.353	159.959	153.838	158.381
sp|B1AUE5|PEX10_MOUSE	Pex10	PEX10_MOUSE Peroxisome biogenesis factor 10	3	343.473	334.594	319.993	320.57	326.254	375.568
sp|B1AVY7|KI16B_MOUSE	Kif16b	KI16B_MOUSE Kinesin-like protein KIF16B	1	241.455	194.882	248.588	201.511	220.164	205.047
sp|B1AVZ0|UPP_MOUSE	Uprt	UPP_MOUSE Uracil phosphoribosyltransferase homolog	5	287.504	272.579	244.02	273.716	266.166	253.117
sp|B1AX39|ZCHC7_MOUSE	Zcchc7	ZCHC7_MOUSE Zinc finger CCHC domain-containing protein 7	1	54.0217	57.2453	39.8209	49.5676	53.9459	66.1132
sp|B1AXV0|FRS1L_MOUSE	Frrs1l	FRS1L_MOUSE DOMON domain-containing protein FRRS1L	1	41.8827	33.3497	34.9318	37.5751	26.031	33.3562
sp|B1AY10|NFX1_MOUSE	Nfx1	NFX1_MOUSE Transcriptional repressor NF-X1	1	20.179	20.3596	15.0745	19.0606	17.4311	19.8523
sp|B1AY13|UBP24_MOUSE	Usp24	UBP24_MOUSE Ubiquitin carboxyl-terminal hydrolase 24	10	784.624	781.195	810.049	791.494	794.589	773.416
sp|B1AZA5|TM245_MOUSE	Tmem245	TM245_MOUSE Transmembrane protein 245	2	175.61	171.423	187.623	154.495	175.833	149.767
sp|B1AZI6|THOC2_MOUSE	Thoc2	THOC2_MOUSE THO complex subunit 2	21	2651.19	2596.11	2673.29	2768.63	2673.71	2855.93
sp|B1AZP2|DLGP4_MOUSE	Dlgap4	DLGP4_MOUSE Disks large-associated protein 4	9	1344.27	1321.24	1415.2	1399.13	1367.22	1276.88
sp|B2RPU2|PLHD1_MOUSE	Plekhd1	PLHD1_MOUSE Pleckstrin homology domain-containing family D member 1	8	490.979	530.652	471.179	461.198	481.141	512.086
sp|B2RQC2|UBP42_MOUSE	Usp42	UBP42_MOUSE Ubiquitin carboxyl-terminal hydrolase 42	1	35.092	43.8648	35.2102	35.9433	34.117	43.8203
sp|B2RQC6|PYR1_MOUSE	Cad	PYR1_MOUSE CAD protein	45	7953.95	7402.31	7968.48	7542.52	8294.33	7943.36
sp|B2RR83|YTDC2_MOUSE	Ythdc2	YTDC2_MOUSE Probable ATP-dependent RNA helicase YTHDC2	15	2103.57	1853.28	2240.19	1950.1	2066.23	1964.34
sp|B2RRE4|Z518B_MOUSE	Znf518b	Z518B_MOUSE Zinc finger protein 518B	2	61.4778	56.275	61.3511	57.3267	62.9824	55.8022
sp|B2RRE7|OTUD4_MOUSE	Otud4	OTUD4_MOUSE OTU domain-containing protein 4	9	483.807	456.103	452.369	449.612	439.933	428.605
sp|B2RRL2|JERKL_MOUSE	Jrkl	JERKL_MOUSE Jerky protein homolog-like	2	148.869	145.068	151.669	151.653	146.414	147.349
sp|B2RS91|RRN3_MOUSE	Rrn3	RRN3_MOUSE RNA polymerase I-specific transcription initiation factor RRN3	2	108.922	91.258	82.5431	90.8771	94.0317	87.433
sp|B2RSH2|GNAI1_MOUSE	Gnai1	GNAI1_MOUSE Guanine nucleotide-binding protein G(i) subunit alpha-1	9	2747.85	3434.72	2904.04	3414.42	3414.72	3887.61
sp|B2RUJ5|APBA1_MOUSE	Apba1	APBA1_MOUSE Amyloid beta A4 precursor protein-binding family A member 1	5	692.139	676.359	673.813	650.543	600.29	618.808
sp|B2RUR8|OTU7B_MOUSE	Otud7b	OTU7B_MOUSE OTU domain-containing protein 7B	13	1039.79	1007.3	1051.17	1105.37	1103.28	1096.99
sp|B2RWS6|EP300_MOUSE	Ep300	EP300_MOUSE Histone acetyltransferase p300	12	1386.92	1044.71	1111.35	980.785	1001.22	875.407
sp|B2RX14|TUT4_MOUSE	Zcchc11	TUT4_MOUSE Terminal uridylyltransferase 4	9	922.05	788.785	791.387	801.192	831.476	824.936
sp|B2RXC1|TPC11_MOUSE	Trappc11	TPC11_MOUSE Trafficking protein particle complex subunit 11	15	1314.23	1357.6	1252.28	1287.42	1269.25	1252.23
sp|B2RXR6|ANR44_MOUSE	Ankrd44	ANR44_MOUSE Serine/threonine-protein phosphatase 6 regulatory ankyrin repeat subunit B	6	397.695	382.605	364.297	384.238	394.514	384.346
sp|B2RXS4|PLXB2_MOUSE	Plxnb2	PLXB2_MOUSE Plexin-B2	26	4659.07	4093.53	4182.53	4151.15	4306.1	4094.29
sp|B2RY04|DOCK5_MOUSE	Dock5	DOCK5_MOUSE Dedicator of cytokinesis protein 5	2	317.971	327.093	306.723	325.887	336.413	334.281
sp|B2RY56|RBM25_MOUSE	Rbm25	RBM25_MOUSE RNA-binding protein 25	16	2676.59	2563.62	2888.57	2570.71	2632.08	2816.38
sp|B5TVM2|ILDR2_MOUSE	Ildr2	ILDR2_MOUSE Immunoglobulin-like domain-containing receptor 2	2	83.4232	76.7033	76.8516	75.6871	78.1564	74.3262
sp|B7ZMP1|XPP3_MOUSE	Xpnpep3	XPP3_MOUSE Probable Xaa-Pro aminopeptidase 3	5	378.337	414.932	399.072	421.817	422.921	422.569
sp|B7ZNG0|KIF7_MOUSE	Kif7	KIF7_MOUSE Kinesin-like protein KIF7	1	76.3668	59.4361	67.5699	65.6754	73.9514	69.0656
sp|B8ZXI1|QTRD1_MOUSE	Qtrtd1	QTRD1_MOUSE Queuine tRNA-ribosyltransferase subunit QTRTD1	3	260.842	273.584	265.107	279.554	263.054	255.603
sp|B9EHT4|CLIP3_MOUSE	Clip3	CLIP3_MOUSE CAP-Gly domain-containing linker protein 3	6	727.286	690.511	730.078	730.49	695.788	674.131
sp|B9EJA2|CTTB2_MOUSE	Cttnbp2	CTTB2_MOUSE Cortactin-binding protein 2	7	547.694	554.133	576.514	567.564	536.812	535.159
sp|B9EJI9|T229A_MOUSE	Tmem229a	T229A_MOUSE Transmembrane protein 229A	1	59.5098	54.2453	52.6173	55.0969	61.8458	70.649
sp|B9EKI3|TMF1_MOUSE	Tmf1	TMF1_MOUSE TATA element modulatory factor	10	1175.34	1104.6	1122.46	1078.6	1132.85	1053.34
sp|B9EKR1|PRPTZ_MOUSE	Ptprz1	PRPTZ_MOUSE Receptor-type tyrosine-protein phosphatase zeta	19	3250.32	3204.74	3078.16	3039.56	3155.96	2967.41
sp|C8YR32|LOXH1_MOUSE	Loxhd1	LOXH1_MOUSE Lipoxygenase homology domain-containing protein 1	1	23.9282	19.0773	26.1976	34.1721	24.3797	27.7224
sp|D2EAC2|ZBED6_MOUSE	Zbed6	ZBED6_MOUSE Zinc finger BED domain-containing protein 6	1	62.6688	45.5252	66.4476	60.3806	53.8978	64.635
sp|D3YVF0|AKAP5_MOUSE	Akap5	AKAP5_MOUSE A-kinase anchor protein 5	10	1207.74	1139.24	1187.86	1122.29	1173.91	1218.9
sp|D3YXK1|SAMD1_MOUSE	Samd1	SAMD1_MOUSE Atherin	5	266.658	231.761	260.425	249.279	254.627	242.701
sp|D3YXK2|SAFB1_MOUSE	Safb	SAFB1_MOUSE Scaffold attachment factor B1	20	2701.22	2674.79	3240.03	2862.1	2930.72	3073.35
sp|D3YZG8|MTD2L_MOUSE	Mthfd2l	MTD2L_MOUSE Probable bifunctional methylenetetrahydrofolate dehydrogenase/cyclohydrolase 2	1	109.257	127.396	103.254	133.782	138.73	131.68
sp|D3YZP9|CCDC6_MOUSE	Ccdc6	CCDC6_MOUSE Coiled-coil domain-containing protein 6	4	473.023	415.654	412.023	376.241	372.249	336.948
sp|D3YZU1|SHAN1_MOUSE	Shank1	SHAN1_MOUSE SH3 and multiple ankyrin repeat domains protein 1	11	470.704	476.774	483.648	491.806	447.195	450.105
sp|D3Z6Q9|BIN2_MOUSE	Bin2	BIN2_MOUSE Bridging integrator 2	1	74.8132	72.756	75.6931	61.5756	73.5551	75.027
sp|D3Z7P3|GLSK_MOUSE	Gls	GLSK_MOUSE Glutaminase kidney isoform, mitochondrial	16	2333.88	2342.58	2146.68	2245.19	2158.14	2200.87
sp|D3Z7P3-2|GLSK_MOUSE	Gls	GLSK_MOUSE Isoform 2 of Glutaminase kidney isoform, mitochondrial	1	59.2739	46.1871	42.6337	49.6536	50.8524	41.7583
sp|E9PUL5|PRRT2_MOUSE	Prrt2	PRRT2_MOUSE Proline-rich transmembrane protein 2	3	180.982	194.051	176.15	198.941	171.916	179.974
sp|E9PV87|TALD3_MOUSE	Talpid3	TALD3_MOUSE Protein TALPID3	4	149.974	136.938	156.299	152.732	145.076	135.143
sp|E9PVB5|TTC17_MOUSE	Ttc17	TTC17_MOUSE Tetratricopeptide repeat protein 17	4	225.233	232.805	228.384	242.249	250.222	224.929
sp|E9PVD3|PCD16_MOUSE	Dchs1	PCD16_MOUSE Protocadherin-16	12	741.712	743.37	744.429	709.063	725.267	727.65
sp|E9PZJ8|ASCC3_MOUSE	Ascc3	ASCC3_MOUSE Activating signal cointegrator 1 complex subunit 3	16	1332.8	1359.84	1306.24	1376.25	1369.2	1311.15
sp|E9PZM4|CHD2_MOUSE	Chd2	CHD2_MOUSE Chromodomain-helicase-DNA-binding protein 2	21	2875.24	2797.93	2792.04	2797.36	2730.48	2887.4
sp|E9PZZ1|PRD13_MOUSE	Prdm13	PRD13_MOUSE PR domain zinc finger protein 13	5	535.028	493.515	521.879	518.008	537.798	515.681
sp|E9Q1P8|I2BP2_MOUSE	Irf2bp2	I2BP2_MOUSE Interferon regulatory factor 2-binding protein 2	11	1571.7	1481.2	1528.44	1532.23	1595.45	1602.6
sp|E9Q349|WDR25_MOUSE	Wdr25	WDR25_MOUSE WD repeat-containing protein 25	2	162.116	126.851	140.086	139.047	140.49	152.639
sp|E9Q401|RYR2_MOUSE	Ryr2	RYR2_MOUSE Ryanodine receptor 2	6	293.607	310.72	280.479	288.343	247.186	272.552
sp|E9Q414|APOB_MOUSE	Apob	APOB_MOUSE Apolipoprotein B-100	1	62.0161	27.6107	34.7103	49.8691	46.8603	26.11
sp|E9Q4S1|PDE8B_MOUSE	Pde8b	PDE8B_MOUSE High affinity cAMP-specific and IBMX-insensitive 3',5'-cyclic phosphodiesterase 8B	5	635.098	595.338	557.992	683.909	640.447	674.404
sp|E9Q555|RN213_MOUSE	Rnf213	RN213_MOUSE E3 ubiquitin-protein ligase RNF213	14	1476.89	1474.52	1436.41	1453.1	1433.81	1508.83
sp|E9Q5F9|SETD2_MOUSE	Setd2	SETD2_MOUSE Histone-lysine N-methyltransferase SETD2	24	3274.02	2904.76	3046.65	3032.77	3127.2	2966.72
sp|E9Q5K9|YTDC1_MOUSE	Ythdc1	YTDC1_MOUSE YTH domain-containing protein 1	2	164.43	252.948	249.994	238.881	198.51	241.06
sp|E9Q612|PTPRO_MOUSE	Ptpro	PTPRO_MOUSE Receptor-type tyrosine-protein phosphatase O	4	799.337	856.374	779.998	807.997	788.691	739.587
sp|E9Q634|MYO1E_MOUSE	Myo1e	MYO1E_MOUSE Unconventional myosin-Ie	2	100.401	100.053	99.6651	94.7874	94.919	107.602
sp|E9Q6B2|CC85C_MOUSE	Ccdc85c	CC85C_MOUSE Coiled-coil domain-containing protein 85C	7	922.286	1131.13	968.229	1087.1	1154.08	1049.64
sp|E9Q6C8|XKR6_MOUSE	Xkr6	XKR6_MOUSE XK-related protein 6	1	21.9104	19.916	19.0322	20.588	23.4563	17.3467
sp|E9Q7F2|RN169_MOUSE	Rnf169	RN169_MOUSE E3 ubiquitin-protein ligase RNF169	5	381.364	391.61	386.854	381.73	383.32	403.782
sp|E9Q7Y3|YA044_MOUSE		YA044_MOUSE Uncharacterized protein ENSP00000471857 homolog	1	50.1441	41.615	37.686	33.4528	44.3148	48.3151
sp|E9Q8I9|FRY_MOUSE	Fry	FRY_MOUSE Protein furry homolog	14	1035.07	1182.59	1021.33	1123.31	1037.98	1069.59
sp|E9Q9D5|RBL2A_MOUSE	Rabl2	RBL2A_MOUSE Rab-like protein 2A	4	493.397	513.269	472.972	476.877	485.657	475.83
sp|F2YMG0|PRS56_MOUSE	Prss56	PRS56_MOUSE Serine protease 56	1	88.1873	53.4472	81.9472	57.7646	43.5454	42.046
sp|F6SEU4|SYGP1_MOUSE	Syngap1	SYGP1_MOUSE Ras/Rap GTPase-activating protein SynGAP	2	141.503	113.814	151.782	141.521	112.267	145.575
sp|F6ZDS4|TPR_MOUSE	Tpr	TPR_MOUSE Nucleoprotein TPR	38	5698.78	4888.51	6388.2	5301.79	5450.94	4988.8
sp|F7BWT7|TSN15_MOUSE	Tspan15	TSN15_MOUSE Tetraspanin-15	4	469.613	434.935	491.456	446.509	450.432	432.908
sp|F8VPU2|FARP1_MOUSE	Farp1	FARP1_MOUSE FERM, RhoGEF and pleckstrin domain-containing protein 1	16	2146.55	2004.63	1967.08	1937.74	1960.8	1857.29
sp|F8VQB6|MYO10_MOUSE	Myo10	MYO10_MOUSE Unconventional myosin-X	7	928.128	959.763	813.611	825.254	917.411	979.635
sp|G3X9K3|BIG1_MOUSE	Arfgef1	BIG1_MOUSE Brefeldin A-inhibited guanine nucleotide-exchange protein 1	22	3041.36	3125.82	3248.32	3366.91	3290.81	3388.02
sp|G3XA57|RFIP2_MOUSE	Rab11fip2	RFIP2_MOUSE Rab11 family-interacting protein 2	5	576.965	557.284	496.837	617.747	584.057	602.279
sp|G5E861|SCLT1_MOUSE	Sclt1	SCLT1_MOUSE Sodium channel and clathrin linker 1	1	82.8545	70.3665	90.0429	76.2102	79.7022	81.4048
sp|G5E870|TRIPC_MOUSE	Trip12	TRIPC_MOUSE E3 ubiquitin-protein ligase TRIP12	30	3515.9	3429.72	3260.85	3541.65	3556.48	3347.2
sp|O08528|HXK2_MOUSE	Hk2	HXK2_MOUSE Hexokinase-2	17	2066.66	2126.84	2081.07	2091.02	2233.98	2115.99
sp|O08529|CAN2_MOUSE	Capn2	CAN2_MOUSE Calpain-2 catalytic subunit	15	1740.12	1790.97	1548.06	1655.2	1711.24	1519.26
sp|O08532|CA2D1_MOUSE	Cacna2d1	CA2D1_MOUSE Voltage-dependent calcium channel subunit alpha-2/delta-1	8	694.602	756.877	724.171	738.119	714.061	728.175
sp|O08539|BIN1_MOUSE	Bin1	BIN1_MOUSE Myc box-dependent-interacting protein 1	20	2206.74	2260.42	2160.3	2040.6	1931.62	1833.69
sp|O08543|EFNA5_MOUSE	Efna5	EFNA5_MOUSE Ephrin-A5	1	68.7297	71.5208	77.2518	80.5852	70.2391	78.2881
sp|O08547|SC22B_MOUSE	Sec22b	SC22B_MOUSE Vesicle-trafficking protein SEC22b	5	181.879	257.809	235.156	278.619	273.771	292.451
sp|O08550|KMT2B_MOUSE	Kmt2b	KMT2B_MOUSE Histone-lysine N-methyltransferase 2B	17	1683.84	1599.07	1808.24	1618	1562.88	1641.55
sp|O08553|DPYL2_MOUSE	Dpysl2	DPYL2_MOUSE Dihydropyrimidinase-related protein 2	38	5637.42	6253.37	6036.42	5444.82	5357.41	5678.41
sp|O08576|RUN3A_MOUSE	Rundc3a	RUN3A_MOUSE RUN domain-containing protein 3A	5	683.774	627.058	561.552	570.621	626.433	531.481
sp|O08579|EMD_MOUSE	Emd	EMD_MOUSE Emerin	4	1011	816.629	1099.6	842.273	927.513	898.793
sp|O08580|ERR1_MOUSE	Esrra	ERR1_MOUSE Steroid hormone receptor ERR1	4	287.88	258.179	268.509	266.649	253.779	251.93
sp|O08581|KCNK1_MOUSE	Kcnk1	KCNK1_MOUSE Potassium channel subfamily K member 1	1	56.9674	71.6775	55.3738	64.1188	49.8116	59.612
sp|O08582|GTPB1_MOUSE	Gtpbp1	GTPB1_MOUSE GTP-binding protein 1	17	2444.33	2520.09	2770.21	2513.88	2546.8	2482.41
sp|O08583|THOC4_MOUSE	Alyref	THOC4_MOUSE THO complex subunit 4	16	1356.01	1627.92	2105.18	1495.64	1373.06	1615.2
sp|O08585|CLCA_MOUSE	Clta	CLCA_MOUSE Clathrin light chain A	3	540.011	615.764	612.559	558.593	566.401	550.036
sp|O08586|PTEN_MOUSE	Pten	PTEN_MOUSE Phosphatidylinositol 3,4,5-trisphosphate 3-phosphatase and dual-specificity protein phosphatase PTEN	6	535.206	617.204	521.239	552.693	571.854	482.382
sp|O08599|STXB1_MOUSE	Stxbp1	STXB1_MOUSE Syntaxin-binding protein 1	40	6464.59	7824.16	7771.23	7771.43	7562.67	7830.72
sp|O08599-2|STXB1_MOUSE	Stxbp1	STXB1_MOUSE Isoform 2 of Syntaxin-binding protein 1	1	285.866	278.27	281.291	283.096	250.329	257.327
sp|O08600|NUCG_MOUSE	Endog	NUCG_MOUSE Endonuclease G, mitochondrial	1	34.5722	47.2712	34.7529	38.4442	36.8145	40.1448
sp|O08601|MTP_MOUSE	Mttp	MTP_MOUSE Microsomal triglyceride transfer protein large subunit	4	525.971	510.883	502.637	556.639	521.027	498.116
sp|O08638|MYH11_MOUSE	Myh11	MYH11_MOUSE Myosin-11	11	3318.01	2831.32	3647.17	2742.06	2998.4	2748.7
sp|O08644|EPHB6_MOUSE	Ephb6	EPHB6_MOUSE Ephrin type-B receptor 6	2	73.8664	63.8929	69.1155	67.1951	68.115	64.1333
sp|O08648|M3K4_MOUSE	Map3k4	M3K4_MOUSE Mitogen-activated protein kinase kinase kinase 4	11	995.98	883.598	963.818	901.763	928.973	894.038
sp|O08663|MAP2_MOUSE	Metap2	MAP2_MOUSE Methionine aminopeptidase 2	16	2013.08	2080.12	2159.93	2039.5	2034.61	2068.63
sp|O08664|BCL7C_MOUSE	Bcl7c	BCL7C_MOUSE B-cell CLL/lymphoma 7 protein family member C	1	156.283	137.909	122.744	133.804	144.163	118.566
sp|O08677|KNG1_MOUSE	Kng1	KNG1_MOUSE Kininogen-1	3	1226.28	398.4	572.508	608.411	708.375	394.914
sp|O08688|CAN5_MOUSE	Capn5	CAN5_MOUSE Calpain-5	6	1012.23	976.346	938.936	996.832	964.504	1057.14
sp|O08709|PRDX6_MOUSE	Prdx6	PRDX6_MOUSE Peroxiredoxin-6	18	2407.86	2483.64	2262.67	2584.1	2580.24	2871.65
sp|O08715|AKAP1_MOUSE	Akap1	AKAP1_MOUSE A-kinase anchor protein 1, mitochondrial	6	928.014	979.115	1033.92	1034.19	1080.57	1050.77
sp|O08734|BAK_MOUSE	Bak1	BAK_MOUSE Bcl-2 homologous antagonist/killer	3	77.3527	101.621	85.0182	95.3904	106.628	121.386
sp|O08738|CASP6_MOUSE	Casp6	CASP6_MOUSE Caspase-6	13	1547.64	1484.37	1352.85	1575.51	1576.51	1556.05
sp|O08739|AMPD3_MOUSE	Ampd3	AMPD3_MOUSE AMP deaminase 3	1	214.043	224.631	179.828	233.251	235.222	251.775
sp|O08740|RPB11_MOUSE	Polr2j	RPB11_MOUSE DNA-directed RNA polymerase II subunit RPB11	3	550.801	624.9	592.59	672.568	688.942	776.446
sp|O08747|UNC5C_MOUSE	Unc5c	UNC5C_MOUSE Netrin receptor UNC5C	2	267.474	271.681	223.81	215.246	244.02	253.681
sp|O08749|DLDH_MOUSE	Dld	DLDH_MOUSE Dihydrolipoyl dehydrogenase, mitochondrial	13	2233.41	3739.6	3869.45	2373.88	2305.69	2571.73
sp|O08784|TCOF_MOUSE	Tcof1	TCOF_MOUSE Treacle protein	14	2282.61	2131.08	2488.35	2286.7	2185.97	2366.13
sp|O08789|MNT_MOUSE	Mnt	MNT_MOUSE Max-binding protein MNT	2	49.7391	46.8547	43.1779	51.6583	45.0132	41.3624
sp|O08791|COE3_MOUSE	Ebf3	COE3_MOUSE Transcription factor COE3	7	927.115	913.039	939.84	969.706	989.153	1030.39
sp|O08795|GLU2B_MOUSE	Prkcsh	GLU2B_MOUSE Glucosidase 2 subunit beta	16	1853.06	1646.89	1769.8	1698.28	1772.38	1631.94
sp|O08807|PRDX4_MOUSE	Prdx4	PRDX4_MOUSE Peroxiredoxin-4	8	1645.09	1801.04	1416.63	1665.38	1649.28	1825.97
sp|O08808|DIAP1_MOUSE	Diaph1	DIAP1_MOUSE Protein diaphanous homolog 1	7	1160.93	1113.77	1084.92	1178.64	1148.63	1079.51
sp|O08810|U5S1_MOUSE	Eftud2	U5S1_MOUSE 116 kDa U5 small nuclear ribonucleoprotein component	34	6567.93	6361.32	6818.8	6398.64	6572.79	6355.01
sp|O08811|ERCC2_MOUSE	Ercc2	ERCC2_MOUSE TFIIH basal transcription factor complex helicase XPD subunit	5	497.517	473.03	440.472	481.046	482.698	482.631
sp|O08842|GFRA2_MOUSE	Gfra2	GFRA2_MOUSE GDNF family receptor alpha-2	5	348.861	331.818	325.242	334.791	328.415	320.107
sp|O08848|RO60_MOUSE	Trove2	RO60_MOUSE 60 kDa SS-A/Ro ribonucleoprotein	10	1993.57	1980.96	1745.5	1900.57	1892.1	1912.71
sp|O08856|ELL_MOUSE	Ell	ELL_MOUSE RNA polymerase II elongation factor ELL	3	130.396	119.668	96.4952	103.06	103.399	89.605
sp|O08908|P85B_MOUSE	Pik3r2	P85B_MOUSE Phosphatidylinositol 3-kinase regulatory subunit beta	6	490.196	503.187	517.247	513.757	512.429	504.046
sp|O08911|MK12_MOUSE	Mapk12	MK12_MOUSE Mitogen-activated protein kinase 12	1	64.4254	69.9712	70.2441	70.0962	64.2705	71.3721
sp|O08912|GALT1_MOUSE	Galnt1	GALT1_MOUSE Polypeptide N-acetylgalactosaminyltransferase 1	10	1321.98	1281.35	1611.7	1281.23	1309.4	1276.17
sp|O08914|FAAH1_MOUSE	Faah	FAAH1_MOUSE Fatty-acid amide hydrolase 1	5	446.125	524.596	481.938	484.141	444.749	412.22
sp|O08915|AIP_MOUSE	Aip	AIP_MOUSE AH receptor-interacting protein	11	1242.62	1394.81	1362.18	1455.42	1497.64	1501.54
sp|O08917|FLOT1_MOUSE	Flot1	FLOT1_MOUSE Flotillin-1	11	1339.61	1394.05	1333.07	1361.01	1289.4	1325.72
sp|O08919|NUMBL_MOUSE	Numbl	NUMBL_MOUSE Numb-like protein	6	1132.84	969.927	961.617	981.456	997.873	1066.97
sp|O08989|RASM_MOUSE	Mras	RASM_MOUSE Ras-related protein M-Ras	6	1711.4	1794.61	1544.24	1702.72	1743.57	1719.7
sp|O08992|SDCB1_MOUSE	Sdcbp	SDCB1_MOUSE Syntenin-1	2	79.8913	96.7674	92.9971	91.9751	73.1207	93.0125
sp|O08997|ATOX1_MOUSE	Atox1	ATOX1_MOUSE Copper transport protein ATOX1	7	996.245	887.269	838.558	769.913	869.97	886.045
sp|O09000|NCOA3_MOUSE	Ncoa3	NCOA3_MOUSE Nuclear receptor coactivator 3	3	118.61	125.532	126.713	131.322	128.412	122.687
sp|O09005|DEGS1_MOUSE	Degs1	DEGS1_MOUSE Sphingolipid delta(4)-desaturase DES1	1	42.1241	57.0123	52.3643	50.7421	55.643	60.541
sp|O09012-2|PEX5_MOUSE	Pex5	PEX5_MOUSE Isoform 2 of Peroxisomal targeting signal 1 receptor	8	833.334	914.694	903.677	965.353	879.838	878.881
sp|O09044|SNP23_MOUSE	Snap23	SNP23_MOUSE Synaptosomal-associated protein 23	1	307.905	318.211	275.4	319.061	311.638	315.252
sp|O09061|PSB1_MOUSE	Psmb1	PSB1_MOUSE Proteasome subunit beta type-1	13	1304.68	1540.32	1355.07	1471.29	1441.02	1315.43
sp|O09105|NDF4_MOUSE	Neurod4	NDF4_MOUSE Neurogenic differentiation factor 4	1	66.4269	56.2521	77.6952	68.8207	60.4718	70.5062
sp|O09106|HDAC1_MOUSE	Hdac1	HDAC1_MOUSE Histone deacetylase 1	14	1216.88	1383.57	2172.91	1340.27	1307.1	1178.5
sp|O09110|MP2K3_MOUSE	Map2k3	MP2K3_MOUSE Dual specificity mitogen-activated protein kinase kinase 3	4	337.895	308.94	357.21	304.849	337.913	363.199
sp|O09111|NDUBB_MOUSE	Ndufb11	NDUBB_MOUSE NADH dehydrogenase [ubiquinone] 1 beta subcomplex subunit 11, mitochondrial	8	858.12	934.464	853.244	968.746	944.955	1008.81
sp|O09112|DUS8_MOUSE	Dusp8	DUS8_MOUSE Dual specificity protein phosphatase 8	1	21.4341	27.7634	22.6225	24.0251	25.8952	23.9332
sp|O09126|SEM4D_MOUSE	Sema4d	SEM4D_MOUSE Semaphorin-4D	4	345.653	349.078	342.536	339.411	371.514	345.423
sp|O09127|EPHA8_MOUSE	Epha8	EPHA8_MOUSE Ephrin type-A receptor 8	2	71.6064	72.2871	64.6362	76.5724	77.3192	68.5305
sp|O09130|NF2IP_MOUSE	Nfatc2ip	NF2IP_MOUSE NFATC2-interacting protein	5	694.901	668.609	702.557	717.675	665.729	644.626
sp|O09131|GSTO1_MOUSE	Gsto1	GSTO1_MOUSE Glutathione S-transferase omega-1	6	2353.35	2103.25	2282.69	1987.38	1868.76	1857.88
sp|O09159|MA2B1_MOUSE	Man2b1	MA2B1_MOUSE Lysosomal alpha-mannosidase	6	806.126	783.336	719.494	742.504	820.521	721.971
sp|O09167|RL21_MOUSE	Rpl21	RL21_MOUSE 60S ribosomal protein L21	10	2005.04	2096.98	2016.9	2247.74	2207.1	2563.84
sp|O09172|GSH0_MOUSE	Gclm	GSH0_MOUSE Glutamate--cysteine ligase regulatory subunit	3	243.081	258.842	228.366	250.937	264.921	255.086
sp|O09174|AMACR_MOUSE	Amacr	AMACR_MOUSE Alpha-methylacyl-CoA racemase	7	1282.52	1219.55	1156.61	1235.76	1202.08	1165.61
sp|O35066|KIF3C_MOUSE	Kif3c	KIF3C_MOUSE Kinesin-like protein KIF3C	3	713.54	591.308	618.423	630.49	628.262	612.219
sp|O35071|KIF1C_MOUSE	Kif1c	KIF1C_MOUSE Kinesin-like protein KIF1C	3	192.175	189.998	178.679	182.839	181.691	183.314
sp|O35074|PTGIS_MOUSE	Ptgis	PTGIS_MOUSE Prostacyclin synthase	1	46.5069	60.1072	48.3737	51.4448	40.1466	53.8523
sp|O35075|DSCR3_MOUSE	Dscr3	DSCR3_MOUSE Down syndrome critical region protein 3 homolog	5	736.882	668.939	657.55	712.232	710.8	778.607
sp|O35083|PLCA_MOUSE	Agpat1	PLCA_MOUSE 1-acyl-sn-glycerol-3-phosphate acyltransferase alpha	2	282.02	292.848	277.928	286.764	302.867	340.381
sp|O35098|DPYL4_MOUSE	Dpysl4	DPYL4_MOUSE Dihydropyrimidinase-related protein 4	39	5550.96	5640.46	5755.43	5193.51	5469.42	5314.15
sp|O35114|SCRB2_MOUSE	Scarb2	SCRB2_MOUSE Lysosome membrane protein 2	5	547.361	755.775	911.267	835.335	750.48	876.323
sp|O35126|ATN1_MOUSE	Atn1	ATN1_MOUSE Atrophin-1	6	273.145	286.807	281.634	289.568	289.618	280.627
sp|O35127|C10_MOUSE	Grcc10	C10_MOUSE Protein C10	4	291.859	324.581	262.261	320.231	277.101	332.372
sp|O35129|PHB2_MOUSE	Phb2	PHB2_MOUSE Prohibitin-2	11	917.268	1094.26	961.261	1087.62	1143.28	1297.64
sp|O35130|NEP1_MOUSE	Emg1	NEP1_MOUSE Ribosomal RNA small subunit methyltransferase NEP1	9	965.41	1020.58	819.506	964.759	906.273	899.027
sp|O35134|RPA1_MOUSE	Polr1a	RPA1_MOUSE DNA-directed RNA polymerase I subunit RPA1	4	283.708	277.625	300.029	283.809	313.585	306.774
sp|O35136|NCAM2_MOUSE	Ncam2	NCAM2_MOUSE Neural cell adhesion molecule 2	13	2015.37	2282	2035.58	2229.73	2054.28	1985.52
sp|O35143|ATIF1_MOUSE	Atpif1	ATIF1_MOUSE ATPase inhibitor, mitochondrial	2	368.735	450.405	650.745	468.326	427.62	535.722
sp|O35144|TERF2_MOUSE	Terf2	TERF2_MOUSE Telomeric repeat-binding factor 2	7	703.195	947.942	768.564	871.115	853.853	878.697
sp|O35149|ZNT4_MOUSE	Slc30a4	ZNT4_MOUSE Zinc transporter 4	1	41.6302	32.7548	37.8764	45.8271	44.7013	39.1995
sp|O35166|GOSR2_MOUSE	Gosr2	GOSR2_MOUSE Golgi SNAP receptor complex member 2	1	60.659	81.6504	69.9908	68.8603	87.8006	91.7962
sp|O35207|CDKA1_MOUSE	Cdk2ap1	CDKA1_MOUSE Cyclin-dependent kinase 2-associated protein 1	2	185.246	235.574	176.068	200.828	212.882	227.675
sp|O35215|DOPD_MOUSE	Ddt	DOPD_MOUSE D-dopachrome decarboxylase	10	1455.58	1607.72	1949.51	1516.24	1585.39	1557.56
sp|O35218|CPSF2_MOUSE	Cpsf2	CPSF2_MOUSE Cleavage and polyadenylation specificity factor subunit 2	13	879.377	893.574	894.711	939.678	922.677	937.186
sp|O35219|KCNH2_MOUSE	Kcnh2	KCNH2_MOUSE Potassium voltage-gated channel subfamily H member 2	7	388.939	418.8	343.234	345.51	370.531	339.649
sp|O35226|PSMD4_MOUSE	Psmd4	PSMD4_MOUSE 26S proteasome non-ATPase regulatory subunit 4	17	3724.01	3208.57	3597.82	3378.67	3485.25	3324.27
sp|O35226-2|PSMD4_MOUSE	Psmd4	PSMD4_MOUSE Isoform Rpn10B of 26S proteasome non-ATPase regulatory subunit 4	2	294.501	265.219	274.718	271.668	271.428	261.887
sp|O35231|KIFC3_MOUSE	Kifc3	KIFC3_MOUSE Kinesin-like protein KIFC3	1	29.2553	22.8103	23.7097	22.4454	21.0314	22.7174
sp|O35239|PTN9_MOUSE	Ptpn9	PTN9_MOUSE Tyrosine-protein phosphatase non-receptor type 9	4	459.134	606.428	520.507	560.912	599.077	565.408
sp|O35242|FAN_MOUSE	Nsmaf	FAN_MOUSE Protein FAN	2	297.198	275.661	229.543	271.595	283.816	283.617
sp|O35245|PKD2_MOUSE	Pkd2	PKD2_MOUSE Polycystin-2	9	1136.23	1117.37	1126.58	1126.35	1183.71	1121.49
sp|O35250|EXOC7_MOUSE	Exoc7	EXOC7_MOUSE Exocyst complex component 7	13	2043.63	2200.31	2014.77	2253.98	2345.38	2358.21
sp|O35261|E2F3_MOUSE	E2f3	E2F3_MOUSE Transcription factor E2F3	1	406.011	410.576	416.037	433.988	444.575	440.922
sp|O35286|DHX15_MOUSE	Dhx15	DHX15_MOUSE Putative pre-mRNA-splicing factor ATP-dependent RNA helicase DHX15	30	5124.83	4752.75	5076.33	5078.3	4909.06	4575.77
sp|O35295|PURB_MOUSE	Purb	PURB_MOUSE Transcriptional activator protein Pur-beta	12	1060.84	1180.17	1083.3	1174.7	1070.67	1087.98
sp|O35304|VACHT_MOUSE	Slc18a3	VACHT_MOUSE Vesicular acetylcholine transporter	1	134.881	136.885	159.328	135.554	122.559	153.112
sp|O35316|SC6A6_MOUSE	Slc6a6	SC6A6_MOUSE Sodium- and chloride-dependent taurine transporter	1	253.392	268.237	221.735	254.674	214.862	198.325
sp|O35317|PBX3_MOUSE	Pbx3	PBX3_MOUSE Pre-B-cell leukemia transcription factor 3	5	450.336	486.69	553.266	521.702	472.132	521.603
sp|O35326|SRSF5_MOUSE	Srsf5	SRSF5_MOUSE Serine/arginine-rich splicing factor 5	11	2971.11	3227.24	4735.43	2659.84	2543.42	2737.56
sp|O35343|IMA3_MOUSE	Kpna4	IMA3_MOUSE Importin subunit alpha-3	8	1326.48	1182.28	1242.37	1138.15	1102.92	1069.59
sp|O35344|IMA4_MOUSE	Kpna3	IMA4_MOUSE Importin subunit alpha-4	6	1096.37	1285.97	1103.63	1238.41	1260.31	1273.85
sp|O35345|IMA7_MOUSE	Kpna6	IMA7_MOUSE Importin subunit alpha-7	7	800.992	778.291	763.619	795.468	782.771	814.738
sp|O35350|CAN1_MOUSE	Capn1	CAN1_MOUSE Calpain-1 catalytic subunit	4	649.222	573.251	455.484	510.932	543.652	468.03
sp|O35375|NRP2_MOUSE	Nrp2	NRP2_MOUSE Neuropilin-2	1	20.9799	24.6537	18.7645	17.892	19.9795	16.9158
sp|O35379|MRP1_MOUSE	Abcc1	MRP1_MOUSE Multidrug resistance-associated protein 1	17	1977.62	1933.12	1666.87	1871.12	1772.78	1758.21
sp|O35381|AN32A_MOUSE	Anp32a	AN32A_MOUSE Acidic leucine-rich nuclear phosphoprotein 32 family member A	12	1769.7	1784.95	2255.1	1865.37	1853.08	1725.88
sp|O35382|EXOC4_MOUSE	Exoc4	EXOC4_MOUSE Exocyst complex component 4	15	1399.51	1502.8	1363.39	1553.8	1469.86	1436.23
sp|O35385|PPE2_MOUSE	Ppef2	PPE2_MOUSE Serine/threonine-protein phosphatase with EF-hands 2	8	1070.86	1093.22	1088.64	1247.9	1122.24	1086.56
sp|O35386|PAHX_MOUSE	Phyh	PAHX_MOUSE Phytanoyl-CoA dioxygenase, peroxisomal	2	205.099	147.281	201.637	163.489	152.348	146.039
sp|O35387|HAX1_MOUSE	Hax1	HAX1_MOUSE HCLS1-associated protein X-1	3	311.025	295.553	300.689	337.169	334.66	298.167
sp|O35393|EFNB3_MOUSE	Efnb3	EFNB3_MOUSE Ephrin-B3	2	243.932	309.116	289.882	292.831	313.625	313.52
sp|O35405|PLD3_MOUSE	Pld3	PLD3_MOUSE Phospholipase D3	2	176.472	143.32	145.964	149.723	133.477	145.156
sp|O35435|PYRD_MOUSE	Dhodh	PYRD_MOUSE Dihydroorotate dehydrogenase (quinone), mitochondrial	5	689.117	646.951	603.303	605.827	604.759	608.61
sp|O35448|PPT2_MOUSE	Ppt2	PPT2_MOUSE Lysosomal thioesterase PPT2	2	314.355	447.524	339.334	374.829	389.764	392.393
sp|O35450|FKBPL_MOUSE	Fkbpl	FKBPL_MOUSE FK506-binding protein-like	3	167.868	159.762	159.782	147.79	138.619	141.434
sp|O35451|ATF6B_MOUSE	Atf6b	ATF6B_MOUSE Cyclic AMP-dependent transcription factor ATF-6 beta	1	148.357	101	111.948	84.4687	86.0112	80.4123
sp|O35454|CLCN6_MOUSE	Clcn6	CLCN6_MOUSE Chloride transport protein 6	6	738.359	666.239	662.304	682.312	690.546	690.793
sp|O35459|ECH1_MOUSE	Ech1	ECH1_MOUSE Delta(3,5)-Delta(2,4)-dienoyl-CoA isomerase, mitochondrial	7	701.666	665.329	639.775	665.176	697.265	645.303
sp|O35465|FKBP8_MOUSE	Fkbp8	FKBP8_MOUSE Peptidyl-prolyl cis-trans isomerase FKBP8	7	1783.71	1623.45	1571.56	1595.39	1694.09	1798.03
sp|O35474|EDIL3_MOUSE	Edil3	EDIL3_MOUSE EGF-like repeat and discoidin I-like domain-containing protein 3	3	358.51	313.177	324.509	353.008	343.302	342.058
sp|O35486|CRBS_MOUSE	Crygs	CRBS_MOUSE Beta-crystallin S	2	194.824	75.8097	260.241	130.054	156.323	46.7406
sp|O35488|S27A2_MOUSE	Slc27a2	S27A2_MOUSE Very long-chain acyl-CoA synthetase	9	1124.41	966.605	936.023	987.3	1077.16	1117.71
sp|O35492|CLK3_MOUSE	Clk3	CLK3_MOUSE Dual specificity protein kinase CLK3	3	120.868	146.288	132.663	106.354	106.686	102.67
sp|O35495|CDK14_MOUSE	Cdk14	CDK14_MOUSE Cyclin-dependent kinase 14	4	810.914	721.239	746.518	728.892	719.95	731.905
sp|O35516|NOTC2_MOUSE	Notch2	NOTC2_MOUSE Neurogenic locus notch homolog protein 2	6	319.459	282.684	274.668	239.237	249.276	265.306
sp|O35526|STX1A_MOUSE	Stx1a	STX1A_MOUSE Syntaxin-1A	2	115.815	123.743	125.201	146.729	133.312	121.892
sp|O35544|EAA4_MOUSE	Slc1a6	EAA4_MOUSE Excitatory amino acid transporter 4	8	1555.3	1544.3	1532.63	1510.53	1369.34	1446.98
sp|O35551|RABE1_MOUSE	Rabep1	RABE1_MOUSE Rab GTPase-binding effector protein 1	15	2390.67	2193.03	2346.22	2274.5	2381.65	2304.05
sp|O35593|PSDE_MOUSE	Psmd14	PSDE_MOUSE 26S proteasome non-ATPase regulatory subunit 14	4	869.767	966.053	849.676	871.821	905.88	910.138
sp|O35594|IFT81_MOUSE	Ift81	IFT81_MOUSE Intraflagellar transport protein 81 homolog	1	67.7886	54.2274	88.3284	70.109	88.9656	80.9526
sp|O35598|ADA10_MOUSE	Adam10	ADA10_MOUSE Disintegrin and metalloproteinase domain-containing protein 10	18	2946.72	2625.39	2810.59	2769.14	3247.99	2802.95
sp|O35600|ABCA4_MOUSE	Abca4	ABCA4_MOUSE Retinal-specific ATP-binding cassette transporter	34	3697.25	3597.09	3645.35	3752.36	3405.31	3684.83
sp|O35602|RX_MOUSE	Rax	RX_MOUSE Retinal homeobox protein Rx	7	649.412	635.509	647.587	590.067	621.589	674.355
sp|O35604|NPC1_MOUSE	Npc1	NPC1_MOUSE Niemann-Pick C1 protein	2	141.902	128.827	133.581	137.944	141.285	133.6
sp|O35607|BMPR2_MOUSE	Bmpr2	BMPR2_MOUSE Bone morphogenetic protein receptor type-2	2	55.757	54.9782	51.6445	57.4075	54.3239	52.4706
sp|O35613|DAXX_MOUSE	Daxx	DAXX_MOUSE Death domain-associated protein 6	5	359.346	349.343	351.204	340.041	355.655	320.053
sp|O35621|PMM1_MOUSE	Pmm1	PMM1_MOUSE Phosphomannomutase 1	10	1074.6	1129.42	930.633	997.651	971.109	923.302
sp|O35633|VIAAT_MOUSE	Slc32a1	VIAAT_MOUSE Vesicular inhibitory amino acid transporter	10	862.672	1048.3	943.524	1094.8	922.482	1132.16
sp|O35638|STAG2_MOUSE	Stag2	STAG2_MOUSE Cohesin subunit SA-2	24	3189.98	2942.7	3387.73	3077.2	3123.35	3046.65
sp|O35639|ANXA3_MOUSE	Anxa3	ANXA3_MOUSE Annexin A3	7	636.22	598.122	456.965	601.912	614.154	613.937
sp|O35643|AP1B1_MOUSE	Ap1b1	AP1B1_MOUSE AP-1 complex subunit beta-1	27	5180.33	4881.89	4722.86	4852.86	4986.85	4529.14
sp|O35654|DPOD2_MOUSE	Pold2	DPOD2_MOUSE DNA polymerase delta subunit 2	8	571.984	675.201	640.843	643.796	631.06	577.574
sp|O35657|NEUR1_MOUSE	Neu1	NEUR1_MOUSE Sialidase-1	2	221.875	209.848	228.089	198.142	212.908	211.721
sp|O35668|HAP1_MOUSE	Hap1	HAP1_MOUSE Huntingtin-associated protein 1	8	854.41	799.62	787.167	782.159	771.743	719.68
sp|O35671|ITBP1_MOUSE	Itgb1bp1	ITBP1_MOUSE Integrin beta-1-binding protein 1	1	222.886	164.436	201.126	183.101	192.438	184.081
sp|O35680|RT12_MOUSE	Mrps12	RT12_MOUSE 28S ribosomal protein S12, mitochondrial	1	102.878	90.3424	294.395	112.78	108.969	120.836
sp|O35684|NEUS_MOUSE	Serpini1	NEUS_MOUSE Neuroserpin	5	567.146	480.004	525.879	564.712	510.903	496.68
sp|O35685|NUDC_MOUSE	Nudc	NUDC_MOUSE Nuclear migration protein nudC	10	1306.31	1402.41	1441.09	1376.8	1456.93	1439.5
sp|O35691|PININ_MOUSE	Pnn	PININ_MOUSE Pinin	12	2027.73	1772.51	2128.91	1934.85	1975.03	1903.88
sp|O35696|SIA8B_MOUSE	St8sia2	SIA8B_MOUSE Alpha-2,8-sialyltransferase 8B	1	22.6666	18.4462	15.6397	17.1235	22.5042	19.538
sp|O35710|NOCT_MOUSE	Ccrn4l	NOCT_MOUSE Nocturnin	3	656.789	600.204	563.123	623.483	652.415	670.428
sp|O35711|LIPB2_MOUSE	Ppfibp2	LIPB2_MOUSE Liprin-beta-2	2	315.441	320.149	318.012	328.236	309.403	321.742
sp|O35730|RING1_MOUSE	Ring1	RING1_MOUSE E3 ubiquitin-protein ligase RING1	6	1202.49	1647.02	1247.84	1385.3	1327.06	1331.92
sp|O35737|HNRH1_MOUSE	Hnrnph1	HNRH1_MOUSE Heterogeneous nuclear ribonucleoprotein H	33	3340.29	3766.87	4070.33	3185.75	3233.14	3110.48
sp|O35738|KLF12_MOUSE	Klf12	KLF12_MOUSE Krueppel-like factor 12	4	324.788	309.872	309.362	332.3	341.248	321.667
sp|O35739|KLF9_MOUSE	Klf9	KLF9_MOUSE Krueppel-like factor 9	1	70.7432	72.4116	73.2322	65.9559	65.1347	73.1829
sp|O35740|CITE2_MOUSE	Cited2	CITE2_MOUSE Cbp/p300-interacting transactivator 2	7	223.512	234.023	224.26	229.366	245.092	213.526
sp|O35841|API5_MOUSE	Api5	API5_MOUSE Apoptosis inhibitor 5	19	3148.83	2873.89	2658.65	2824.2	2971.34	2605.41
sp|O35855|BCAT2_MOUSE	Bcat2	BCAT2_MOUSE Branched-chain-amino-acid aminotransferase, mitochondrial	5	674.214	613.654	490.818	543.682	636.512	627.163
sp|O35857|TIM44_MOUSE	Timm44	TIM44_MOUSE Mitochondrial import inner membrane translocase subunit TIM44	6	1275.36	1401.79	1348.56	1346.98	1419.73	1491.24
sp|O35864|CSN5_MOUSE	Cops5	CSN5_MOUSE COP9 signalosome complex subunit 5	20	2486.08	2974.76	2889.2	3098.16	3007.15	3504.32
sp|O35874|SATT_MOUSE	Slc1a4	SATT_MOUSE Neutral amino acid transporter A	4	560.64	528.156	541.051	562.848	529.803	521.931
sp|O35887|CALU_MOUSE	Calu	CALU_MOUSE Calumenin	17	2287.19	2319.55	2526.01	2394.54	2306.31	2373.16
sp|O35900|LSM2_MOUSE	Lsm2	LSM2_MOUSE U6 snRNA-associated Sm-like protein LSm2	4	444.695	571.458	478.666	503.636	517.467	614.694
sp|O35926|CD5R2_MOUSE	Cdk5r2	CD5R2_MOUSE Cyclin-dependent kinase 5 activator 2	2	75.9385	86.0619	88.1414	99.7249	95.7937	99.8667
sp|O35943|FRDA_MOUSE	Fxn	FRDA_MOUSE Frataxin, mitochondrial	4	692	785.148	627.491	739.828	743.734	808.016
sp|O35945|AL1A7_MOUSE	Aldh1a7	AL1A7_MOUSE Aldehyde dehydrogenase, cytosolic 1	16	1518.55	2012.75	1303.37	1235.72	1309.09	1494.21
sp|O35954|PITM1_MOUSE	Pitpnm1	PITM1_MOUSE Membrane-associated phosphatidylinositol transfer protein 1	33	5096.93	5068.77	5059.52	4881.36	4728.77	4608.78
sp|O35963|RB33B_MOUSE	Rab33b	RB33B_MOUSE Ras-related protein Rab-33B	4	601.438	587.206	660.387	710.38	650.054	683.864
sp|O35969|GAMT_MOUSE	Gamt	GAMT_MOUSE Guanidinoacetate N-methyltransferase	7	355.112	404.673	370.368	387.574	393.458	465.665
sp|O35972|RM23_MOUSE	Mrpl23	RM23_MOUSE 39S ribosomal protein L23, mitochondrial	1	231.773	240.285	220.285	215.379	237.335	233.978
sp|O35980|NTH_MOUSE	Nthl1	NTH_MOUSE Endonuclease III-like protein 1	2	123.956	148.095	142.651	154.945	149.927	155.224
sp|O35984|PBX2_MOUSE	Pbx2	PBX2_MOUSE Pre-B-cell leukemia transcription factor 2	5	297.194	285.45	279.865	313.699	317.753	304.721
sp|O54692|ZW10_MOUSE	Zw10	ZW10_MOUSE Centromere/kinetochore protein zw10 homolog	9	750.45	734.902	727.994	800.601	809.467	827.676
sp|O54714|PIAS3_MOUSE	Pias3	PIAS3_MOUSE E3 SUMO-protein ligase PIAS3	4	412.902	361.276	418.749	409.789	402.495	394.227
sp|O54724|PTRF_MOUSE	Ptrf	PTRF_MOUSE Polymerase I and transcript release factor	8	1402.35	1343.84	1126.82	1178.56	1139.18	1092.16
sp|O54734|OST48_MOUSE	Ddost	OST48_MOUSE Dolichyl-diphosphooligosaccharide--protein glycosyltransferase 48 kDa subunit	6	737.697	693.167	649.77	655.998	657.732	611.87
sp|O54751|CRX_MOUSE	Crx	CRX_MOUSE Cone-rod homeobox protein	7	985.65	998.745	963.984	957.389	978.459	926.207
sp|O54774|AP3D1_MOUSE	Ap3d1	AP3D1_MOUSE AP-3 complex subunit delta-1	28	3609.71	3647.14	3707.08	3658.53	3563.95	3661.8
sp|O54781|SRPK2_MOUSE	Srpk2	SRPK2_MOUSE SRSF protein kinase 2	13	1912.18	1402.88	1292.75	1737.28	1431.44	1371.22
sp|O54782|MA2B2_MOUSE	Man2b2	MA2B2_MOUSE Epididymis-specific alpha-mannosidase	1	58.199	53.4833	45.2183	55.6434	50.5688	62.8328
sp|O54785|LIMK2_MOUSE	Limk2	LIMK2_MOUSE LIM domain kinase 2	4	627.659	713.366	584.873	680.364	709.319	706.118
sp|O54786|DFFA_MOUSE	Dffa	DFFA_MOUSE DNA fragmentation factor subunit alpha	6	808.902	798.455	868.211	850.906	874.449	865.35
sp|O54818|TPD53_MOUSE	Tpd52l1	TPD53_MOUSE Tumor protein D53	1	26.3682	30.6568	22.534	29.4313	29.1675	27.0657
sp|O54825|BYST_MOUSE	Bysl	BYST_MOUSE Bystin	4	444.585	433.039	405.829	405.383	397.175	390.419
sp|O54826|AF10_MOUSE	Mllt10	AF10_MOUSE Protein AF-10	3	214.192	171.633	180.926	179.586	168.628	164.386
sp|O54828-2|RGS9_MOUSE	Rgs9	RGS9_MOUSE Isoform 1 of Regulator of G-protein signaling 9	13	1451.28	1484.74	1389.73	1526.6	1343.52	1452.56
sp|O54829|RGS7_MOUSE	Rgs7	RGS7_MOUSE Regulator of G-protein signaling 7	2	548.064	490.896	482.026	466.577	492.15	518.719
sp|O54833|CSK22_MOUSE	Csnk2a2	CSK22_MOUSE Casein kinase II subunit alpha'	9	1083.55	1298.83	1138.61	1207.47	1208	1198.61
sp|O54839|EOMES_MOUSE	Eomes	EOMES_MOUSE Eomesodermin homolog	1	66.3109	49.4124	60.4877	51.6314	60.0637	62.498
sp|O54851|CXD2_MOUSE	Gjd2	CXD2_MOUSE Gap junction delta-2 protein	2	94.6717	90.5209	87.8578	101.286	77.7172	70.0487
sp|O54864|SUV91_MOUSE	Suv39h1	SUV91_MOUSE Histone-lysine N-methyltransferase SUV39H1	1	38.8998	48.3444	38.2602	41.6791	46.9228	42.4348
sp|O54865|GCYB1_MOUSE	Gucy1b3	GCYB1_MOUSE Guanylate cyclase soluble subunit beta-1	19	2853.27	3092.81	2484.16	2863	2658.67	2631.69
sp|O54879|HMGB3_MOUSE	Hmgb3	HMGB3_MOUSE High mobility group protein B3	3	590.562	868.175	881.412	915.05	791.817	1028.98
sp|O54901|OX2G_MOUSE	Cd200	OX2G_MOUSE OX-2 membrane glycoprotein	4	1554.06	1586.06	1510.11	1600.33	1479.14	1395.3
sp|O54916|REPS1_MOUSE	Reps1	REPS1_MOUSE RalBP1-associated Eps domain-containing protein 1	5	697.668	710.296	619.127	631.709	693.548	558.826
sp|O54941|SMCE1_MOUSE	Smarce1	SMCE1_MOUSE SWI/SNF-related matrix-associated actin-dependent regulator of chromatin subfamily E member 1	12	2761.77	2216.53	2707.72	2384.43	2693.98	2430.69
sp|O54946|DNJB6_MOUSE	Dnajb6	DNJB6_MOUSE DnaJ homolog subfamily B member 6	10	1778.42	1514.43	1649.5	1468.64	1501.65	1363.61
sp|O54949|NLK_MOUSE	Nlk	NLK_MOUSE Serine/threonine-protein kinase NLK	5	1056.7	1047.08	1007.33	1048.87	1083.11	1113.86
sp|O54950|AAKG1_MOUSE	Prkag1	AAKG1_MOUSE 5'-AMP-activated protein kinase subunit gamma-1	5	710.002	707.459	531.837	578.177	626.795	573.24
sp|O54962|BAF_MOUSE	Banf1	BAF_MOUSE Barrier-to-autointegration factor	4	520.925	543.948	417.483	479.286	450.755	543.002
sp|O54965|RNF13_MOUSE	Rnf13	RNF13_MOUSE E3 ubiquitin-protein ligase RNF13	4	425.034	382.09	322.56	355.986	360.322	341.061
sp|O54967|ACK1_MOUSE	Tnk2	ACK1_MOUSE Activated CDC42 kinase 1	4	447.81	407.063	490.907	405.287	430.579	401.112
sp|O54972|MTG16_MOUSE	Cbfa2t3	MTG16_MOUSE Protein CBFA2T3	1	94.7945	81.8311	88.5599	76.9961	93.3303	92.2531
sp|O54983|CRYM_MOUSE	Crym	CRYM_MOUSE Ketimine reductase mu-crystallin	24	4080.31	4337.88	4985.82	4747.96	4731.66	4531.86
sp|O54984|ASNA_MOUSE	Asna1	ASNA_MOUSE ATPase Asna1	9	1181.18	1184.49	1142.94	1170.95	1156.01	1103.87
sp|O54988|SLK_MOUSE	Slk	SLK_MOUSE STE20-like serine/threonine-protein kinase	21	2864.16	2421.29	2840.23	2551.12	2644.71	2573.29
sp|O54990|PROM1_MOUSE	Prom1	PROM1_MOUSE Prominin-1	12	1872.88	1804.82	1685.39	2245.02	2200.14	2078.25
sp|O54991|CNTP1_MOUSE	Cntnap1	CNTP1_MOUSE Contactin-associated protein 1	7	759.491	1126.71	803.029	874.094	798.493	848.782
sp|O55013|TPPC3_MOUSE	Trappc3	TPPC3_MOUSE Trafficking protein particle complex subunit 3	3	507.195	594.588	560.057	610.805	569.84	664.429
sp|O55017|CAC1B_MOUSE	Cacna1b	CAC1B_MOUSE Voltage-dependent N-type calcium channel subunit alpha-1B	2	108.005	63.9411	75.1985	73.1706	74.8892	87.4456
sp|O55022|PGRC1_MOUSE	Pgrmc1	PGRC1_MOUSE Membrane-associated progesterone receptor component 1	7	857.855	922.465	842.629	856.236	841.653	874.559
sp|O55026|ENTP2_MOUSE	Entpd2	ENTP2_MOUSE Ectonucleoside triphosphate diphosphohydrolase 2	5	828.567	623.415	783.287	790.152	726.536	681.05
sp|O55029|COPB2_MOUSE	Copb2	COPB2_MOUSE Coatomer subunit beta'	36	5671.16	5139.79	5150.07	5164.35	5606.47	5259.06
sp|O55033|NCK2_MOUSE	Nck2	NCK2_MOUSE Cytoplasmic protein NCK2	3	237.765	260.992	237.394	259.92	272.753	269.896
sp|O55042|SYUA_MOUSE	Snca	SYUA_MOUSE Alpha-synuclein	3	1606.12	1779.77	1351.68	1611.71	1411.51	1656.81
sp|O55055|TRDMT_MOUSE	Trdmt1	TRDMT_MOUSE tRNA (cytosine(38)-C(5))-methyltransferase	3	239.031	227.957	259.061	245.842	272.174	260.759
sp|O55057|PDE6D_MOUSE	Pde6d	PDE6D_MOUSE Retinal rod rhodopsin-sensitive cGMP 3',5'-cyclic phosphodiesterase subunit delta	6	548.212	513.249	488.558	549.794	520.663	580.523
sp|O55060|TPMT_MOUSE	Tpmt	TPMT_MOUSE Thiopurine S-methyltransferase	4	920.494	882.022	810.396	830.606	917.468	845.57
sp|O55091|IMPCT_MOUSE	Impact	IMPCT_MOUSE Protein IMPACT	1	22.983	27.608	23.123	26.4216	24.5782	28.5493
sp|O55098|STK10_MOUSE	Stk10	STK10_MOUSE Serine/threonine-protein kinase 10	5	343.632	346.528	336.401	337.194	346.807	346.92
sp|O55102|BL1S1_MOUSE	Bloc1s1	BL1S1_MOUSE Biogenesis of lysosome-related organelles complex 1 subunit 1	1	309.807	370.991	353.691	444.12	359.851	466.529
sp|O55106|STRN_MOUSE	Strn	STRN_MOUSE Striatin	16	1298.14	1366.49	1322.31	1310.34	1332.41	1276.99
sp|O55125|NIPS1_MOUSE	Nipsnap1	NIPS1_MOUSE Protein NipSnap homolog 1	1	236.38	296.532	250.044	302.498	333.426	359.131
sp|O55126|NIPS2_MOUSE	Gbas	NIPS2_MOUSE Protein NipSnap homolog 2	8	1226.51	1260.2	1334.35	1365.91	1407.72	1610.11
sp|O55128|SAP18_MOUSE	Sap18	SAP18_MOUSE Histone deacetylase complex subunit SAP18	1	279.276	213.705	267.48	245.118	253.339	290.513
sp|O55135|IF6_MOUSE	Eif6	IF6_MOUSE Eukaryotic translation initiation factor 6	10	884.293	1044.79	1001.42	980.171	932.042	957.32
sp|O55137|ACOT1_MOUSE	Acot1	ACOT1_MOUSE Acyl-coenzyme A thioesterase 1	10	755.793	743.129	756.577	761.494	719.798	895.74
sp|O55142|RL35A_MOUSE	Rpl35a	RL35A_MOUSE 60S ribosomal protein L35a	3	727.449	679.817	1553.93	699.457	618.845	737.018
sp|O55143|AT2A2_MOUSE	Atp2a2	AT2A2_MOUSE Sarcoplasmic/endoplasmic reticulum calcium ATPase 2	32	4957.36	5150	5190.63	5373.23	5218.28	5611.33
sp|O55176|PJA1_MOUSE	Pja1	PJA1_MOUSE E3 ubiquitin-protein ligase Praja-1	6	352.381	348.491	342.023	339.745	346.068	341.617
sp|O55187|CBX4_MOUSE	Cbx4	CBX4_MOUSE E3 SUMO-protein ligase CBX4	2	316.628	277.672	321.691	303.869	291.988	305.609
sp|O55203|LDB2_MOUSE	Ldb2	LDB2_MOUSE LIM domain-binding protein 2	5	500.474	499.373	553.014	548.54	557.52	556.84
sp|O55222|ILK_MOUSE	Ilk	ILK_MOUSE Integrin-linked protein kinase	10	921.96	1160.15	1025.98	1141.19	1199.76	1243.67
sp|O55229|CHKB_MOUSE	Chkb	CHKB_MOUSE Choline/ethanolamine kinase	2	234.665	213.069	220.773	221.845	222.041	210.433
sp|O55234|PSB5_MOUSE	Psmb5	PSB5_MOUSE Proteasome subunit beta type-5	18	2221.82	2588.5	2575.81	2486.58	2644.44	2467.28
sp|O55236|MCE1_MOUSE	Rngtt	MCE1_MOUSE mRNA-capping enzyme	10	813.899	845.451	759.993	799.76	846.946	806.065
sp|O55240|RDH1_MOUSE	Rdh5	RDH1_MOUSE 11-cis retinol dehydrogenase	5	856.331	730.124	664.84	740.474	326.791	417.692
sp|O55242|SGMR1_MOUSE	Sigmar1	SGMR1_MOUSE Sigma non-opioid intracellular receptor 1	1	174.991	201.406	186.997	187.15	191.051	195.772
sp|O70133|DHX9_MOUSE	Dhx9	DHX9_MOUSE ATP-dependent RNA helicase A	37	4895.34	4531.35	5631.25	4738.5	4837.72	4558.09
sp|O70152|DPM1_MOUSE	Dpm1	DPM1_MOUSE Dolichol-phosphate mannosyltransferase subunit 1	3	443.535	487.484	451.038	402.859	450.821	465.156
sp|O70161|PI51C_MOUSE	Pip5k1c	PI51C_MOUSE Phosphatidylinositol 4-phosphate 5-kinase type-1 gamma	6	482.377	483.809	479.229	433.994	492.006	451.731
sp|O70166|STMN3_MOUSE	Stmn3	STMN3_MOUSE Stathmin-3	2	492.04	494.333	477.339	523.37	498.436	531.368
sp|O70172|PI42A_MOUSE	Pip4k2a	PI42A_MOUSE Phosphatidylinositol 5-phosphate 4-kinase type-2 alpha	3	419.995	540.606	562.738	556.543	554.158	608.791
sp|O70174|ACHA4_MOUSE	Chrna4	ACHA4_MOUSE Neuronal acetylcholine receptor subunit alpha-4	2	197.84	217.11	209.501	209.144	207.101	205.464
sp|O70194|EIF3D_MOUSE	Eif3d	EIF3D_MOUSE Eukaryotic translation initiation factor 3 subunit D	22	3171.85	3154.99	2969.94	3213.62	3255.75	2895.75
sp|O70209|PDLI3_MOUSE	Pdlim3	PDLI3_MOUSE PDZ and LIM domain protein 3	14	1263.08	1381.68	1317.01	1235.42	1361.22	1493.3
sp|O70218|HMX1_MOUSE	Hmx1	HMX1_MOUSE Homeobox protein HMX1	2	273.735	304.771	260.319	283.989	290.191	296.761
sp|O70228|ATP9A_MOUSE	Atp9a	ATP9A_MOUSE Probable phospholipid-transporting ATPase IIA	16	1639.42	1486.94	1415.2	1475.43	1342.08	1380.25
sp|O70230|ZN143_MOUSE	Znf143	ZN143_MOUSE Zinc finger protein 143	7	1193.94	1264.49	1259.13	1291.67	1295.26	1254.2
sp|O70251|EF1B_MOUSE	Eef1b	EF1B_MOUSE Elongation factor 1-beta	7	2327.36	2156.28	2023.53	2107.18	2191.24	2107.38
sp|O70252|HMOX2_MOUSE	Hmox2	HMOX2_MOUSE Heme oxygenase 2	7	1069.8	992.097	987.632	1056.26	954.645	969.698
sp|O70258|SGCE_MOUSE	Sgce	SGCE_MOUSE Epsilon-sarcoglycan	1	89.3288	86.5721	85.8271	81.1898	69.7839	94.9648
sp|O70274|TP4A2_MOUSE	Ptp4a2	TP4A2_MOUSE Protein tyrosine phosphatase type IVA 2	5	1006.8	955.862	958.544	949.669	1000.95	1110.31
sp|O70279|DGC14_MOUSE	Dgcr14	DGC14_MOUSE Protein DGCR14	6	683.33	682.325	729.464	773.07	785.014	801.352
sp|O70281|TPST1_MOUSE	Tpst1	TPST1_MOUSE Protein-tyrosine sulfotransferase 1	1	79.2574	89.0791	108.693	96.1652	95.4828	100.946
sp|O70293|GRK6_MOUSE	Grk6	GRK6_MOUSE G protein-coupled receptor kinase 6	3	710.638	749.48	753.078	767.959	827.055	783.094
sp|O70299|MB211_MOUSE	Mab21l1	MB211_MOUSE Protein mab-21-like 1	4	573.328	622.199	565.305	601.673	628.63	660.894
sp|O70309|ITB5_MOUSE	Itgb5	ITB5_MOUSE Integrin beta-5	10	554.398	717.628	587.184	605.007	631.402	598.34
sp|O70310|NMT1_MOUSE	Nmt1	NMT1_MOUSE Glycylpeptide N-tetradecanoyltransferase 1	12	2570.42	2307.73	2380.49	2387.52	2474.65	2283.82
sp|O70311|NMT2_MOUSE	Nmt2	NMT2_MOUSE Glycylpeptide N-tetradecanoyltransferase 2	3	714.489	653.395	691.797	663.906	714.023	642.537
sp|O70318|E41L2_MOUSE	Epb41l2	E41L2_MOUSE Band 4.1-like protein 2	36	11051.2	8941.55	10685.7	8750.93	9106	8410.88
sp|O70324|MOT8_MOUSE	Slc16a2	MOT8_MOUSE Monocarboxylate transporter 8	2	278.895	292.579	271.206	274.134	227.885	263.87
sp|O70325|GPX41_MOUSE	Gpx4	GPX41_MOUSE Phospholipid hydroperoxide glutathione peroxidase, mitochondrial	7	2888.74	2590.21	2453.13	2683.12	2672.01	2680.93
sp|O70338|RNH1_MOUSE	Rnaseh1	RNH1_MOUSE Ribonuclease H1	1	29.9213	27.5377	29.4238	22.5345	19.8093	19.8762
sp|O70340|NPTX2_MOUSE	Nptx2	NPTX2_MOUSE Neuronal pentraxin-2	2	86.0438	112.716	96.122	109.686	94.6404	93.692
sp|O70348|DXO_MOUSE	Dxo	DXO_MOUSE Decapping and exoribonuclease protein	3	239.298	256.255	259.827	244.717	226.463	261.065
sp|O70361|PER3_MOUSE	Per3	PER3_MOUSE Period circadian protein homolog 3	1	14.2731	17.187	22.4888	19.8716	18.6499	19.0878
sp|O70362|PHLD_MOUSE	Gpld1	PHLD_MOUSE Phosphatidylinositol-glycan-specific phospholipase D	1	62.8639	54.0194	59.27	55.1366	49.49	49.0199
sp|O70378|EMC8_MOUSE	Emc8	EMC8_MOUSE ER membrane protein complex subunit 8	5	698.463	841.793	737.392	783.047	743.763	811.123
sp|O70400|PDLI1_MOUSE	Pdlim1	PDLI1_MOUSE PDZ and LIM domain protein 1	4	244.421	219.831	192.942	197.703	171.58	164.249
sp|O70401|TSN6_MOUSE	Tspan6	TSN6_MOUSE Tetraspanin-6	1	117.781	177.182	115.418	151.528	139.941	139.272
sp|O70422|TF2H4_MOUSE	Gtf2h4	TF2H4_MOUSE General transcription factor IIH subunit 4	2	217.305	226.951	207.796	237.164	236.131	225.117
sp|O70423|AOC3_MOUSE	Aoc3	AOC3_MOUSE Membrane primary amine oxidase	2	446.68	488.597	453.464	475.529	448.052	449.924
sp|O70433|FHL2_MOUSE	Fhl2	FHL2_MOUSE Four and a half LIM domains protein 2	2	79.4835	84.973	68.8884	62.5456	78.7879	69.2213
sp|O70435|PSA3_MOUSE	Psma3	PSA3_MOUSE Proteasome subunit alpha type-3	13	2285.08	2503.44	2532.35	2540.87	2578.69	2780.21
sp|O70439|STX7_MOUSE	Stx7	STX7_MOUSE Syntaxin-7	6	537.005	644.676	574.245	624.7	553.568	664.964
sp|O70443|GNAZ_MOUSE	Gnaz	GNAZ_MOUSE Guanine nucleotide-binding protein G(z) subunit alpha	8	1384.98	1562.61	1394.23	1483.37	1503.19	1511.02
sp|O70472|TM131_MOUSE	Tmem131	TM131_MOUSE Transmembrane protein 131	3	223.796	265.159	219.643	240.839	244.521	227.376
sp|O70475|UGDH_MOUSE	Ugdh	UGDH_MOUSE UDP-glucose 6-dehydrogenase	5	813.397	622.652	708.072	700.272	736.195	614.639
sp|O70477|PKNX1_MOUSE	Pknox1	PKNX1_MOUSE Homeobox protein PKNOX1	3	277.275	279.496	318.546	299.284	325.189	294.882
sp|O70480|VAMP4_MOUSE	Vamp4	VAMP4_MOUSE Vesicle-associated membrane protein 4	1	140.025	162.709	150.407	192.492	176.643	217.861
sp|O70481|UBR1_MOUSE	Ubr1	UBR1_MOUSE E3 ubiquitin-protein ligase UBR1	17	2092.62	2424.76	1949.45	2098.64	2137.77	2247.81
sp|O70493|SNX12_MOUSE	Snx12	SNX12_MOUSE Sorting nexin-12	3	236.084	229.489	205.272	251.414	247.661	276.13
sp|O70494|SP3_MOUSE	Sp3	SP3_MOUSE Transcription factor Sp3	3	543.399	614.295	631.554	618.262	557.389	532.246
sp|O70503|DHB12_MOUSE	Hsd17b12	DHB12_MOUSE Estradiol 17-beta-dehydrogenase 12	5	1248.96	1213.27	1008.98	1290.36	1329.41	1411.38
sp|O70546|KDM6A_MOUSE	Kdm6a	KDM6A_MOUSE Lysine-specific demethylase 6A	10	504.429	466.412	608.676	531.413	502.315	614.257
sp|O70551|SRPK1_MOUSE	Srpk1	SRPK1_MOUSE SRSF protein kinase 1	9	498.033	483.178	488.826	538.517	490.394	536.038
sp|O70566|DIAP2_MOUSE	Diaph2	DIAP2_MOUSE Protein diaphanous homolog 2	3	263.426	254.11	261.952	238.342	240.108	251.839
sp|O70572|NSMA_MOUSE	Smpd2	NSMA_MOUSE Sphingomyelin phosphodiesterase 2	12	1652.95	1773.61	1729.53	1920	1815.94	1893.81
sp|O70579|PM34_MOUSE	Slc25a17	PM34_MOUSE Peroxisomal membrane protein PMP34	2	142.364	123.56	124.168	129.014	121.656	146.18
sp|O70583|TRI18_MOUSE	Mid1	TRI18_MOUSE E3 ubiquitin-protein ligase Midline-1	12	1976.52	1615.74	1788.64	1701.02	1819.19	1823.9
sp|O70585|DTNB_MOUSE	Dtnb	DTNB_MOUSE Dystrobrevin beta	3	618.729	581.142	490.088	543.893	522.931	526.255
sp|O70589|CSKP_MOUSE	Cask	CSKP_MOUSE Peripheral plasma membrane protein CASK	15	2614.53	2405.45	2449.16	2511.05	2375.06	2372.22
sp|O70591|PFD2_MOUSE	Pfdn2	PFD2_MOUSE Prefoldin subunit 2	4	720.694	593.788	633.285	625.414	671.122	619.297
sp|O70622|RTN2_MOUSE	Rtn2	RTN2_MOUSE Reticulon-2	2	169.048	191.487	198.397	203.635	176.497	191.232
sp|O88196-6|TTC3_MOUSE	Ttc3	TTC3_MOUSE Isoform 6 of E3 ubiquitin-protein ligase TTC3	23	4293.56	4057.5	4253.19	4273.5	4385.05	4152.28
sp|O88271|CFDP1_MOUSE	Cfdp1	CFDP1_MOUSE Craniofacial development protein 1	3	435.626	371.044	391.169	350.93	347.724	346.223
sp|O88286-3|WIZ_MOUSE	Wiz	WIZ_MOUSE Isoform 2 of Protein Wiz	10	943.984	838.789	886.777	872.983	878.215	875.882
sp|O88291|ZN326_MOUSE	Znf326	ZN326_MOUSE DBIRD complex subunit ZNF326	13	1921.22	1902.02	2025.86	2445.66	2015.5	1864.09
sp|O88307|SORL_MOUSE	Sorl1	SORL_MOUSE Sortilin-related receptor	22	2355.27	2247.96	2186.11	2075.2	2105.85	2020.32
sp|O88322|NID2_MOUSE	Nid2	NID2_MOUSE Nidogen-2	12	1038.31	1123.64	682.389	893.305	988.115	1130.57
sp|O88342|WDR1_MOUSE	Wdr1	WDR1_MOUSE WD repeat-containing protein 1	24	3589.77	3684.74	3813.05	3489.47	3603.31	3432.07
sp|O88343|S4A4_MOUSE	Slc4a4	S4A4_MOUSE Electrogenic sodium bicarbonate cotransporter 1	2	84.3407	115.124	87.6222	100.529	92.2922	88.3594
sp|O88351|IKKB_MOUSE	Ikbkb	IKKB_MOUSE Inhibitor of nuclear factor kappa-B kinase subunit beta	4	162.742	169.668	144.695	156.339	161.897	146.43
sp|O88384|VTI1B_MOUSE	Vti1b	VTI1B_MOUSE Vesicle transport through interaction with t-SNAREs homolog 1B	2	216.338	264.899	221.891	237.959	256.125	271.602
sp|O88396|GRPE2_MOUSE	Grpel2	GRPE2_MOUSE GrpE protein homolog 2, mitochondrial	3	183.721	166.295	188.139	187.536	214.237	212.335
sp|O88413|TULP3_MOUSE	Tulp3	TULP3_MOUSE Tubby-related protein 3	3	334.527	362.911	349.436	342.252	356.759	364.948
sp|O88441|MTX2_MOUSE	Mtx2	MTX2_MOUSE Metaxin-2	1	115.181	116.986	107.061	106.48	107.599	109.989
sp|O88444|ADCY1_MOUSE	Adcy1	ADCY1_MOUSE Adenylate cyclase type 1	2	116.396	141.898	119.037	131.596	116.715	115.505
sp|O88455|DHCR7_MOUSE	Dhcr7	DHCR7_MOUSE 7-dehydrocholesterol reductase	8	1030.59	1067.6	922.11	965.243	984.836	1039.51
sp|O88456|CPNS1_MOUSE	Capns1	CPNS1_MOUSE Calpain small subunit 1	4	335.445	330.882	354.685	326.182	310.035	339.694
sp|O88466|ZN106_MOUSE	Znf106	ZN106_MOUSE Zinc finger protein 106	3	256.403	218.482	242.237	222.154	247.25	251.507
sp|O88477|IF2B1_MOUSE	Igf2bp1	IF2B1_MOUSE Insulin-like growth factor 2 mRNA-binding protein 1	15	1400.38	1445.24	2083.68	1650.2	1672.76	1809.27
sp|O88485|DC1I1_MOUSE	Dync1i1	DC1I1_MOUSE Cytoplasmic dynein 1 intermediate chain 1	5	145.004	151.642	149.285	152.113	127.154	136.405
sp|O88507|CNTFR_MOUSE	Cntfr	CNTFR_MOUSE Ciliary neurotrophic factor receptor subunit alpha	2	299.63	259.571	267.002	264.23	301.587	254.579
sp|O88520|SHOC2_MOUSE	Shoc2	SHOC2_MOUSE Leucine-rich repeat protein SHOC-2	8	1004.96	954.923	929.564	974.961	984.702	1019.61
sp|O88522|NEMO_MOUSE	Ikbkg	NEMO_MOUSE NF-kappa-B essential modulator	3	211.117	165.244	179.482	178.393	169.229	205.291
sp|O88531|PPT1_MOUSE	Ppt1	PPT1_MOUSE Palmitoyl-protein thioesterase 1	7	480.533	749.599	628.26	742.958	746.576	807.198
sp|O88532|ZFR_MOUSE	Zfr	ZFR_MOUSE Zinc finger RNA-binding protein	26	3522.1	3019	2864.79	2961.12	3050.68	2915.7
sp|O88543|CSN3_MOUSE	Cops3	CSN3_MOUSE COP9 signalosome complex subunit 3	6	491.082	764.993	560.831	618.355	644.311	713.685
sp|O88544|CSN4_MOUSE	Cops4	CSN4_MOUSE COP9 signalosome complex subunit 4	16	1357.06	1588.62	1327.4	1495.3	1476.09	1548.78
sp|O88545|CSN6_MOUSE	Cops6	CSN6_MOUSE COP9 signalosome complex subunit 6	6	1352.74	1750.6	1388.1	1536.27	1720.62	1601.69
sp|O88551|CLD1_MOUSE	Cldn1	CLD1_MOUSE Claudin-1	2	144.161	145.79	86.983	100.934	102.687	121.383
sp|O88554|PARP2_MOUSE	Parp2	PARP2_MOUSE Poly [ADP-ribose] polymerase 2	8	1173.01	1273.16	1272.76	1368.17	1309.71	1312.09
sp|O88559|MEN1_MOUSE	Men1	MEN1_MOUSE Menin	5	274.846	263.195	251.397	257.502	256.389	274.495
sp|O88561|S27A3_MOUSE	Slc27a3	S27A3_MOUSE Long-chain fatty acid transport protein 3	10	646.311	679.832	703.146	749.312	741.326	775.091
sp|O88569|ROA2_MOUSE	Hnrnpa2b1	ROA2_MOUSE Heterogeneous nuclear ribonucleoproteins A2/B1	24	4071.43	4031.03	4620.8	4890.99	4288.8	5600.14
sp|O88569-3|ROA2_MOUSE	Hnrnpa2b1	ROA2_MOUSE Isoform 3 of Heterogeneous nuclear ribonucleoproteins A2/B1	1	51.0438	65.3588	54.0579	57.7949	71.418	49.6979
sp|O88572|LRP6_MOUSE	Lrp6	LRP6_MOUSE Low-density lipoprotein receptor-related protein 6	3	175.634	147.561	152.969	126.15	140.099	136.017
sp|O88587|COMT_MOUSE	Comt	COMT_MOUSE Catechol O-methyltransferase	9	837.735	863.713	742.179	848.261	857.061	934.833
sp|O88597|BECN1_MOUSE	Becn1	BECN1_MOUSE Beclin-1	5	1427.09	1069.47	1235.63	1071.39	1026.14	1032.9
sp|O88602|CCG2_MOUSE	Cacng2	CCG2_MOUSE Voltage-dependent calcium channel gamma-2 subunit	1	25.7044	29.9666	23.7367	23.1271	26.9596	26.5993
sp|O88622|PARG_MOUSE	Parg	PARG_MOUSE Poly(ADP-ribose) glycohydrolase	9	1486.81	1445.8	1513.68	1479.98	1530.55	1379.95
sp|O88632|SEM3F_MOUSE	Sema3f	SEM3F_MOUSE Semaphorin-3F	1	87.4936	80.5258	81.283	78.1386	88.7616	82.2748
sp|O88643|PAK1_MOUSE	Pak1	PAK1_MOUSE Serine/threonine-protein kinase PAK 1	16	2088.92	1940.02	1708.48	1828.6	1827.2	1748.64
sp|O88653|LTOR3_MOUSE	Lamtor3	LTOR3_MOUSE Ragulator complex protein LAMTOR3	3	422.688	521.778	336.967	460.444	430.338	422.551
sp|O88665|BRD7_MOUSE	Brd7	BRD7_MOUSE Bromodomain-containing protein 7	5	255.48	319.776	273.876	284.379	285.447	264.291
sp|O88668|CREG1_MOUSE	Creg1	CREG1_MOUSE Protein CREG1	1	30.1551	31.8812	14.9239	35.0613	35.4319	22.4936
sp|O88685|PRS6A_MOUSE	Psmc3	PRS6A_MOUSE 26S protease regulatory subunit 6A	26	3657.15	3837.5	3744.4	3876.94	4049.2	4299.83
sp|O88689|PCDA4_MOUSE	Pcdha4	PCDA4_MOUSE Protocadherin alpha-4	2	182.303	162.202	170.345	160.857	148.009	135.649
sp|O88693|CEGT_MOUSE	Ugcg	CEGT_MOUSE Ceramide glucosyltransferase	3	373.099	523.642	399.161	498.392	470.347	468.547
sp|O88696|CLPP_MOUSE	Clpp	CLPP_MOUSE ATP-dependent Clp protease proteolytic subunit, mitochondrial	8	933.165	911.051	816.262	951.954	998.621	1120.04
sp|O88704|HCN1_MOUSE	Hcn1	HCN1_MOUSE Potassium/sodium hyperpolarization-activated cyclic nucleotide-gated channel 1	13	1855.75	1734.48	1719.28	1768.55	1839.6	1741.15
sp|O88705|HCN3_MOUSE	Hcn3	HCN3_MOUSE Potassium/sodium hyperpolarization-activated cyclic nucleotide-gated channel 3	2	101.597	111.482	84.9479	105.8	90.7002	90.8941
sp|O88708|ORC4_MOUSE	Orc4	ORC4_MOUSE Origin recognition complex subunit 4	5	1368.85	1314.23	1287.01	1356.49	1527.02	1580.36
sp|O88712|CTBP1_MOUSE	Ctbp1	CTBP1_MOUSE C-terminal-binding protein 1	17	1681.58	2462.49	1794.79	1988.96	2088.81	2234.91
sp|O88735|MAP7_MOUSE	Map7	MAP7_MOUSE Ensconsin	11	1152.27	1184.79	1201.91	1183.22	1167.74	1115.5
sp|O88736|DHB7_MOUSE	Hsd17b7	DHB7_MOUSE 3-keto-steroid reductase	2	329.357	335.456	309.557	336.091	350.164	341.751
sp|O88737|BSN_MOUSE	Bsn	BSN_MOUSE Protein bassoon	28	2118.51	2243.27	2175.2	2319.88	1962.69	2324.91
sp|O88738|BIRC6_MOUSE	Birc6	BIRC6_MOUSE Baculoviral IAP repeat-containing protein 6	35	4541.87	4545.87	4429.79	4482.06	4476.05	4600.07
sp|O88741|GDAP1_MOUSE	Gdap1	GDAP1_MOUSE Ganglioside-induced differentiation-associated protein 1	1	54.7209	61.7039	46.6116	45.871	43.9004	50.8332
sp|O88746|TOM1_MOUSE	Tom1	TOM1_MOUSE Target of Myb protein 1	2	165.169	153.071	136.401	137.228	139.04	161.358
sp|O88792|JAM1_MOUSE	F11r	JAM1_MOUSE Junctional adhesion molecule A	1	122.515	99.0656	64.2015	72.997	91.7268	80.5536
sp|O88796|RPP30_MOUSE	Rpp30	RPP30_MOUSE Ribonuclease P protein subunit p30	7	567.774	583.511	518.707	598.795	616.342	668.792
sp|O88809|DCX_MOUSE	Dcx	DCX_MOUSE Neuronal migration protein doublecortin	13	815.525	848.924	857.716	894.284	988.098	923.599
sp|O88811|STAM2_MOUSE	Stam2	STAM2_MOUSE Signal transducing adapter molecule 2	9	1731.16	1697.23	1665.72	1812.65	1884.17	1845.2
sp|O88834|SHD_MOUSE	Shd	SHD_MOUSE SH2 domain-containing adapter protein D	1	33.1857	35.2953	29.5259	35.1482	32.9697	34.1506
sp|O88839|ADA15_MOUSE	Adam15	ADA15_MOUSE Disintegrin and metalloproteinase domain-containing protein 15	1	31.9997	29.994	29.8679	30.2207	27.6832	26.8504
sp|O88844|IDHC_MOUSE	Idh1	IDHC_MOUSE Isocitrate dehydrogenase [NADP] cytoplasmic	27	2699.48	3129.74	2762.57	2651.57	2680.93	2614.4
sp|O88845|AKA10_MOUSE	Akap10	AKA10_MOUSE A-kinase anchor protein 10, mitochondrial	4	521.636	552.554	526.722	563.521	535.035	554.581
sp|O88848|ARL6_MOUSE	Arl6	ARL6_MOUSE ADP-ribosylation factor-like protein 6	11	1188.91	1264.15	1103.7	1299.81	1249.2	1335.77
sp|O88848-2|ARL6_MOUSE	Arl6	ARL6_MOUSE Isoform 2 of ADP-ribosylation factor-like protein 6	1	171.431	205.615	174.767	188.932	200.086	206.006
sp|O88851|RBBP9_MOUSE	Rbbp9	RBBP9_MOUSE Putative hydrolase RBBP9	7	904.219	949.459	809.034	1018.4	883.869	1094.03
sp|O88866|HUNK_MOUSE	Hunk	HUNK_MOUSE Hormonally up-regulated neu tumor-associated kinase	7	760.867	601.884	657.57	657.259	651.503	647.536
sp|O88874|CCNK_MOUSE	Ccnk	CCNK_MOUSE Cyclin-K	8	1282.96	1181.3	935.45	1022.23	1090.12	941.126
sp|O88876|DHRS3_MOUSE	Dhrs3	DHRS3_MOUSE Short-chain dehydrogenase/reductase 3	2	307.831	291.686	262.282	326.407	305.239	345.345
sp|O88878|ZFAN5_MOUSE	Zfand5	ZFAN5_MOUSE AN1-type zinc finger protein 5	2	72.7813	53.4956	59.3571	56.0873	49.0703	59.7832
sp|O88879|APAF_MOUSE	Apaf1	APAF_MOUSE Apoptotic protease-activating factor 1	8	949.483	909.142	909.199	956.495	1005.04	963.02
sp|O88895|HDAC3_MOUSE	Hdac3	HDAC3_MOUSE Histone deacetylase 3	2	188.079	224.276	217.867	221.556	230.292	205.819
sp|O88904|HIPK1_MOUSE	Hipk1	HIPK1_MOUSE Homeodomain-interacting protein kinase 1	2	50.9764	47.5103	47.0608	58.1943	55.1127	59.817
sp|O88907|PIAS1_MOUSE	Pias1	PIAS1_MOUSE E3 SUMO-protein ligase PIAS1	4	147.861	176.418	151.348	175.703	170.326	169.348
sp|O88909|S22A8_MOUSE	Slc22a8	S22A8_MOUSE Solute carrier family 22 member 8	1	118.842	109.582	89.5511	97.8153	84.495	95.7373
sp|O88910|MPP3_MOUSE	Mpp3	MPP3_MOUSE MAGUK p55 subfamily member 3	4	200.704	200.97	204.124	169.902	192.12	190.583
sp|O88935|SYN1_MOUSE	Syn1	SYN1_MOUSE Synapsin-1	28	4170.61	4208.45	3926.24	4060.58	3611.8	3612.43
sp|O88939|ZBT7A_MOUSE	Zbtb7a	ZBT7A_MOUSE Zinc finger and BTB domain-containing protein 7A	4	295.972	290.472	332.201	247.483	250.653	285.356
sp|O88952|LIN7C_MOUSE	Lin7c	LIN7C_MOUSE Protein lin-7 homolog C	5	268.362	376.214	287.895	275.968	267.45	302.629
sp|O88958|GNPI1_MOUSE	Gnpda1	GNPI1_MOUSE Glucosamine-6-phosphate isomerase 1	10	1945.52	1850.24	1444.27	1960.58	1969.43	2020.19
sp|O88967|YMEL1_MOUSE	Yme1l1	YMEL1_MOUSE ATP-dependent zinc metalloprotease YME1L1	5	846.609	784.681	859.537	865.376	876.544	939.392
sp|O88974|SETB1_MOUSE	Setdb1	SETB1_MOUSE Histone-lysine N-methyltransferase SETDB1	11	1616.47	1502.92	1500.28	1529.53	1602.42	1373.24
sp|O88983|STX8_MOUSE	Stx8	STX8_MOUSE Syntaxin-8	4	408.893	423.858	431.053	442.767	412.291	469.425
sp|O88986|KBL_MOUSE	Gcat	KBL_MOUSE 2-amino-3-ketobutyrate coenzyme A ligase, mitochondrial	9	970.757	818.576	885.342	808.665	826.738	803.392
sp|O88992|C1QRF_MOUSE	C1ql1	C1QRF_MOUSE C1q-related factor	4	652.67	681.284	689.607	639.156	652.337	611.255
sp|O88998|NOE1_MOUSE	Olfm1	NOE1_MOUSE Noelin	1	56.098	50.788	61.5913	59.6883	59.9981	56.4482
sp|O89001|CBPD_MOUSE	Cpd	CBPD_MOUSE Carboxypeptidase D	8	911.768	798.03	815.945	884.122	855.102	808.167
sp|O89017|LGMN_MOUSE	Lgmn	LGMN_MOUSE Legumain	6	608.179	537.787	453.79	544.201	577.676	501.205
sp|O89023|TPP1_MOUSE	Tpp1	TPP1_MOUSE Tripeptidyl-peptidase 1	6	679.937	667.75	650.728	695.743	677.81	654.165
sp|O89026|ROBO1_MOUSE	Robo1	ROBO1_MOUSE Roundabout homolog 1	6	1211.09	1114.14	1166.99	1214.5	1239.98	1236.19
sp|O89032|SPD2A_MOUSE	Sh3pxd2a	SPD2A_MOUSE SH3 and PX domain-containing protein 2A	8	816.815	827.983	808.001	873.932	864.081	851.312
sp|O89050|MKLN1_MOUSE	Mkln1	MKLN1_MOUSE Muskelin	7	377.576	454.34	425.4	427.914	395	392.853
sp|O89051|ITM2B_MOUSE	Itm2b	ITM2B_MOUSE Integral membrane protein 2B	1	21.7643	19.1619	19.7476	17.5634	17.7778	19.3193
sp|O89053|COR1A_MOUSE	Coro1a	COR1A_MOUSE Coronin-1A	5	579.387	513.489	536.319	471.758	504.52	465.377
sp|O89079|COPE_MOUSE	Cope	COPE_MOUSE Coatomer subunit epsilon	7	577.729	648.478	586.962	592.875	607.261	618.938
sp|O89084|PDE4A_MOUSE	Pde4a	PDE4A_MOUSE cAMP-specific 3',5'-cyclic phosphodiesterase 4A	1	57.7562	66.367	62.3359	69.0721	65.5272	66.8308
sp|O89086|RBM3_MOUSE	Rbm3	RBM3_MOUSE Putative RNA-binding protein 3	10	1787	1477.69	2255.53	1649.74	1614.98	1747.18
sp|O89090|SP1_MOUSE	Sp1	SP1_MOUSE Transcription factor Sp1	3	446.99	365.012	334.429	373.471	397.787	384.598
sp|O89103|C1QR1_MOUSE	Cd93	C1QR1_MOUSE Complement component C1q receptor	6	678.497	631.406	617.183	607.12	636.188	625.952
sp|O89106|FHIT_MOUSE	Fhit	FHIT_MOUSE Bis(5'-adenosyl)-triphosphatase	2	576.736	488.468	449.9	548.884	458.559	474.785
sp|O89110|CASP8_MOUSE	Casp8	CASP8_MOUSE Caspase-8	3	161.689	242.536	170.056	195.03	193.616	203.199
sp|O89112|LANC1_MOUSE	Lancl1	LANC1_MOUSE LanC-like protein 1	8	546.839	629.558	670.104	604.2	633.7	742.51
sp|O89114|DNJB5_MOUSE	Dnajb5	DNJB5_MOUSE DnaJ homolog subfamily B member 5	6	588.37	650.818	660.679	672.751	659.628	640.429
sp|P00375|DYR_MOUSE	Dhfr	DYR_MOUSE Dihydrofolate reductase	5	780.645	818.715	948.368	945.187	989.015	1064.75
sp|P00405|COX2_MOUSE	Mtco2	COX2_MOUSE Cytochrome c oxidase subunit 2	21	3046.44	3528.95	3251.91	3368.23	3342.64	3163.3
sp|P00493|HPRT_MOUSE	Hprt1	HPRT_MOUSE Hypoxanthine-guanine phosphoribosyltransferase	14	3328.29	3965.51	3817.41	3298.3	3224.57	3536.1
sp|P00520|ABL1_MOUSE	Abl1	ABL1_MOUSE Tyrosine-protein kinase ABL1	5	568.565	510.816	515.467	539.205	503.599	521.412
sp|P00761|TRYP_PIG_contaminant		TRYP_PIG_contaminant Trypsin	4	1087.33	543.38	649.774	472.67	416.793	353.53
sp|P00848|ATP6_MOUSE	Mtatp6	ATP6_MOUSE ATP synthase subunit a	1	231.756	170.045	74.533	209.353	130.953	137.176
sp|P00860|DCOR_MOUSE	Odc1	DCOR_MOUSE Ornithine decarboxylase	1	27.0766	28.1068	25.5578	36.1571	27.6969	31.3205
sp|P00920|CAH2_MOUSE	Ca2	CAH2_MOUSE Carbonic anhydrase 2	22	4051.1	3683.9	3197.15	4291.98	3473.44	3950.77
sp|P01027|CO3_MOUSE	C3	CO3_MOUSE Complement C3	15	1896.36	1100.73	1350.35	1627.5	1554.97	1166.98
sp|P01831|THY1_MOUSE	Thy1	THY1_MOUSE Thy-1 membrane glycoprotein	2	679.223	693.319	552.472	547.99	522.949	501.547
sp|P01867|IGG2B_MOUSE	Igh-3	IGG2B_MOUSE Ig gamma-2B chain C region	4	252.973	113.54	162.324	204.981	188.734	111.733
sp|P01942|HBA_MOUSE	Hba	HBA_MOUSE Hemoglobin subunit alpha	22	6612.01	4161.89	4713.24	4553.67	4716.37	3030.21
sp|P02088|HBB1_MOUSE	Hbb-b1	HBB1_MOUSE Hemoglobin subunit beta-1	25	7027.95	4041.33	5277.85	5470.1	6097.25	4224.64
sp|P02089|HBB2_MOUSE	Hbb-b2	HBB2_MOUSE Hemoglobin subunit beta-2	15	1680.7	1153.9	2778.85	2554.12	2655.08	2194.93
sp|P02301|H3C_MOUSE	H3f3c	H3C_MOUSE Histone H3.3C	21	2796.75	2500.06	4369.34	2657.21	2628.06	3028.73
sp|P02463|CO4A1_MOUSE	Col4a1	CO4A1_MOUSE Collagen alpha-1(IV) chain	2	67.7272	61.4419	50.9173	52.9746	50.6485	54.5397
sp|P02469|LAMB1_MOUSE	Lamb1	LAMB1_MOUSE Laminin subunit beta-1	18	2052.23	1881.2	1389.31	1754.43	1891.27	1935.51
sp|P02533|K1C14_HUMAN_contaminant	KRT14	K1C14_HUMAN_contaminant Keratin, type I cytoskeletal 14	5	414.317	343.831	273.903	287.424	341.382	442.834
sp|P02666|CASB_BOVIN_contaminant	CSN2	CASB_BOVIN_contaminant Beta-casein	1	35.4638	17.1286	16.8685	15.9081	11.1591	18.4447
sp|P02768|ALBU_HUMAN_contaminant	ALB	ALBU_HUMAN_contaminant Serum albumin	3	747.954	315.352	647.047	552.564	525.952	391.449
sp|P02772|FETA_MOUSE	Afp	FETA_MOUSE Alpha-fetoprotein	14	2604.93	725.394	1761.8	1619.23	1426.45	967.084
sp|P03888|NU1M_MOUSE	Mtnd1	NU1M_MOUSE NADH-ubiquinone oxidoreductase chain 1	9	740.281	925.091	786.215	863.868	765.166	852.096
sp|P03893|NU2M_MOUSE	Mtnd2	NU2M_MOUSE NADH-ubiquinone oxidoreductase chain 2	1	92.8764	100.643	94.1451	110.665	85.4445	89.3244
sp|P03911|NU4M_MOUSE	Mtnd4	NU4M_MOUSE NADH-ubiquinone oxidoreductase chain 4	6	864.34	823.825	724.613	864.498	770.762	822.39
sp|P03921|NU5M_MOUSE	Mtnd5	NU5M_MOUSE NADH-ubiquinone oxidoreductase chain 5	5	276.412	314.492	222.97	246.568	238.299	225.772
sp|P03930|ATP8_MOUSE	Mtatp8	ATP8_MOUSE ATP synthase protein 8	2	791.174	635.123	457.423	594.348	637.748	500.49
sp|P03958|ADA_MOUSE	Ada	ADA_MOUSE Adenosine deaminase	1	23.285	21.6754	21.5805	31.6766	23.431	30.2346
sp|P03975|IGEB_MOUSE	Iap	IGEB_MOUSE IgE-binding protein	2	83.9603	286.407	140.859	252.751	167.05	84.5198
sp|P03987|IGHG3_MOUSE		IGHG3_MOUSE Ig gamma-3 chain C region	2	220.175	88.7359	126.154	159.156	115.828	96.4231
sp|P03995|GFAP_MOUSE	Gfap	GFAP_MOUSE Glial fibrillary acidic protein	21	5298.94	5150.88	2545.81	3887.49	2398.76	2400.77
sp|P04117|FABP4_MOUSE	Fabp4	FABP4_MOUSE Fatty acid-binding protein, adipocyte	2	1173.7	1030.05	967.921	1029.09	1037.41	1108.41
sp|P04186|CFAB_MOUSE	Cfb	CFAB_MOUSE Complement factor B	1	86.4627	52.0188	62.8268	67.3575	61.9272	56.6355
sp|P04264|K2C1_HUMAN_contaminant	KRT1	K2C1_HUMAN_contaminant Keratin, type II cytoskeletal 1	29	5404.52	3834.13	4150.72	3531.66	4041.98	7098.47
sp|P04342|CRGD_MOUSE	Crygd	CRGD_MOUSE Gamma-crystallin D	2	232.5	50.7533	383.746	166.503	178.945	85.6459
sp|P04344|CRGB_MOUSE	Crygb	CRGB_MOUSE Gamma-crystallin B	1	64.8631	39.6597	134.927	85.6053	71.4971	39.5351
sp|P04345|CRGA_MOUSE	Cryga	CRGA_MOUSE Gamma-crystallin A	1	57.5897	27.3348	138.398	75.9736	59.95	44.1023
sp|P04370|MBP_MOUSE	Mbp	MBP_MOUSE Myelin basic protein	2	208.836	178.299	200.239	185.405	187.851	181.913
sp|P04627|ARAF_MOUSE	Araf	ARAF_MOUSE Serine/threonine-protein kinase A-Raf	8	941.523	1053.21	1497.74	1014.68	928.753	834.294
sp|P04919|B3AT_MOUSE	Slc4a1	B3AT_MOUSE Band 3 anion transport protein	2	749.587	355.639	565.164	447.437	539.403	291.692
sp|P04925|PRIO_MOUSE	Prnp	PRIO_MOUSE Major prion protein	5	1180.6	1086.71	1015.03	1049.9	1114.47	1060.89
sp|P05017|IGF1_MOUSE	Igf1	IGF1_MOUSE Insulin-like growth factor I	1	112.702	104.897	101.789	122.213	112.644	130.01
sp|P05063|ALDOC_MOUSE	Aldoc	ALDOC_MOUSE Fructose-bisphosphate aldolase C	22	3965.46	3868.61	5152.57	3699.1	3571.9	3654.2
sp|P05132|KAPCA_MOUSE	Prkaca	KAPCA_MOUSE cAMP-dependent protein kinase catalytic subunit alpha	10	1538.37	1923.15	1611.62	1615.63	1613.67	1647.87
sp|P05201|AATC_MOUSE	Got1	AATC_MOUSE Aspartate aminotransferase, cytoplasmic	28	3516.22	4562.83	3447.64	4457.53	3621.4	3535.83
sp|P05202|AATM_MOUSE	Got2	AATM_MOUSE Aspartate aminotransferase, mitochondrial	26	3112.72	3829.84	3311.8	3545.27	3440.66	3685.5
sp|P05213|TBA1B_MOUSE	Tuba1b	TBA1B_MOUSE Tubulin alpha-1B chain	38	10642.1	11332.6	13548.1	9740.69	9865.98	9605.5
sp|P05214|TBA3_MOUSE	Tuba3a	TBA3_MOUSE Tubulin alpha-3 chain	9	3183.08	3455.35	2968.51	3399.94	3350.61	2978.31
sp|P05480|SRC_MOUSE	Src	SRC_MOUSE Neuronal proto-oncogene tyrosine-protein kinase Src	20	3306.98	3330.12	3228.03	3305.49	3533.96	3367.19
sp|P05532|KIT_MOUSE	Kit	KIT_MOUSE Mast/stem cell growth factor receptor Kit	3	232.877	241.445	266.768	264.268	273.382	272.752
sp|P05622|PGFRB_MOUSE	Pdgfrb	PGFRB_MOUSE Platelet-derived growth factor receptor beta	4	904.063	784.002	807.119	865.043	783.103	783.108
sp|P05783|K1C18_HUMAN_contaminant	KRT18	K1C18_HUMAN_contaminant Keratin, type I cytoskeletal 18	2	95.2249	67.5126	91.092	72.0648	69.8634	45.2595
sp|P05784|K1C18_MOUSE	Krt18	K1C18_MOUSE Keratin, type I cytoskeletal 18	5	141.057	137.624	172.033	160.436	166.552	167.958
sp|P06151|LDHA_MOUSE	Ldha	LDHA_MOUSE L-lactate dehydrogenase A chain	53	11230.2	12269.8	12713.9	11623.3	11479.1	11922.5
sp|P06728|APOA4_MOUSE	Apoa4	APOA4_MOUSE Apolipoprotein A-IV	5	488.559	403.921	425.375	500.255	504.645	398.182
sp|P06745|G6PI_MOUSE	Gpi	G6PI_MOUSE Glucose-6-phosphate isomerase	34	6592.41	6645.86	6690.32	6878.33	6695.07	6776.13
sp|P06795|MDR1B_MOUSE	Abcb1b	MDR1B_MOUSE Multidrug resistance protein 1B	2	319.806	291.441	262.812	307.656	344.025	293.884
sp|P06797|CATL1_MOUSE	Ctsl	CATL1_MOUSE Cathepsin L1	2	151.966	131.337	126.883	153.35	120.112	145.643
sp|P06801|MAOX_MOUSE	Me1	MAOX_MOUSE NADP-dependent malic enzyme	20	2092.27	2459.8	2398.34	2429.05	2280.79	2305.44
sp|P06837|NEUM_MOUSE	Gap43	NEUM_MOUSE Neuromodulin	4	564.876	501.614	471.811	480.969	534.504	417.468
sp|P06909|CFAH_MOUSE	Cfh	CFAH_MOUSE Complement factor H	4	142.936	97.1681	108.679	109.941	91.1846	91.8605
sp|P07147|TYRP1_MOUSE	Tyrp1	TYRP1_MOUSE 5,6-dihydroxyindole-2-carboxylic acid oxidase	6	701.845	551.258	452.154	442.181	328.494	498.267
sp|P07214|SPRC_MOUSE	Sparc	SPRC_MOUSE SPARC	11	1859.88	1873.97	1690.96	1656.02	1684.79	1676.34
sp|P07309|TTHY_MOUSE	Ttr	TTHY_MOUSE Transthyretin	3	1108.32	561.337	450.386	680.798	691.778	737.438
sp|P07310|KCRM_MOUSE	Ckm	KCRM_MOUSE Creatine kinase M-type	3	618.897	411.32	3221.56	685.967	423.402	534.141
sp|P07356|ANXA2_MOUSE	Anxa2	ANXA2_MOUSE Annexin A2	4	349.167	354.246	290.296	299.08	336.472	321.072
sp|P07607|TYSY_MOUSE	Tyms	TYSY_MOUSE Thymidylate synthase	2	125.412	112.383	150.467	122.975	153.634	122.937
sp|P07724|ALBU_MOUSE	Alb	ALBU_MOUSE Serum albumin	32	6823.99	3091.93	4365.7	4757.98	4824.25	3352.77
sp|P07742|RIR1_MOUSE	Rrm1	RIR1_MOUSE Ribonucleoside-diphosphate reductase large subunit	11	1153.82	1057.47	1090.61	1144.21	1235.66	1182.68
sp|P07901|HS90A_MOUSE	Hsp90aa1	HS90A_MOUSE Heat shock protein HSP 90-alpha	44	7410.18	7536	8681.53	8369.1	8140.35	8744.35
sp|P07903|ERCC1_MOUSE	Ercc1	ERCC1_MOUSE DNA excision repair protein ERCC-1	1	85.5517	79.1004	88.1513	82.9101	75.961	97.1941
sp|P08003|PDIA4_MOUSE	Pdia4	PDIA4_MOUSE Protein disulfide-isomerase A4	35	6355.01	6019.48	6336.3	5727.54	6051.27	5855.73
sp|P08030|APT_MOUSE	Aprt	APT_MOUSE Adenine phosphoribosyltransferase	2	182.163	202.605	171.252	188.723	179.95	202.455
sp|P08032|SPTA1_MOUSE	Spta1	SPTA1_MOUSE Spectrin alpha chain, erythrocytic 1	3	234.355	190.78	209.387	202.982	198.716	161.213
sp|P08113|ENPL_MOUSE	Hsp90b1	ENPL_MOUSE Endoplasmin	38	5908.75	5777.8	5687.16	5731.4	5708.62	5368.71
sp|P08121|CO3A1_MOUSE	Col3a1	CO3A1_MOUSE Collagen alpha-1(III) chain	1	94.1111	50.6046	69.1844	73.0909	81.6928	58.7926
sp|P08122|CO4A2_MOUSE	Col4a2	CO4A2_MOUSE Collagen alpha-2(IV) chain	2	102.203	84.0673	70.7004	79.9998	67.758	104.881
sp|P08226|APOE_MOUSE	Apoe	APOE_MOUSE Apolipoprotein E	11	1438.04	1072.54	978.51	1121.26	1006.84	1064.59
sp|P08228|SODC_MOUSE	Sod1	SODC_MOUSE Superoxide dismutase [Cu-Zn]	9	2433.25	2079.32	3175.31	2342.23	2541.59	2562.9
sp|P08249|MDHM_MOUSE	Mdh2	MDHM_MOUSE Malate dehydrogenase, mitochondrial	37	4767.15	5951.83	5215.24	5242.14	5269.58	5341.76
sp|P08414|KCC4_MOUSE	Camk4	KCC4_MOUSE Calcium/calmodulin-dependent protein kinase type IV	3	602.496	453.988	777.993	480.862	310.409	482.802
sp|P08551|NFL_MOUSE	Nefl	NFL_MOUSE Neurofilament light polypeptide	25	3125.19	3278.77	2763.15	2724.98	2401.96	2407.57
sp|P08553|NFM_MOUSE	Nefm	NFM_MOUSE Neurofilament medium polypeptide	22	2958.74	3035.72	3249.35	2771.61	2430.39	2557.24
sp|P08556|RASN_MOUSE	Nras	RASN_MOUSE GTPase NRas	6	769.515	841.717	779.191	843.252	876.316	874.467
sp|P08752|GNAI2_MOUSE	Gnai2	GNAI2_MOUSE Guanine nucleotide-binding protein G(i) subunit alpha-2	16	1054.98	1272.2	1077.05	1225.07	1330.99	1440.64
sp|P08775|RPB1_MOUSE	Polr2a	RPB1_MOUSE DNA-directed RNA polymerase II subunit RPB1	41	5805.65	5306.04	6107.22	5682.1	5761.02	5758.65
sp|P08779|K1C16_HUMAN_contaminant	KRT16	K1C16_HUMAN_contaminant Keratin, type I cytoskeletal 16	7	781.147	773.947	506.706	523.279	585.459	849.853
sp|P09055|ITB1_MOUSE	Itgb1	ITB1_MOUSE Integrin beta-1	14	1856.14	1563.88	1748.62	1582.93	1679.69	1561.17
sp|P09103|PDIA1_MOUSE	P4hb	PDIA1_MOUSE Protein disulfide-isomerase	24	5677.53	5410.32	5283.21	5688.78	6217.29	6149.03
sp|P09242|PPBT_MOUSE	Alpl	PPBT_MOUSE Alkaline phosphatase, tissue-nonspecific isozyme	6	885.776	860.099	824.163	835.216	842.501	855.887
sp|P09405|NUCL_MOUSE	Ncl	NUCL_MOUSE Nucleolin	28	6840.89	6094	7443.96	6339.46	6733.26	6157.09
sp|P09411|PGK1_MOUSE	Pgk1	PGK1_MOUSE Phosphoglycerate kinase 1	51	8887.33	13483.5	11963.4	9658.83	10349.2	10519.1
sp|P09470|ACE_MOUSE	Ace	ACE_MOUSE Angiotensin-converting enzyme	9	730.248	628.376	642.934	620.808	622.926	620.179
sp|P09528|FRIH_MOUSE	Fth1	FRIH_MOUSE Ferritin heavy chain	8	971.623	1290.06	1199.28	1033.78	1082.35	1066.32
sp|P09581|CSF1R_MOUSE	Csf1r	CSF1R_MOUSE Macrophage colony-stimulating factor 1 receptor	1	31.9808	25.6163	25.642	23.6233	31.9446	27.2652
sp|P09602|HMGN2_MOUSE	Hmgn2	HMGN2_MOUSE Non-histone chromosomal protein HMG-17	3	109.973	341.695	1998.08	715.539	474.158	1026.55
sp|P09671|SODM_MOUSE	Sod2	SODM_MOUSE Superoxide dismutase [Mn], mitochondrial	5	770.446	825.39	918.517	853.375	857.364	908.411
sp|P09925|SURF1_MOUSE	Surf1	SURF1_MOUSE Surfeit locus protein 1	1	21.0018	39.9427	28.2521	33.7117	29.8484	37.0433
sp|P09926|SURF2_MOUSE	Surf2	SURF2_MOUSE Surfeit locus protein 2	2	275.602	284.766	255.866	283.805	294.879	313.416
sp|P0C027|NUD10_MOUSE	Nudt10	NUD10_MOUSE Diphosphoinositol polyphosphate phosphohydrolase 3-alpha	3	469.917	449.423	473.569	463.303	405.485	477.767
sp|P0C090|RC3H2_MOUSE	Rc3h2	RC3H2_MOUSE Roquin-2	6	696.305	625.855	781.212	618.069	633.283	595.397
sp|P0C0A3|CHMP6_MOUSE	Chmp6	CHMP6_MOUSE Charged multivesicular body protein 6	2	94.4252	101.844	122.637	103.99	97.9457	102.628
sp|P0C0S6|H2AZ_MOUSE	H2afz	H2AZ_MOUSE Histone H2A.Z	21	1824.18	2319.63	2816.88	2265.35	1903.23	2750.79
sp|P0C192|LRC4B_MOUSE	Lrrc4b	LRC4B_MOUSE Leucine-rich repeat-containing protein 4B	5	1824.4	1461.43	1639.07	1572.7	1732.45	1454.32
sp|P0C1Q2|PDE11_MOUSE	Pde11a	PDE11_MOUSE Dual 3',5'-cyclic-AMP and -GMP phosphodiesterase 11A	4	110.532	115.572	123.681	124.135	111.214	107.2
sp|P0C605|KGP1_MOUSE	Prkg1	KGP1_MOUSE cGMP-dependent protein kinase 1	12	1582.91	1516.78	1645.62	1479.41	1534.78	1595.47
sp|P0C673|IGS11_MOUSE	Igsf11	IGS11_MOUSE Immunoglobulin superfamily member 11	3	227.18	222.434	204.891	247.257	240.172	228.147
sp|P0C6A2|MAMD1_MOUSE	Mamld1	MAMD1_MOUSE Mastermind-like domain-containing protein 1	1	39.8223	85.9317	59.2418	64.6281	61.6023	58.1741
sp|P0C7T6|ATX1L_MOUSE	Atxn1l	ATX1L_MOUSE Ataxin-1-like	4	167.556	173.893	168.016	165.917	177.114	150.429
sp|P0C872|JMJD7_MOUSE	Jmjd7	JMJD7_MOUSE JmjC domain-containing protein 7	4	230.869	415.871	271.454	288.595	316.051	328.002
sp|P0C8B4|CN142_MOUSE	Gon7	CN142_MOUSE Uncharacterized protein C14orf142 homolog	1	41.8204	35.1006	31.1193	27.9826	32.5071	32.4715
sp|P0CB42|ALKB1_MOUSE	Alkbh1	ALKB1_MOUSE Alkylated DNA repair protein alkB homolog 1	1	38.533	46.1839	36.8857	48.6184	46.7442	57.0374
sp|P0CG14|CTF8A_MOUSE	Chtf8	CTF8A_MOUSE Chromosome transmission fidelity protein 8 homolog isoform 2	6	238.402	239.054	251.863	252.596	243.389	259.962
sp|P10107|ANXA1_MOUSE	Anxa1	ANXA1_MOUSE Annexin A1	2	83.7525	75.3222	66.6581	67.5888	65.8349	50.8351
sp|P10126|EF1A1_MOUSE	Eef1a1	EF1A1_MOUSE Elongation factor 1-alpha 1	42	12912.4	13805.6	15373	11254.1	11944.6	10082.4
sp|P10404|ENV1_MOUSE		ENV1_MOUSE MLV-related proviral Env polyprotein	5	649.353	692.499	669.981	617.985	705.061	681.258
sp|P10493|NID1_MOUSE	Nid1	NID1_MOUSE Nidogen-1	15	2726.57	2395.78	1982.14	2246.19	2275.32	2524.87
sp|P10518|HEM2_MOUSE	Alad	HEM2_MOUSE Delta-aminolevulinic acid dehydratase	15	2268.92	2112.41	2018.58	2101.89	2085.6	2184.8
sp|P10605|CATB_MOUSE	Ctsb	CATB_MOUSE Cathepsin B	5	304.026	269.11	261.917	280.56	285.447	284.54
sp|P10630|IF4A2_MOUSE	Eif4a2	IF4A2_MOUSE Eukaryotic initiation factor 4A-II	17	2741.18	2432.82	2365.63	2529.56	2615.41	2580.82
sp|P10637-2|TAU_MOUSE	Mapt	TAU_MOUSE Isoform Tau-A of Microtubule-associated protein tau	17	3085.78	3368.15	3688.72	3759.11	4052.97	3964.77
sp|P10639|THIO_MOUSE	Txn	THIO_MOUSE Thioredoxin	4	1156.89	1042.65	1020.39	1052.76	1101.98	1065.12
sp|P10649|GSTM1_MOUSE	Gstm1	GSTM1_MOUSE Glutathione S-transferase Mu 1	18	2346.99	2328.76	2302.37	2346.17	2459.19	2703.83
sp|P10711|TCEA1_MOUSE	Tcea1	TCEA1_MOUSE Transcription elongation factor A protein 1	15	3554.53	2734.38	3041.31	2844.8	2991.4	2983.55
sp|P10833|RRAS_MOUSE	Rras	RRAS_MOUSE Ras-related protein R-Ras	2	837.006	750.223	714.236	668.414	715.359	689.263
sp|P10852|4F2_MOUSE	Slc3a2	4F2_MOUSE 4F2 cell-surface antigen heavy chain	10	1745.36	1589.96	1618.05	1473.09	1436.83	1417.73
sp|P10853|H2B1F_MOUSE	Hist1h2bf	H2B1F_MOUSE Histone H2B type 1-F/J/L	50	10640.5	11437.2	11140.8	12462.2	11780.8	14806.8
sp|P10922|H10_MOUSE	H1f0	H10_MOUSE Histone H1.0	7	1040.43	1105.06	1391.48	1240.54	1072.41	1396.9
sp|P11031|TCP4_MOUSE	Sub1	TCP4_MOUSE Activated RNA polymerase II transcriptional coactivator p15	8	1067.71	971.046	1006.12	1016.03	1010.88	940.329
sp|P11152|LIPL_MOUSE	Lpl	LIPL_MOUSE Lipoprotein lipase	1	91.6918	82.2052	83.6644	73.8532	75.888	74.1383
sp|P11276|FINC_MOUSE	Fn1	FINC_MOUSE Fibronectin	24	2474.85	1845.62	1900.15	2091.29	1959.85	1874.73
sp|P11344|TYRO_MOUSE	Tyr	TYRO_MOUSE Tyrosinase	4	743.855	557.58	488.606	470.445	312.895	431.374
sp|P11352|GPX1_MOUSE	Gpx1	GPX1_MOUSE Glutathione peroxidase 1	12	4023.47	3620.65	3311.46	3599.84	3595.87	3356.92
sp|P11404|FABPH_MOUSE	Fabp3	FABPH_MOUSE Fatty acid-binding protein, heart	1	612.656	520.422	528.113	514.606	535.388	585.419
sp|P11438|LAMP1_MOUSE	Lamp1	LAMP1_MOUSE Lysosome-associated membrane glycoprotein 1	3	282.392	295.322	288.439	245.181	310.108	258.192
sp|P11499|HS90B_MOUSE	Hsp90ab1	HS90B_MOUSE Heat shock protein HSP 90-beta	39	4999.21	5843.3	7168.4	5898.63	5391.46	6482.52
sp|P11531|DMD_MOUSE	Dmd	DMD_MOUSE Dystrophin	27	2999.52	2723.22	2753.6	2893.59	2811.55	2704.41
sp|P11688|ITA5_MOUSE	Itga5	ITA5_MOUSE Integrin alpha-5	4	289.637	293.277	286.648	282.196	271.119	296.466
sp|P11798|KCC2A_MOUSE	Camk2a	KCC2A_MOUSE Calcium/calmodulin-dependent protein kinase type II subunit alpha	15	1610.01	1631.16	1729.35	1629.67	1462.04	1611.53
sp|P11881|ITPR1_MOUSE	Itpr1	ITPR1_MOUSE Inositol 1,4,5-trisphosphate receptor type 1	3	303.436	239.521	205.105	241.738	223.714	234.998
sp|P11983|TCPA_MOUSE	Tcp1	TCPA_MOUSE T-complex protein 1 subunit alpha	34	6185.39	6614.56	5991.96	6590.2	6894.88	6752.45
sp|P12023|A4_MOUSE	App	A4_MOUSE Amyloid beta A4 protein	7	936.385	886.004	904.972	935.031	853.031	897.412
sp|P12025|MK_MOUSE	Mdk	MK_MOUSE Midkine	1	86.0878	61.2291	36.5922	60.3782	71.714	61.9849
sp|P12265|BGLR_MOUSE	Gusb	BGLR_MOUSE Beta-glucuronidase	5	413.897	379.187	349.64	399.987	409.644	384.211
sp|P12382|K6PL_MOUSE	Pfkl	K6PL_MOUSE 6-phosphofructokinase, liver type	25	3110.33	3728.8	3242.95	3627.92	3712.08	3949.61
sp|P12658|CALB1_MOUSE	Calb1	CALB1_MOUSE Calbindin	8	1107.84	1453.65	1326.96	1369.49	1224.65	1566.05
sp|P12660|PCP2_MOUSE	Pcp2	PCP2_MOUSE Purkinje cell protein 2	11	668.53	823.382	764.367	740.613	632.849	764.378
sp|P12710|FABPL_MOUSE	Fabp1	FABPL_MOUSE Fatty acid-binding protein, liver	3	37.2788	435.409	151.897	661.974	326.909	90.7237
sp|P12787|COX5A_MOUSE	Cox5a	COX5A_MOUSE Cytochrome c oxidase subunit 5A, mitochondrial	7	1369.28	1487.16	1205.19	1379.56	1410.04	1543.68
sp|P12815|PDCD6_MOUSE	Pdcd6	PDCD6_MOUSE Programmed cell death protein 6	7	993.608	1079.36	977.034	1043.67	1039.46	1114.89
sp|P12849|KAP1_MOUSE	Prkar1b	KAP1_MOUSE cAMP-dependent protein kinase type I-beta regulatory subunit	8	987.219	895.736	863.06	897.017	843.657	815.01
sp|P12960|CNTN1_MOUSE	Cntn1	CNTN1_MOUSE Contactin-1	30	4428.09	4045.54	4257.04	4088.99	4169.88	4075.22
sp|P12970|RL7A_MOUSE	Rpl7a	RL7A_MOUSE 60S ribosomal protein L7a	10	1782.87	2047.82	2090.03	2135.64	2194.67	2619.33
sp|P13020|GELS_MOUSE	Gsn	GELS_MOUSE Gelsolin	9	1991.42	1835.42	1232.44	1489.43	1638.22	1648.38
sp|P13405|RB_MOUSE	Rb1	RB_MOUSE Retinoblastoma-associated protein	3	462.577	440.756	456.625	439.642	470.365	495.099
sp|P13439|UMPS_MOUSE	Umps	UMPS_MOUSE Uridine 5'-monophosphate synthase	12	1080.56	1202.74	971.719	1219.46	1205.22	1275.39
sp|P13595|NCAM1_MOUSE	Ncam1	NCAM1_MOUSE Neural cell adhesion molecule 1	39	6295.59	6902.62	8163.46	6410.01	6750.12	6403.06
sp|P13597|ICAM1_MOUSE	Icam1	ICAM1_MOUSE Intercellular adhesion molecule 1	2	228.623	220.95	180.405	196.587	218.259	216.194
sp|P13645|K1C10_HUMAN_contaminant	KRT10	K1C10_HUMAN_contaminant Keratin, type I cytoskeletal 10	12	2206.1	1497.48	1461.18	1211.66	1479.04	2458.17
sp|P13647|K2C5_HUMAN_contaminant	KRT5	K2C5_HUMAN_contaminant Keratin, type II cytoskeletal 5	6	922.028	835.579	611.233	644.898	755.449	1008.07
sp|P13705|MSH3_MOUSE	Msh3	MSH3_MOUSE DNA mismatch repair protein Msh3	8	456.582	458.746	406.671	438.154	442.633	429.816
sp|P13808|B3A2_MOUSE	Slc4a2	B3A2_MOUSE Anion exchange protein 2	1	21.7883	26.5328	21.6198	16.4349	24.4765	26.3175
sp|P13864|DNMT1_MOUSE	Dnmt1	DNMT1_MOUSE DNA (cytosine-5)-methyltransferase 1	31	2921.7	2882.21	3244.83	3115.34	3126.39	3052.33
sp|P14094|AT1B1_MOUSE	Atp1b1	AT1B1_MOUSE Sodium/potassium-transporting ATPase subunit beta-1	12	1600.3	1349.35	1401.13	1294.84	1234.92	1097.33
sp|P14106|C1QB_MOUSE	C1qb	C1QB_MOUSE Complement C1q subcomponent subunit B	2	495.7	425.443	387.792	440.648	405.998	451.867
sp|P14115|RL27A_MOUSE	Rpl27a	RL27A_MOUSE 60S ribosomal protein L27a	7	1972.64	2592.44	3267.23	2318.43	2103.87	2708.27
sp|P14131|RS16_MOUSE	Rps16	RS16_MOUSE 40S ribosomal protein S16	6	888.11	1023.8	912.898	991	1015.87	1022.08
sp|P14148|RL7_MOUSE	Rpl7	RL7_MOUSE 60S ribosomal protein L7	11	2058.54	2218.94	1784.79	2105.31	2184.7	2528.03
sp|P14152|MDHC_MOUSE	Mdh1	MDHC_MOUSE Malate dehydrogenase, cytoplasmic	22	4421.21	4857.61	4474.68	4721.01	4555.1	5041.53
sp|P14206|RSSA_MOUSE	Rpsa	RSSA_MOUSE 40S ribosomal protein SA	11	1533.98	1519.93	1558.98	1646.61	1475.64	1233.18
sp|P14211|CALR_MOUSE	Calr	CALR_MOUSE Calreticulin	34	6491.81	6213.43	6304.6	6914.18	6364.15	7061.22
sp|P14231|AT1B2_MOUSE	Atp1b2	AT1B2_MOUSE Sodium/potassium-transporting ATPase subunit beta-2	13	1613.46	1694.05	1585.21	1399.73	1449.73	1403.79
sp|P14576|SRP54_MOUSE	Srp54	SRP54_MOUSE Signal recognition particle 54 kDa protein	18	1895.37	1948.4	1712.41	1991.85	1973.85	1946.84
sp|P14685|PSMD3_MOUSE	Psmd3	PSMD3_MOUSE 26S proteasome non-ATPase regulatory subunit 3	22	3505.27	3895.48	3600.42	3731.72	3838.41	3811.62
sp|P14733|LMNB1_MOUSE	Lmnb1	LMNB1_MOUSE Lamin-B1	37	5593.54	4476.78	6233.69	4548.34	4783.58	4456.58
sp|P14824|ANXA6_MOUSE	Anxa6	ANXA6_MOUSE Annexin A6	20	5560.61	5147.22	4393.09	4700.16	4874.91	4977.36
sp|P14869|RLA0_MOUSE	Rplp0	RLA0_MOUSE 60S acidic ribosomal protein P0	16	6020.56	5666.09	6140.98	5798.04	6151.14	6320.53
sp|P14873|MAP1B_MOUSE	Map1b	MAP1B_MOUSE Microtubule-associated protein 1B	38	6633.57	6646.46	7230.72	6513.85	6382.13	6259.9
sp|P14901|HMOX1_MOUSE	Hmox1	HMOX1_MOUSE Heme oxygenase 1	1	38.3819	57.6645	31.6222	29.1727	34.4372	31.5753
sp|P15066|JUND_MOUSE	Jund	JUND_MOUSE Transcription factor jun-D	2	48.0589	50.3317	47.5478	55.9882	59.0208	52.2101
sp|P15105|GLNA_MOUSE	Glul	GLNA_MOUSE Glutamine synthetase	21	3112.91	3389.39	2662.57	2771.66	2258.76	2293.92
sp|P15116|CADH2_MOUSE	Cdh2	CADH2_MOUSE Cadherin-2	21	3582.94	3621.94	3458.53	3452.18	3644.55	3313.29
sp|P15208|INSR_MOUSE	Insr	INSR_MOUSE Insulin receptor	12	2719.84	2393.23	2606.5	2542.14	2579.77	2480.33
sp|P15209|NTRK2_MOUSE	Ntrk2	NTRK2_MOUSE BDNF/NT-3 growth factors receptor	3	611.145	535.75	525.935	559.243	598.466	542.394
sp|P15379|CD44_MOUSE	Cd44	CD44_MOUSE CD44 antigen	7	1955.28	1319.76	1510.72	1251.61	1450.36	1101.85
sp|P15409|OPSD_MOUSE	Rho	OPSD_MOUSE Rhodopsin	17	2291.88	2431.26	2092.98	2671.06	2288.27	2122.66
sp|P15499|PRPH2_MOUSE	Prph2	PRPH2_MOUSE Peripherin-2	4	1057.98	1139.84	1077.58	1138.12	987.312	1084.2
sp|P15532|NDKA_MOUSE	Nme1	NDKA_MOUSE Nucleoside diphosphate kinase A	11	1545.79	1412.44	1397.84	1408.23	1467.15	1511.61
sp|P15864|H12_MOUSE	Hist1h1c	H12_MOUSE Histone H1.2	28	4159.17	4327.1	4476.15	4884.18	4440.74	6019.48
sp|P15920|VPP2_MOUSE	Atp6v0a2	VPP2_MOUSE V-type proton ATPase 116 kDa subunit a isoform 2	3	130.476	184.572	180.023	163.888	144	161.873
sp|P15924|DESP_HUMAN_contaminant	DSP	DESP_HUMAN_contaminant Desmoplakin	1	50.2019	38.6521	42.2216	36.5482	38.0322	66.7301
sp|P16014|SCG1_MOUSE	Chgb	SCG1_MOUSE Secretogranin-1	3	444.667	429.109	468.003	433.465	429.572	416.423
sp|P16015|CAH3_MOUSE	Ca3	CAH3_MOUSE Carbonic anhydrase 3	1	129.666	163.539	138.587	137.787	134.397	151.926
sp|P16045|LEG1_MOUSE	Lgals1	LEG1_MOUSE Galectin-1	6	2063.94	1851.82	1763.89	1545.8	1716.66	1689.14
sp|P16054|KPCE_MOUSE	Prkce	KPCE_MOUSE Protein kinase C epsilon type	10	1977.65	1694.17	1727.38	1790.04	1637.38	1897.93
sp|P16056|MET_MOUSE	Met	MET_MOUSE Hepatocyte growth factor receptor	4	554.488	466.466	514.139	484.195	441.129	442.234
sp|P16110|LEG3_MOUSE	Lgals3	LEG3_MOUSE Galectin-3	2	693.034	690.874	755.919	709.912	552.846	691.992
sp|P16125|LDHB_MOUSE	Ldhb	LDHB_MOUSE L-lactate dehydrogenase B chain	31	5103.02	5060.83	6553.45	4882.56	5031.9	4422.26
sp|P16254|SRP14_MOUSE	Srp14	SRP14_MOUSE Signal recognition particle 14 kDa protein	3	444.919	477.037	403.139	484.363	477.392	590.796
sp|P16330|CN37_MOUSE	Cnp	CN37_MOUSE 2',3'-cyclic-nucleotide 3'-phosphodiesterase	12	1394.61	1251.5	1379.4	1313.11	1424.35	1509.27
sp|P16332|MUTA_MOUSE	Mut	MUTA_MOUSE Methylmalonyl-CoA mutase, mitochondrial	12	1772.38	1752.02	1642.32	1854.66	1749.57	1782.97
sp|P16374|ZFP60_MOUSE	Zfp60	ZFP60_MOUSE Zinc finger protein 60	1	85.2367	71.9023	78.6475	77.7772	77.4353	77.4505
sp|P16406|AMPE_MOUSE	Enpep	AMPE_MOUSE Glutamyl aminopeptidase	2	83.6287	93.8622	64.599	69.7476	76.6511	71.1638
sp|P16460|ASSY_MOUSE	Ass1	ASSY_MOUSE Argininosuccinate synthase	16	3373.49	3247.51	3349.82	3479.01	3864.12	3769.31
sp|P16546|SPTN1_MOUSE	Sptan1	SPTN1_MOUSE Spectrin alpha chain, non-erythrocytic 1	53	8264.23	7225.1	8543.1	7598.81	7269.91	7764.85
sp|P16546-2|SPTN1_MOUSE	Sptan1	SPTN1_MOUSE Isoform 2 of Spectrin alpha chain, non-erythrocytic 1	1	510.72	523.804	464.513	461.673	491.46	494.278
sp|P16675|PPGB_MOUSE	Ctsa	PPGB_MOUSE Lysosomal protective protein	5	879.39	984.758	733.33	965.73	925.956	914.572
sp|P16951|ATF2_MOUSE	Atf2	ATF2_MOUSE Cyclic AMP-dependent transcription factor ATF-2	6	341.474	334.11	362.006	361.893	367.644	347.956
sp|P17012|ZFX_MOUSE	Zfx	ZFX_MOUSE Zinc finger X-chromosomal protein	3	388.579	306.071	253.805	263.53	285.859	307.307
sp|P17047|LAMP2_MOUSE	Lamp2	LAMP2_MOUSE Lysosome-associated membrane glycoprotein 2	1	25.8353	19.1448	20.7621	14.4316	23.0333	17.3983
sp|P17095|HMGA1_MOUSE	Hmga1	HMGA1_MOUSE High mobility group protein HMG-I/HMG-Y	5	379.754	659.234	818.31	796.849	655.413	941.985
sp|P17095-1|HMGA1_MOUSE	Hmga1	HMGA1_MOUSE Isoform HMG-Y of High mobility group protein HMG-I/HMG-Y	1	124.51	99.9256	91.9026	87.6599	117.373	86.2439
sp|P17141|ZFP37_MOUSE	Zfp37	ZFP37_MOUSE Zinc finger protein 37	7	646.721	615.823	759.378	618.71	601.286	631.13
sp|P17156|HSP72_MOUSE	Hspa2	HSP72_MOUSE Heat shock-related 70 kDa protein 2	38	5208.02	5420.02	5984.99	5114.93	5029.81	5067.84
sp|P17182|ENOA_MOUSE	Eno1	ENOA_MOUSE Alpha-enolase	51	11851.8	11676	12914.7	11953	12114.3	13908.6
sp|P17183|ENOG_MOUSE	Eno2	ENOG_MOUSE Gamma-enolase	22	4082.18	4534.25	4251.07	4627.54	4331.57	5240.9
sp|P17426|AP2A1_MOUSE	Ap2a1	AP2A1_MOUSE AP-2 complex subunit alpha-1	30	4004.21	3956.84	3506.35	3910.19	3840.14	3837.82
sp|P17427|AP2A2_MOUSE	Ap2a2	AP2A2_MOUSE AP-2 complex subunit alpha-2	25	5413.16	5399.4	5343.18	5378.17	5288.34	5145.98
sp|P17439|GLCM_MOUSE	Gba	GLCM_MOUSE Glucosylceramidase	9	1856.35	1796.72	1871.18	1951.63	1972.59	1815.33
sp|P17563|SBP1_MOUSE	Selenbp1	SBP1_MOUSE Selenium-binding protein 1	21	3375.22	3548.9	3498.12	3491.25	3653.85	3535.71
sp|P17710|HXK1_MOUSE	Hk1	HXK1_MOUSE Hexokinase-1	30	5393.83	5177.01	5761.89	5078.7	5115.26	5163.62
sp|P17742|PPIA_MOUSE	Ppia	PPIA_MOUSE Peptidyl-prolyl cis-trans isomerase A	27	3944.78	3535.08	3977.96	3734.82	3752.56	3491.55
sp|P17751|TPIS_MOUSE	Tpi1	TPIS_MOUSE Triosephosphate isomerase	41	7942.2	9231.64	9065.52	8653.86	8569.39	9250.7
sp|P17809|GTR1_MOUSE	Slc2a1	GTR1_MOUSE Solute carrier family 2, facilitated glucose transporter member 1	7	797.874	1014.18	898.012	924.041	897.938	873.21
sp|P17879|HS71B_MOUSE	Hspa1b	HS71B_MOUSE Heat shock 70 kDa protein 1B	15	2087.23	2434.16	2457.84	2106.35	2162.06	2341.83
sp|P17918|PCNA_MOUSE	Pcna	PCNA_MOUSE Proliferating cell nuclear antigen	10	1472.73	1370.59	1384.92	1502.25	1513.65	1439.31
sp|P18052|PTPRA_MOUSE	Ptpra	PTPRA_MOUSE Receptor-type tyrosine-protein phosphatase alpha	10	747.521	822.741	889.063	943.785	942.184	909.028
sp|P18242|CATD_MOUSE	Ctsd	CATD_MOUSE Cathepsin D	12	1799.62	1693.13	1654.6	1637.94	1497.01	1462.17
sp|P18572|BASI_MOUSE	Bsg	BASI_MOUSE Basigin	8	1230.31	1107.15	1086.61	1002.91	964.955	945.663
sp|P18608|HMGN1_MOUSE	Hmgn1	HMGN1_MOUSE Non-histone chromosomal protein HMG-14	1	22.1971	18.0087	17.5801	19.774	18.7698	21.5737
sp|P18653|KS6A1_MOUSE	Rps6ka1	KS6A1_MOUSE Ribosomal protein S6 kinase alpha-1	7	2427.5	2223.9	2372.67	2203.07	2339.55	2227.08
sp|P18654|KS6A3_MOUSE	Rps6ka3	KS6A3_MOUSE Ribosomal protein S6 kinase alpha-3	6	1034.04	949.633	786.418	899.283	905.355	871.137
sp|P18760|COF1_MOUSE	Cfl1	COF1_MOUSE Cofilin-1	20	3300.53	3633.35	4211.8	3518.57	3787.98	4473.17
sp|P18826|KPB1_MOUSE	Phka1	KPB1_MOUSE Phosphorylase b kinase regulatory subunit alpha, skeletal muscle isoform	3	255.786	255.893	232.289	270.398	266.487	281.506
sp|P18872|GNAO_MOUSE	Gnao1	GNAO_MOUSE Guanine nucleotide-binding protein G(o) subunit alpha	18	2772.72	3521.19	2974.11	3196.28	3240.51	3610.83
sp|P18872-2|GNAO_MOUSE	Gnao1	GNAO_MOUSE Isoform Alpha-2 of Guanine nucleotide-binding protein G(o) subunit alpha	1	14.0459	28.3821	16.5273	21.6627	20.4531	19.9697
sp|P19001|K1C19_MOUSE	Krt19	K1C19_MOUSE Keratin, type I cytoskeletal 19	1	43.2698	63.6112	42.0228	39.2235	30.1108	47.7604
sp|P19096|FAS_MOUSE	Fasn	FAS_MOUSE Fatty acid synthase	48	10579.5	10306.8	11020.3	10331.2	10999.7	10297.5
sp|P19137|LAMA1_MOUSE	Lama1	LAMA1_MOUSE Laminin subunit alpha-1	33	3257.96	3422.39	2649.67	3124.51	2715.86	3305.68
sp|P19157|GSTP1_MOUSE	Gstp1	GSTP1_MOUSE Glutathione S-transferase P 1	16	2231	2639.21	2009.56	2262.3	2450.81	2664
sp|P19221|THRB_MOUSE	F2	THRB_MOUSE Prothrombin	1	53.5435	29.1989	35.04	33.7342	39.3191	26.3558
sp|P19246|NFH_MOUSE	Nefh	NFH_MOUSE Neurofilament heavy polypeptide	8	1449.3	1629.37	1392.12	1350.12	1103.92	1182.67
sp|P19253|RL13A_MOUSE	Rpl13a	RL13A_MOUSE 60S ribosomal protein L13a	2	630.342	728.817	962.476	745.323	780.867	954.992
sp|P19258|MPV17_MOUSE	Mpv17	MPV17_MOUSE Protein Mpv17	1	17.1411	20.2829	14.2301	19.2504	21.8274	23.4729
sp|P19324|SERPH_MOUSE	Serpinh1	SERPH_MOUSE Serpin H1	19	2666.42	3172.2	2298.46	2744.05	3005.92	3151.21
sp|P19426|NELFE_MOUSE	Nelfe	NELFE_MOUSE Negative elongation factor E	9	1452.5	1427.34	1474.06	1388.06	1350.07	1303.22
sp|P19536|COX5B_MOUSE	Cox5b	COX5B_MOUSE Cytochrome c oxidase subunit 5B, mitochondrial	4	503.06	727.507	779.435	870.236	697.793	1273.52
sp|P19783|COX41_MOUSE	Cox4i1	COX41_MOUSE Cytochrome c oxidase subunit 4 isoform 1, mitochondrial	15	1682.27	2718.7	2182.11	2385.71	2482.2	2570.05
sp|P20029|GRP78_MOUSE	Hspa5	GRP78_MOUSE 78 kDa glucose-regulated protein	38	4499.7	4728.27	5102.12	4726.25	4783.03	5003.12
sp|P20060|HEXB_MOUSE	Hexb	HEXB_MOUSE Beta-hexosaminidase subunit beta	4	1346.15	1381.87	1181.31	1177.75	1217.85	1248.85
sp|P20108|PRDX3_MOUSE	Prdx3	PRDX3_MOUSE Thioredoxin-dependent peroxide reductase, mitochondrial	7	790.247	1118.82	968.113	1097.82	1130.01	1303.9
sp|P20152|VIME_MOUSE	Vim	VIME_MOUSE Vimentin	35	5689.97	4931.71	4647.24	4534.17	4524.84	4394.88
sp|P20357|MTAP2_MOUSE	Map2	MTAP2_MOUSE Microtubule-associated protein 2	44	7393.89	6230.43	6518.99	6229.8	6029.58	5719.78
sp|P20443|ARRS_MOUSE	Sag	ARRS_MOUSE S-arrestin	40	8989.03	8444.33	9536.55	9185	8737.76	8623.44
sp|P20612|GNAT1_MOUSE	Gnat1	GNAT1_MOUSE Guanine nucleotide-binding protein G(t) subunit alpha-1	9	1152.17	1759.94	1230.26	2644.87	2028.18	2737.03
sp|P20664|PRI1_MOUSE	Prim1	PRI1_MOUSE DNA primase small subunit	1	208.045	174.822	201.206	210.332	240.355	245.76
sp|P20918|PLMN_MOUSE	Plg	PLMN_MOUSE Plasminogen	8	720.286	351.782	402.856	502.025	542.456	398.424
sp|P21107|TPM3_MOUSE	Tpm3	TPM3_MOUSE Tropomyosin alpha-3 chain	6	438.671	518.132	531.781	569.564	534.549	548.133
sp|P21107-2|TPM3_MOUSE	Tpm3	TPM3_MOUSE Isoform 2 of Tropomyosin alpha-3 chain	4	233.056	261.809	271.704	293.069	257.901	257.573
sp|P21126|UBL4A_MOUSE	Ubl4a	UBL4A_MOUSE Ubiquitin-like protein 4A	1	131.783	131.116	141.062	159.965	144.614	170.785
sp|P21271|MYO5B_MOUSE	Myo5b	MYO5B_MOUSE Unconventional myosin-Vb	12	1847.01	1719.64	1566.19	1653.95	1498.06	1607.22
sp|P21278|GNA11_MOUSE	Gna11	GNA11_MOUSE Guanine nucleotide-binding protein subunit alpha-11	13	2314.12	2703.52	2396.73	2514.08	2799.49	2938.35
sp|P21279|GNAQ_MOUSE	Gnaq	GNAQ_MOUSE Guanine nucleotide-binding protein G(q) subunit alpha	4	616.308	683.994	608.76	627.99	655.391	677.315
sp|P21460|CYTC_MOUSE	Cst3	CYTC_MOUSE Cystatin-C	6	778.16	763.617	610.263	767.238	810.638	774.108
sp|P21550|ENOB_MOUSE	Eno3	ENOB_MOUSE Beta-enolase	1	406.642	352.026	381.719	360.983	436.241	456.577
sp|P21614|VTDB_MOUSE	Gc	VTDB_MOUSE Vitamin D-binding protein	8	758.772	356.099	351.787	428.432	435.779	325.163
sp|P21619|LMNB2_MOUSE	Lmnb2	LMNB2_MOUSE Lamin-B2	19	2532.42	2253.9	2619.91	2278.87	2360.52	2423.83
sp|P21661|NEC2_MOUSE	Pcsk2	NEC2_MOUSE Neuroendocrine convertase 2	1	48.7798	43.9376	59.055	41.1938	41.7917	36.3733
sp|P21836|ACES_MOUSE	Ache	ACES_MOUSE Acetylcholinesterase	2	74.3967	74.922	68.9503	64.1694	55.4832	67.2339
sp|P21956|MFGM_MOUSE	Mfge8	MFGM_MOUSE Lactadherin	11	1931.73	1802.15	1526.38	1826.13	2068.58	1920.06
sp|P21981|TGM2_MOUSE	Tgm2	TGM2_MOUSE Protein-glutamine gamma-glutamyltransferase 2	3	554.197	418.507	455.828	389.485	499.896	403.882
sp|P21995|EMB_MOUSE	Emb	EMB_MOUSE Embigin	2	269.268	252.702	269.346	223.911	309.174	248.992
sp|P22315|HEMH_MOUSE	Fech	HEMH_MOUSE Ferrochelatase, mitochondrial	3	1013.21	973.795	941.967	836.365	832.592	860.469
sp|P22437|PGH1_MOUSE	Ptgs1	PGH1_MOUSE Prostaglandin G/H synthase 1	2	89.2438	82.7608	53.3256	50.5809	60.7996	67.5396
sp|P22599|A1AT2_MOUSE	Serpina1b	A1AT2_MOUSE Alpha-1-antitrypsin 1-2	7	2716.53	1161.47	1746.47	2020.08	1887.65	1502.94
sp|P22682|CBL_MOUSE	Cbl	CBL_MOUSE E3 ubiquitin-protein ligase CBL	4	504.556	463.169	486.893	492.312	511.931	517.666
sp|P22723|GBRG2_MOUSE	Gabrg2	GBRG2_MOUSE Gamma-aminobutyric acid receptor subunit gamma-2	3	205.878	175.902	192.889	172.97	165.14	170.785
sp|P22892|AP1G1_MOUSE	Ap1g1	AP1G1_MOUSE AP-1 complex subunit gamma-1	16	2493.06	2262.32	2110.7	2131.4	2238.37	2106.75
sp|P22907|HEM3_MOUSE	Hmbs	HEM3_MOUSE Porphobilinogen deaminase	7	1593.89	1226.3	1540.25	1451.77	1393.89	1464.23
sp|P22935|RABP2_MOUSE	Crabp2	RABP2_MOUSE Cellular retinoic acid-binding protein 2	2	746.127	540.967	605.24	518.151	615.96	594.285
sp|P23116|EIF3A_MOUSE	Eif3a	EIF3A_MOUSE Eukaryotic translation initiation factor 3 subunit A	33	6505.53	5711.28	5757.14	5479.42	5823.76	5277.28
sp|P23198|CBX3_MOUSE	Cbx3	CBX3_MOUSE Chromobox protein homolog 3	19	3231.71	3683.75	3544.76	3787.43	3502.31	3905.64
sp|P23242|CXA1_MOUSE	Gja1	CXA1_MOUSE Gap junction alpha-1 protein	6	1007.66	688.389	219.477	492.439	628.452	681.664
sp|P23249|MOV10_MOUSE	Mov10	MOV10_MOUSE Putative helicase MOV-10	4	231.219	217.03	183.334	219.906	214.498	224.641
sp|P23298|KPCL_MOUSE	Prkch	KPCL_MOUSE Protein kinase C eta type	2	195.247	204.157	165.571	178.256	202.937	194.42
sp|P23440|PDE6B_MOUSE	Pde6b	PDE6B_MOUSE Rod cGMP-specific 3',5'-cyclic phosphodiesterase subunit beta	41	7842.53	8729.46	8698.14	10080	9170.96	9581.07
sp|P23475|XRCC6_MOUSE	Xrcc6	XRCC6_MOUSE X-ray repair cross-complementing protein 6	10	1223.38	1167.55	1205.06	1323.73	1344.04	1365.1
sp|P23492|PNPH_MOUSE	Pnp	PNPH_MOUSE Purine nucleoside phosphorylase	14	2232.39	2381.48	2632.78	2606.56	2631.19	2660.46
sp|P23506|PIMT_MOUSE	Pcmt1	PIMT_MOUSE Protein-L-isoaspartate(D-aspartate) O-methyltransferase	6	665.843	771.198	670.713	772.626	756.985	833.174
sp|P23591|FCL_MOUSE	Tsta3	FCL_MOUSE GDP-L-fucose synthase	5	580.815	589.538	575.879	591.528	581.91	586.825
sp|P23708|NFYA_MOUSE	Nfya	NFYA_MOUSE Nuclear transcription factor Y subunit alpha	3	117.349	140.13	133.566	135.002	136.399	119.563
sp|P23780|BGAL_MOUSE	Glb1	BGAL_MOUSE Beta-galactosidase	5	399.031	400.851	404.58	406.526	403.363	424.527
sp|P23798|PCGF2_MOUSE	Pcgf2	PCGF2_MOUSE Polycomb group RING finger protein 2	4	707.82	623.482	693.347	706.473	721.503	762.665
sp|P23818|GRIA1_MOUSE	Gria1	GRIA1_MOUSE Glutamate receptor 1	6	425.478	387.671	412.434	379.46	394.88	391.135
sp|P23819|GRIA2_MOUSE	Gria2	GRIA2_MOUSE Glutamate receptor 2	15	2217.88	1974.61	1987.84	2035.49	2081.33	1912.37
sp|P23906|IRF2_MOUSE	Irf2	IRF2_MOUSE Interferon regulatory factor 2	6	553.725	564.396	544.151	559.068	552.822	554.953
sp|P23927|CRYAB_MOUSE	Cryab	CRYAB_MOUSE Alpha-crystallin B chain	1	17.4011	18.9839	20.6062	20.2997	11.8319	21.004
sp|P23953|EST1C_MOUSE	Ces1c	EST1C_MOUSE Carboxylesterase 1C	4	1103.23	569.908	875.285	795.919	816.414	614.868
sp|P24270|CATA_MOUSE	Cat	CATA_MOUSE Catalase	18	3566.97	3220.51	3079.09	2973.66	2915.62	2717.97
sp|P24369|PPIB_MOUSE	Ppib	PPIB_MOUSE Peptidyl-prolyl cis-trans isomerase B	13	3930.3	4382.88	3950.94	4282.74	4600.66	4519.05
sp|P24472|GSTA4_MOUSE	Gsta4	GSTA4_MOUSE Glutathione S-transferase A4	5	950.693	1126.69	1069.94	1124.15	1324.03	1421.78
sp|P24527|LKHA4_MOUSE	Lta4h	LKHA4_MOUSE Leukotriene A-4 hydrolase	22	3970.01	4665.28	4240.02	4306.93	4336.32	4461.13
sp|P24547|IMDH2_MOUSE	Impdh2	IMDH2_MOUSE Inosine-5'-monophosphate dehydrogenase 2	21	4283	4281.28	4280.5	4274.54	4287.81	4082.38
sp|P24549|AL1A1_MOUSE	Aldh1a1	AL1A1_MOUSE Retinal dehydrogenase 1	17	4017.02	4038.19	2658.57	3205.45	3780.51	4615.09
sp|P24622-2|CRYAA_MOUSE	Cryaa	CRYAA_MOUSE Isoform 2 of Alpha-crystallin A chain	10	1406.59	504.024	1995.25	1024.97	1395.06	454.064
sp|P24638|PPAL_MOUSE	Acp2	PPAL_MOUSE Lysosomal acid phosphatase	4	1344.44	1228.11	1147.21	1174.95	1201.61	1119.7
sp|P24668|MPRD_MOUSE	M6pr	MPRD_MOUSE Cation-dependent mannose-6-phosphate receptor	4	401.117	418.165	428.598	459.318	449.726	393.958
sp|P24788|CD11B_MOUSE	Cdk11b	CD11B_MOUSE Cyclin-dependent kinase 11B	12	2124.64	1984.78	2170.46	2061.35	2132.5	1955.92
sp|P25206|MCM3_MOUSE	Mcm3	MCM3_MOUSE DNA replication licensing factor MCM3	28	3779.57	3426.27	3596.84	3608.43	3888.72	3454.28
sp|P25322|CCND1_MOUSE	Ccnd1	CCND1_MOUSE G1/S-specific cyclin-D1	2	219.157	219.788	192.943	226.07	263.963	218.718
sp|P25425|PO2F1_MOUSE	Pou2f1	PO2F1_MOUSE POU domain, class 2, transcription factor 1	5	1257.74	1303.86	1218.67	1276.01	1285.28	1188.23
sp|P25444|RS2_MOUSE	Rps2	RS2_MOUSE 40S ribosomal protein S2	17	3870.08	4274.5	3857.29	4283.72	4479.42	4233.84
sp|P25785|TIMP2_MOUSE	Timp2	TIMP2_MOUSE Metalloproteinase inhibitor 2	1	35.9359	25.6386	22.0581	20.003	16.8081	20.9608
sp|P25799|NFKB1_MOUSE	Nfkb1	NFKB1_MOUSE Nuclear factor NF-kappa-B p105 subunit	7	887.92	1071.34	889.233	893.827	938.14	957.242
sp|P25911|LYN_MOUSE	Lyn	LYN_MOUSE Tyrosine-protein kinase Lyn	1	18.1157	18.6425	19.1754	18.8941	17.2071	17.3808
sp|P25916|BMI1_MOUSE	Bmi1	BMI1_MOUSE Polycomb complex protein BMI-1	1	63.7714	40.5732	48.6357	57.1255	53.6852	53.1923
sp|P25976-2|UBF1_MOUSE	Ubtf	UBF1_MOUSE Isoform UBF2 of Nucleolar transcription factor 1	30	5152.58	4860.15	5334.98	4945.35	5278.71	4955.62
sp|P26039|TLN1_MOUSE	Tln1	TLN1_MOUSE Talin-1	40	6150.48	5666.47	5320.67	5601.03	5857.3	5862.37
sp|P26040|EZRI_MOUSE	Ezr	EZRI_MOUSE Ezrin	19	3703.79	3652.93	4049.55	3495	3327.1	3403.67
sp|P26041|MOES_MOUSE	Msn	MOES_MOUSE Moesin	20	3067.27	2827.41	2812.34	2735.69	2994.72	2809.43
sp|P26043|RADI_MOUSE	Rdx	RADI_MOUSE Radixin	13	2025.38	1990.98	4210.72	2202.52	2243.45	2324.69
sp|P26049|GBRA3_MOUSE	Gabra3	GBRA3_MOUSE Gamma-aminobutyric acid receptor subunit alpha-3	3	508.381	585.559	538.673	574.772	545.285	564.177
sp|P26231|CTNA1_MOUSE	Ctnna1	CTNA1_MOUSE Catenin alpha-1	34	5342.51	5273.87	5659.24	5722.1	5992.23	6032.38
sp|P26339|CMGA_MOUSE	Chga	CMGA_MOUSE Chromogranin-A	1	56.8773	19.4644	20.3189	20.5644	24.4244	13.5897
sp|P26369|U2AF2_MOUSE	U2af2	U2AF2_MOUSE Splicing factor U2AF 65 kDa subunit	24	3323.15	3674.88	3335.57	3725.19	3619.06	3611.99
sp|P26443|DHE3_MOUSE	Glud1	DHE3_MOUSE Glutamate dehydrogenase 1, mitochondrial	24	3206.73	3545.92	3180.12	3186.02	3168.36	3086.27
sp|P26450|P85A_MOUSE	Pik3r1	P85A_MOUSE Phosphatidylinositol 3-kinase regulatory subunit alpha	9	440.817	478.779	429.247	506.017	468.408	482.062
sp|P26516|PSMD7_MOUSE	Psmd7	PSMD7_MOUSE 26S proteasome non-ATPase regulatory subunit 7	12	2699.24	2657.94	2806.17	2866.85	2754.2	2909.56
sp|P26645|MARCS_MOUSE	Marcks	MARCS_MOUSE Myristoylated alanine-rich C-kinase substrate	22	3059.24	2840.44	2756.23	2752.55	3218.53	2619.93
sp|P26883|FKB1A_MOUSE	Fkbp1a	FKB1A_MOUSE Peptidyl-prolyl cis-trans isomerase FKBP1A	9	1526.95	2366.5	1721.27	1981.45	1837.6	2084.08
sp|P27038|AVR2A_MOUSE	Acvr2a	AVR2A_MOUSE Activin receptor type-2A	3	165.665	180.482	186.109	190.805	168.214	178.493
sp|P27048|RSMB_MOUSE	Snrpb	RSMB_MOUSE Small nuclear ribonucleoprotein-associated protein B	10	1403.73	1516.69	1313.85	1569.09	1508.43	1639.29
sp|P27090|TGFB2_MOUSE	Tgfb2	TGFB2_MOUSE Transforming growth factor beta-2	1	157.443	150.77	154.521	159.465	148.574	170.286
sp|P27545|CERS1_MOUSE	Cers1	CERS1_MOUSE Ceramide synthase 1	2	241.795	337.002	335.509	381.69	320.788	415.797
sp|P27546|MAP4_MOUSE	Map4	MAP4_MOUSE Microtubule-associated protein 4	30	5929.65	5170.12	5806.11	5421.35	5844.91	5539.19
sp|P27600|GNA12_MOUSE	Gna12	GNA12_MOUSE Guanine nucleotide-binding protein subunit alpha-12	1	62.2096	54.5299	55.6402	61.8893	62.801	80.2755
sp|P27601|GNA13_MOUSE	Gna13	GNA13_MOUSE Guanine nucleotide-binding protein subunit alpha-13	3	556.279	521.296	710.561	537.308	669.008	657.819
sp|P27612|PLAP_MOUSE	Plaa	PLAP_MOUSE Phospholipase A-2-activating protein	18	4555.55	3961.36	4249.44	4231.94	4324.81	4107.26
sp|P27641|XRCC5_MOUSE	Xrcc5	XRCC5_MOUSE X-ray repair cross-complementing protein 5	16	3316.78	3120.08	3073.7	3039.27	3185.13	3056.19
sp|P27659|RL3_MOUSE	Rpl3	RL3_MOUSE 60S ribosomal protein L3	18	2068.07	3960.28	2629.75	3154.25	2803.58	3570.18
sp|P27661|H2AX_MOUSE	H2afx	H2AX_MOUSE Histone H2AX	32	5697.39	6744.55	5330.24	7579.57	6872.07	8693.23
sp|P27671|RGRF1_MOUSE	Rasgrf1	RGRF1_MOUSE Ras-specific guanine nucleotide-releasing factor 1	2	126.096	135.087	126.328	125.877	123.292	132.576
sp|P27773|PDIA3_MOUSE	Pdia3	PDIA3_MOUSE Protein disulfide-isomerase A3	29	7039.7	6456.96	6890.06	6392.86	6765.18	6417.89
sp|P27808|MGAT1_MOUSE	Mgat1	MGAT1_MOUSE Alpha-1,3-mannosyl-glycoprotein 2-beta-N-acetylglucosaminyltransferase	1	73.2261	76.3491	70.4659	73.6815	76.6546	83.8478
sp|P27870|VAV_MOUSE	Vav1	VAV_MOUSE Proto-oncogene vav	1	34.5944	42.6028	41.2647	40.7462	36.0905	49.3213
sp|P28028|BRAF_MOUSE	Braf	BRAF_MOUSE Serine/threonine-protein kinase B-raf	5	1082.27	1112.11	1082.7	1136.03	1148.47	1044.77
sp|P28271|ACOC_MOUSE	Aco1	ACOC_MOUSE Cytoplasmic aconitate hydratase	25	5053.35	4957.43	5250.7	5037.78	5194.97	5047.35
sp|P28352|APEX1_MOUSE	Apex1	APEX1_MOUSE DNA-(apurinic or apyrimidinic site) lyase	10	1155.71	1363.16	1305.93	1711.9	1438.59	1815.84
sp|P28474|ADHX_MOUSE	Adh5	ADHX_MOUSE Alcohol dehydrogenase class-3	12	2537.06	2438.98	2568.75	2532.8	2591.34	2500.7
sp|P28481|CO2A1_MOUSE	Col2a1	CO2A1_MOUSE Collagen alpha-1(II) chain	9	1722.22	665.612	441.976	887.279	775.004	799.742
sp|P28571|SC6A9_MOUSE	Slc6a9	SC6A9_MOUSE Sodium- and chloride-dependent glycine transporter 1	6	971.401	934.989	851.98	896.137	791.525	783.597
sp|P28650|PURA1_MOUSE	Adssl1	PURA1_MOUSE Adenylosuccinate synthetase isozyme 1	7	1036.83	1064.32	1067.82	1041.8	997.811	994.541
sp|P28651|CAH8_MOUSE	Ca8	CAH8_MOUSE Carbonic anhydrase-related protein	3	177.045	182.681	162.747	181.115	174.747	163.16
sp|P28652|KCC2B_MOUSE	Camk2b	KCC2B_MOUSE Calcium/calmodulin-dependent protein kinase type II subunit beta	22	2208.59	2718.78	2934.2	2443.67	2212.34	2403.05
sp|P28653|PGS1_MOUSE	Bgn	PGS1_MOUSE Biglycan	4	623.713	502.541	218.767	369.647	652.252	616.854
sp|P28656|NP1L1_MOUSE	Nap1l1	NP1L1_MOUSE Nucleosome assembly protein 1-like 1	19	2356.78	2477.94	2320.27	2450.09	2421.25	2303.9
sp|P28658|ATX10_MOUSE	Atxn10	ATX10_MOUSE Ataxin-10	15	2856.62	3186.09	3088.36	3144.88	3374.15	3638.53
sp|P28659|CELF1_MOUSE	Celf1	CELF1_MOUSE CUGBP Elav-like family member 1	7	649.599	641.442	657.776	684.692	696.691	682.387
sp|P28660|NCKP1_MOUSE	Nckap1	NCKP1_MOUSE Nck-associated protein 1	19	4122.32	4436.57	4567.46	4482.29	4539.7	4361.41
sp|P28661|SEPT4_MOUSE	Septin4	SEPT4_MOUSE Septin-4	6	654.757	680.111	591.456	649.623	638.758	712.487
sp|P28663|SNAB_MOUSE	Napb	SNAB_MOUSE Beta-soluble NSF attachment protein	10	1290.4	1722.57	1442.17	1541.79	1590.06	1757.14
sp|P28667|MRP_MOUSE	Marcksl1	MRP_MOUSE MARCKS-related protein	4	637.852	489.695	534.689	553.359	719.72	630.226
sp|P28700|RXRA_MOUSE	Rxra	RXRA_MOUSE Retinoic acid receptor RXR-alpha	4	439.315	380.889	272.77	364.807	345.399	406.951
sp|P28704|RXRB_MOUSE	Rxrb	RXRB_MOUSE Retinoic acid receptor RXR-beta	5	230.343	237.54	236.311	259.427	242.204	252.165
sp|P28738|KIF5C_MOUSE	Kif5c	KIF5C_MOUSE Kinesin heavy chain isoform 5C	36	8436.57	7341.12	8174.69	7731.64	7769.85	7318.56
sp|P28740-1|KIF2A_MOUSE	Kif2a	KIF2A_MOUSE Isoform 1 of Kinesin-like protein KIF2A	20	4043.07	3503.36	4216.77	3800.11	3864.29	3829.43
sp|P28741|KIF3A_MOUSE	Kif3a	KIF3A_MOUSE Kinesin-like protein KIF3A	8	1790.99	1338.55	1630.14	1404.28	1483.74	1428.17
sp|P28798|GRN_MOUSE	Grn	GRN_MOUSE Granulins	9	1446.31	1360.19	1257.35	1231.74	1369.8	1368.73
sp|P28828|PTPRM_MOUSE	Ptprm	PTPRM_MOUSE Receptor-type tyrosine-protein phosphatase mu	4	461.396	499.303	425.338	433.556	419.928	446.494
sp|P28867|KPCD_MOUSE	Prkcd	KPCD_MOUSE Protein kinase C delta type	14	886.74	893.482	767.208	827.397	837.096	815.346
sp|P29037|TBP_MOUSE	Tbp	TBP_MOUSE TATA-box-binding protein	2	642.846	540.4	526.927	523.993	597.698	539.615
sp|P29268|CTGF_MOUSE	Ctgf	CTGF_MOUSE Connective tissue growth factor	1	13.7611	21.6637	19.9075	25.7136	20.8223	18.9306
sp|P29319|EPHA3_MOUSE	Epha3	EPHA3_MOUSE Ephrin type-A receptor 3	4	1079.94	936.798	972.547	984.037	1057.41	973.252
sp|P29341|PABP1_MOUSE	Pabpc1	PABP1_MOUSE Polyadenylate-binding protein 1	25	3762.49	3875.59	3952.79	4009.13	3968.88	3901.26
sp|P29351|PTN6_MOUSE	Ptpn6	PTN6_MOUSE Tyrosine-protein phosphatase non-receptor type 6	3	261.865	317.622	249.804	240.532	260.666	260.799
sp|P29387|GBB4_MOUSE	Gnb4	GBB4_MOUSE Guanine nucleotide-binding protein subunit beta-4	13	1370.49	1634.34	1396.62	1462.41	1446.45	1379.64
sp|P29391|FRIL1_MOUSE	Ftl1	FRIL1_MOUSE Ferritin light chain 1	4	885.497	1118.75	915.063	853.903	850.547	946.154
sp|P29416|HEXA_MOUSE	Hexa	HEXA_MOUSE Beta-hexosaminidase subunit alpha	6	786.565	848.183	742.628	726.748	757.561	781.247
sp|P29533|VCAM1_MOUSE	Vcam1	VCAM1_MOUSE Vascular cell adhesion protein 1	11	1761.31	2296.5	1754.66	1808.46	1802.18	1806.43
sp|P29595|NEDD8_MOUSE	Nedd8	NEDD8_MOUSE NEDD8	1	197.63	207.196	184.434	203.19	196.854	163.566
sp|P29699|FETUA_MOUSE	Ahsg	FETUA_MOUSE Alpha-2-HS-glycoprotein	6	2703.93	1205.72	1500.25	1882.11	1786.12	1403.72
sp|P29758|OAT_MOUSE	Oat	OAT_MOUSE Ornithine aminotransferase, mitochondrial	11	1014.05	1071.83	968.229	1069.53	1018.84	1079.99
sp|P29788|VTNC_MOUSE	Vtn	VTNC_MOUSE Vitronectin	3	179.752	196.935	167.059	213.001	202.935	175.876
sp|P29812|TYRP2_MOUSE	Dct	TYRP2_MOUSE L-dopachrome tautomerase	6	1106.86	718.629	598.814	629.518	451.602	623.4
sp|P29974|CNGA1_MOUSE	Cnga1	CNGA1_MOUSE cGMP-gated cation channel alpha-1	7	1788.88	1913.67	1702.45	2056.32	1890.55	1971.3
sp|P30051|TEAD1_MOUSE	Tead1	TEAD1_MOUSE Transcriptional enhancer factor TEF-1	1	38.1759	42.4718	40.5126	51.4391	52.3598	53.1242
sp|P30275|KCRU_MOUSE	Ckmt1	KCRU_MOUSE Creatine kinase U-type, mitochondrial	16	1929.4	1920.87	1908.48	2062.27	1866.37	2005.08
sp|P30282|CCND3_MOUSE	Ccnd3	CCND3_MOUSE G1/S-specific cyclin-D3	1	27.5652	28.6593	32.4807	29.6062	31.1354	31.4731
sp|P30285|CDK4_MOUSE	Cdk4	CDK4_MOUSE Cyclin-dependent kinase 4	4	869.118	752.587	760.538	854.262	887.595	875.443
sp|P30412|PPIC_MOUSE	Ppic	PPIC_MOUSE Peptidyl-prolyl cis-trans isomerase C	3	458.476	405.29	388.518	400.868	441.595	434.755
sp|P30415|NKTR_MOUSE	Nktr	NKTR_MOUSE NK-tumor recognition protein	2	183.202	189.593	200.508	197.183	195.422	204.099
sp|P30416|FKBP4_MOUSE	Fkbp4	FKBP4_MOUSE Peptidyl-prolyl cis-trans isomerase FKBP4	27	6108.19	6069.11	6052	6185.34	6503.04	6477.71
sp|P30681|HMGB2_MOUSE	Hmgb2	HMGB2_MOUSE High mobility group protein B2	17	4058.83	5516.9	6127.54	4668.29	4003.97	5017
sp|P30999|CTND1_MOUSE	Ctnnd1	CTND1_MOUSE Catenin delta-1	19	2765.29	2779.68	3468.86	2672.53	2860.11	2664.66
sp|P31001|DESM_MOUSE	Des	DESM_MOUSE Desmin	2	555.594	705.645	597.412	536.067	600.914	623.912
sp|P31230|AIMP1_MOUSE	Aimp1	AIMP1_MOUSE Aminoacyl tRNA synthase complex-interacting multifunctional protein 1	18	2167.56	2312.65	2067.93	2247.96	2198.31	2100.71
sp|P31266|SUH_MOUSE	Rbpj	SUH_MOUSE Recombining binding protein suppressor of hairless	7	1255.59	1202.18	1064.02	1236.96	1301.4	1170.59
sp|P31324|KAP3_MOUSE	Prkar2b	KAP3_MOUSE cAMP-dependent protein kinase type II-beta regulatory subunit	11	1771.49	2030.98	2119.21	1755.53	1732.81	1903.02
sp|P31648|SC6A1_MOUSE	Slc6a1	SC6A1_MOUSE Sodium- and chloride-dependent GABA transporter 1	4	587.976	472.882	542.941	507.016	471.438	434.195
sp|P31649|S6A13_MOUSE	Slc6a13	S6A13_MOUSE Sodium- and chloride-dependent GABA transporter 2	2	139.664	115.091	79.7567	99.5634	60.3515	102.496
sp|P31650|S6A11_MOUSE	Slc6a11	S6A11_MOUSE Sodium- and chloride-dependent GABA transporter 3	5	670.203	693.089	934.413	728.13	728.24	874.898
sp|P31750|AKT1_MOUSE	Akt1	AKT1_MOUSE RAC-alpha serine/threonine-protein kinase	7	1723.73	1486.23	1651.67	1519.25	1611.76	1485.97
sp|P31786|ACBP_MOUSE	Dbi	ACBP_MOUSE Acyl-CoA-binding protein	3	450.585	925.069	583.884	594.915	450.957	761.565
sp|P31938|MP2K1_MOUSE	Map2k1	MP2K1_MOUSE Dual specificity mitogen-activated protein kinase kinase 1	15	900.241	887.695	838.908	926.854	887.35	848.335
sp|P32020|NLTP_MOUSE	Scp2	NLTP_MOUSE Non-specific lipid-transfer protein	20	5332.9	5000.66	5107.2	5126.87	5107.57	5088.85
sp|P32037|GTR3_MOUSE	Slc2a3	GTR3_MOUSE Solute carrier family 2, facilitated glucose transporter member 3	4	1558.94	1448.53	1380.51	1416.08	1403.94	1365.86
sp|P32067|LA_MOUSE	Ssb	LA_MOUSE Lupus La protein homolog	18	3257.5	3473.13	3301.15	3352.49	3311.44	3302.8
sp|P32233|DRG1_MOUSE	Drg1	DRG1_MOUSE Developmentally-regulated GTP-binding protein 1	9	1837.89	1912.41	2221.84	2228.61	2132.05	2318.99
sp|P32261|ANT3_MOUSE	Serpinc1	ANT3_MOUSE Antithrombin-III	4	518.424	430.199	440.144	470.546	494.74	412.074
sp|P32507|PVRL2_MOUSE	Pvrl2	PVRL2_MOUSE Nectin-2	8	647.25	632.682	632.977	608.759	630.999	595.677
sp|P32883-2|RASK_MOUSE	Kras	RASK_MOUSE Isoform 2B of GTPase KRas	4	1025.51	1095.09	998.627	1157.4	1060.39	1190.77
sp|P32921|SYWC_MOUSE	Wars	SYWC_MOUSE Tryptophan--tRNA ligase, cytoplasmic	19	2844.59	3015.13	2857.95	3115.43	3095.59	2922.01
sp|P32958|ROM1_MOUSE	Rom1	ROM1_MOUSE Rod outer segment membrane protein 1	5	2095.1	2055.65	1741.61	2234.42	1950.08	1901.82
sp|P33173|KIF1A_MOUSE	Kif1a	KIF1A_MOUSE Kinesin-like protein KIF1A	36	7784.54	7098.55	7418.12	6930.41	7154.12	6848.52
sp|P33175|KIF5A_MOUSE	Kif5a	KIF5A_MOUSE Kinesin heavy chain isoform 5A	13	1153.9	1060.18	1304.3	1129.14	1103.15	1052.41
sp|P33215|NEDD1_MOUSE	Nedd1	NEDD1_MOUSE Protein NEDD1	7	341.444	364.625	343.237	364.96	369.145	355.574
sp|P33609|DPOLA_MOUSE	Pola1	DPOLA_MOUSE DNA polymerase alpha catalytic subunit	7	644.124	579.924	613.25	619.618	660.283	597.248
sp|P33610|PRI2_MOUSE	Prim2	PRI2_MOUSE DNA primase large subunit	3	151.172	159.083	154.55	155.335	173.148	173.641
sp|P33611|DPOA2_MOUSE	Pola2	DPOA2_MOUSE DNA polymerase alpha subunit B	2	71.0336	59.5405	66.8387	68.1043	70.4079	56.8833
sp|P33622|APOC3_MOUSE	Apoc3	APOC3_MOUSE Apolipoprotein C-III	1	34.0697	27.8958	37.4553	43.9138	37.261	26.2768
sp|P34022|RANG_MOUSE	Ranbp1	RANG_MOUSE Ran-specific GTPase-activating protein	4	366.977	398.795	382.729	436.884	416.248	402.687
sp|P34056|AP2A_MOUSE	Tfap2a	AP2A_MOUSE Transcription factor AP-2-alpha	4	755.967	622.773	746.934	627.683	683.984	645.403
sp|P34057|RECO_MOUSE	Rcvrn	RECO_MOUSE Recoverin	15	1977.2	2426.17	2208.48	2495.44	2059.61	2605.44
sp|P34152|FAK1_MOUSE	Ptk2	FAK1_MOUSE Focal adhesion kinase 1	8	1731.13	1681.27	1647.73	1688.47	1805.44	1747.8
sp|P34884|MIF_MOUSE	Mif	MIF_MOUSE Macrophage migration inhibitory factor	3	183.783	250.231	216.183	223.178	240.654	236.525
sp|P34914|HYES_MOUSE	Ephx2	HYES_MOUSE Bifunctional epoxide hydrolase 2	13	702.072	988.252	802.744	1020.47	795.657	928.214
sp|P35123|UBP4_MOUSE	Usp4	UBP4_MOUSE Ubiquitin carboxyl-terminal hydrolase 4	22	2095.87	1922.25	1962.08	1991.06	2089.68	1938.35
sp|P35235|PTN11_MOUSE	Ptpn11	PTN11_MOUSE Tyrosine-protein phosphatase non-receptor type 11	12	1898.78	1818.84	1832.23	1855.41	1896.66	1901.83
sp|P35278|RAB5C_MOUSE	Rab5c	RAB5C_MOUSE Ras-related protein Rab-5C	17	2438.25	2684.93	2437.73	2745.42	2692.87	2961.01
sp|P35279|RAB6A_MOUSE	Rab6a	RAB6A_MOUSE Ras-related protein Rab-6A	9	624.911	676.988	684.308	712.384	719.043	845.834
sp|P35279-2|RAB6A_MOUSE	Rab6a	RAB6A_MOUSE Isoform 2 of Ras-related protein Rab-6A	2	139.713	148.157	137.962	173.733	156.789	179.603
sp|P35282|RAB21_MOUSE	Rab21	RAB21_MOUSE Ras-related protein Rab-21	7	1138.52	1194.55	1060.68	1202.54	1128.77	1138.28
sp|P35283|RAB12_MOUSE	Rab12	RAB12_MOUSE Ras-related protein Rab-12	5	562.913	565.894	491.765	534.12	612.198	604.4
sp|P35285|RB22A_MOUSE	Rab22a	RB22A_MOUSE Ras-related protein Rab-22A	3	196.481	738.789	448.133	234.349	221.717	314.039
sp|P35288|RAB23_MOUSE	Rab23	RAB23_MOUSE Ras-related protein Rab-23	9	551.214	662.888	603.148	646.248	608.511	638.234
sp|P35290|RAB24_MOUSE	Rab24	RAB24_MOUSE Ras-related protein Rab-24	3	405.693	469.98	419.472	459.426	474.628	521.045
sp|P35293|RAB18_MOUSE	Rab18	RAB18_MOUSE Ras-related protein Rab-18	8	1287.98	1168.69	1100.43	1291.76	1292.24	1243.08
sp|P35330|ICAM2_MOUSE	Icam2	ICAM2_MOUSE Intercellular adhesion molecule 2	1	23.6347	25.6523	23.852	27.4504	26.9094	26.4886
sp|P35436|NMDE1_MOUSE	Grin2a	NMDE1_MOUSE Glutamate receptor ionotropic, NMDA 2A	2	100.787	117.054	96.3662	115.068	103.488	106.34
sp|P35438|NMDZ1_MOUSE	Grin1	NMDZ1_MOUSE Glutamate receptor ionotropic, NMDA 1	1	44.9093	30.6185	35.7302	28.0279	23.9777	25.637
sp|P35441|TSP1_MOUSE	Thbs1	TSP1_MOUSE Thrombospondin-1	2	188.142	95.4076	92.6679	101.362	134.979	63.7379
sp|P35486|ODPA_MOUSE	Pdha1	ODPA_MOUSE Pyruvate dehydrogenase E1 component subunit alpha, somatic form, mitochondrial	15	2015	1882.79	1815.47	1735.75	1712.88	1678.85
sp|P35505|FAAA_MOUSE	Fah	FAAA_MOUSE Fumarylacetoacetase	5	799.304	677.121	691.261	651.797	709.433	644.345
sp|P35527|K1C9_HUMAN_contaminant	KRT9	K1C9_HUMAN_contaminant Keratin, type I cytoskeletal 9	17	3428.48	2266.6	2215.07	2286.89	2367.95	3632.2
sp|P35550|FBRL_MOUSE	Fbl	FBRL_MOUSE rRNA 2'-O-methyltransferase fibrillarin	11	1433.6	1426.63	1551.92	1503.99	1458.38	1525.82
sp|P35564|CALX_MOUSE	Canx	CALX_MOUSE Calnexin	30	5771.93	5333.01	5203.51	5503.79	5850.58	5360.81
sp|P35569|IRS1_MOUSE	Irs1	IRS1_MOUSE Insulin receptor substrate 1	4	204.751	248.349	221.509	202.528	208.195	219.004
sp|P35585|AP1M1_MOUSE	Ap1m1	AP1M1_MOUSE AP-1 complex subunit mu-1	8	1082.89	1059.28	1044.18	1115.7	1061.76	1045.89
sp|P35601|RFC1_MOUSE	Rfc1	RFC1_MOUSE Replication factor C subunit 1	6	566.053	626.186	692.493	734.654	637.243	775.8
sp|P35689|ERCC5_MOUSE	Ercc5	ERCC5_MOUSE DNA repair protein complementing XP-G cells homolog	2	270.662	193.587	256.224	204.932	190.717	211.275
sp|P35700|PRDX1_MOUSE	Prdx1	PRDX1_MOUSE Peroxiredoxin-1	21	4782.47	4908.39	4811.61	4828.18	5053.84	5352.25
sp|P35762|CD81_MOUSE	Cd81	CD81_MOUSE CD81 antigen	3	627.214	461.953	400.657	466.231	440.489	429.003
sp|P35802|GPM6A_MOUSE	Gpm6a	GPM6A_MOUSE Neuronal membrane glycoprotein M6-a	4	1713.51	1316.2	1330.59	1184.62	1286.27	1208.97
sp|P35803|GPM6B_MOUSE	Gpm6b	GPM6B_MOUSE Neuronal membrane glycoprotein M6-b	5	1100.09	1325.16	1294.9	1320.37	1126.52	1236.85
sp|P35821|PTN1_MOUSE	Ptpn1	PTN1_MOUSE Tyrosine-protein phosphatase non-receptor type 1	6	325.221	385.585	375.722	360.078	361.434	393.5
sp|P35822|PTPRK_MOUSE	Ptprk	PTPRK_MOUSE Receptor-type tyrosine-protein phosphatase kappa	8	430.803	492.217	361.672	434.427	444.806	447.445
sp|P35831|PTN12_MOUSE	Ptpn12	PTN12_MOUSE Tyrosine-protein phosphatase non-receptor type 12	7	899.748	772.127	770.322	802.043	840.288	825.044
sp|P35846|FOLR1_MOUSE	Folr1	FOLR1_MOUSE Folate receptor alpha	7	2071.15	1931.6	686.703	1171.2	1676.68	1797
sp|P35908|K22E_HUMAN_contaminant	KRT2	K22E_HUMAN_contaminant Keratin, type II cytoskeletal 2 epidermal	16	2460.13	1772.88	1772.65	1547.27	1819.64	2940.1
sp|P35922-3|FMR1_MOUSE	Fmr1	FMR1_MOUSE Isoform ISO3 of Fragile X mental retardation protein 1 homolog	14	1287.41	1259.16	1321	1302.28	1352.27	1313.52
sp|P35979|RL12_MOUSE	Rpl12	RL12_MOUSE 60S ribosomal protein L12	6	583.611	558.964	516.396	603.696	604.495	623.652
sp|P35980|RL18_MOUSE	Rpl18	RL18_MOUSE 60S ribosomal protein L18	11	2161.39	2385.16	2311.97	2558.1	2341.81	2867.51
sp|P36552|HEM6_MOUSE	Cpox	HEM6_MOUSE Oxygen-dependent coproporphyrinogen-III oxidase, mitochondrial	7	1730.89	1722.51	1440.31	1478.67	1535.14	1477.26
sp|P36895|BMR1A_MOUSE	Bmpr1a	BMR1A_MOUSE Bone morphogenetic protein receptor type-1A	1	193.86	244.039	205.824	224.623	199.484	189.605
sp|P36916|GNL1_MOUSE	Gnl1	GNL1_MOUSE Guanine nucleotide-binding protein-like 1	10	2221.21	2057.25	2107.5	2037.53	2116.87	2035.39
sp|P37040|NCPR_MOUSE	Por	NCPR_MOUSE NADPH--cytochrome P450 reductase	21	2252.69	2830.12	2661	2619.43	2642.72	2716.63
sp|P37804|TAGL_MOUSE	Tagln	TAGL_MOUSE Transgelin	1	29.0655	37.9688	33.4843	37.0729	38.0285	46.613
sp|P37913|DNLI1_MOUSE	Lig1	DNLI1_MOUSE DNA ligase 1	3	108.006	97.1968	94.0655	112.742	115.851	90.8536
sp|P38060|HMGCL_MOUSE	Hmgcl	HMGCL_MOUSE Hydroxymethylglutaryl-CoA lyase, mitochondrial	7	558.628	818.89	533.96	830.269	724.63	762.916
sp|P38532|HSF1_MOUSE	Hsf1	HSF1_MOUSE Heat shock factor protein 1	1	20.666	10.3474	30.244	18.1156	18.0355	19.1511
sp|P38647|GRP75_MOUSE	Hspa9	GRP75_MOUSE Stress-70 protein, mitochondrial	26	4808.24	5279.93	5601.42	5414.14	5451.36	5683.46
sp|P39038|CADH4_MOUSE	Cdh4	CADH4_MOUSE Cadherin-4	2	152.35	112.734	131.379	111.272	117.044	107.738
sp|P39053|DYN1_MOUSE	Dnm1	DYN1_MOUSE Dynamin-1	33	5050.43	5152.8	4923.92	5118.58	4997.72	5098.8
sp|P39053-3|DYN1_MOUSE	Dnm1	DYN1_MOUSE Isoform 3 of Dynamin-1	10	731.618	897.263	845.431	965.197	885.133	924.167
sp|P39054|DYN2_MOUSE	Dnm2	DYN2_MOUSE Dynamin-2	12	1256.02	1742.15	1425.76	1473.91	1463.99	1517.98
sp|P39061|COIA1_MOUSE	Col18a1	COIA1_MOUSE Collagen alpha-1(XVIII) chain	2	319.899	255.715	172.921	218.477	237.263	253.549
sp|P39087|GRIK2_MOUSE	Grik2	GRIK2_MOUSE Glutamate receptor ionotropic, kainate 2	3	189.039	168.335	174.289	176.416	163.16	153.433
sp|P39098|MA1A2_MOUSE	Man1a2	MA1A2_MOUSE Mannosyl-oligosaccharide 1,2-alpha-mannosidase IB	6	573.876	522.258	559.581	598.757	563.484	581.464
sp|P39429|TRAF2_MOUSE	Traf2	TRAF2_MOUSE TNF receptor-associated factor 2	3	119.164	129.831	132.771	137.379	125.085	140.591
sp|P39447|ZO1_MOUSE	Tjp1	ZO1_MOUSE Tight junction protein ZO-1	24	5827.43	5383.14	5560.54	5372.28	5439.93	5199.12
sp|P39688|FYN_MOUSE	Fyn	FYN_MOUSE Tyrosine-protein kinase Fyn	5	488.147	493.629	448.007	458.4	469.569	456.797
sp|P40124|CAP1_MOUSE	Cap1	CAP1_MOUSE Adenylyl cyclase-associated protein 1	15	3129.45	3354.97	3486.52	3097.76	3160.14	2966.67
sp|P40142|TKT_MOUSE	Tkt	TKT_MOUSE Transketolase	31	7914.38	7305.84	8853.95	7381	7636.12	7370.94
sp|P40201|CHD1_MOUSE	Chd1	CHD1_MOUSE Chromodomain-helicase-DNA-binding protein 1	9	499.384	672.821	584.992	638.869	610.607	656.313
sp|P40240|CD9_MOUSE	Cd9	CD9_MOUSE CD9 antigen	4	169.901	180.732	124.275	179.468	155.581	146.888
sp|P40336|VP26A_MOUSE	Vps26a	VP26A_MOUSE Vacuolar protein sorting-associated protein 26A	7	515.837	700.843	581.14	602.681	613.398	680.176
sp|P40338|VHL_MOUSE	Vhl	VHL_MOUSE Von Hippel-Lindau disease tumor suppressor	2	113.948	117.375	117.461	122.434	109.423	121.754
sp|P40749|SYT4_MOUSE	Syt4	SYT4_MOUSE Synaptotagmin-4	2	59.3849	67.3573	53.194	67.7675	54.9921	65.2154
sp|P41105|RL28_MOUSE	Rpl28	RL28_MOUSE 60S ribosomal protein L28	2	274.779	297.689	294.332	272.654	292.208	324.843
sp|P41216|ACSL1_MOUSE	Acsl1	ACSL1_MOUSE Long-chain-fatty-acid--CoA ligase 1	18	2302.66	2178.38	2102.38	2190.14	2129.44	2021.31
sp|P41230|KDM5C_MOUSE	Kdm5c	KDM5C_MOUSE Lysine-specific demethylase 5C	19	1675.24	1610.81	1935.96	1664.57	1677.57	1862.47
sp|P41233|ABCA1_MOUSE	Abca1	ABCA1_MOUSE ATP-binding cassette sub-family A member 1	4	253.082	265.809	271.01	279.196	272.999	266.154
sp|P41234|ABCA2_MOUSE	Abca2	ABCA2_MOUSE ATP-binding cassette sub-family A member 2	4	264.275	292.24	266.39	272.765	265.511	259.971
sp|P41241|CSK_MOUSE	Csk	CSK_MOUSE Tyrosine-protein kinase CSK	7	1685.49	1690.63	1497.51	1617.61	1724.5	1720.25
sp|P41438|S19A1_MOUSE	Slc19a1	S19A1_MOUSE Folate transporter 1	5	504.466	470.029	516.696	464.779	380.428	489.052
sp|P41778|PBX1_MOUSE	Pbx1	PBX1_MOUSE Pre-B-cell leukemia transcription factor 1	2	352.701	536.599	370.37	440.617	427.694	393.999
sp|P42125|ECI1_MOUSE	Eci1	ECI1_MOUSE Enoyl-CoA delta isomerase 1, mitochondrial	6	338.769	465.981	467.639	484.891	484.587	548.804
sp|P42128|FOXK1_MOUSE	Foxk1	FOXK1_MOUSE Forkhead box protein K1	10	1204.01	1274.09	1224.78	1184.19	1167.88	1062.63
sp|P42208|SEPT2_MOUSE	Septin2	SEPT2_MOUSE Septin-2	10	688.548	766.153	719.447	784.086	873.827	935.372
sp|P42225|STAT1_MOUSE	Stat1	STAT1_MOUSE Signal transducer and activator of transcription 1	11	1215.31	1368.74	1244.57	1350.08	1303.23	1371.45
sp|P42227|STAT3_MOUSE	Stat3	STAT3_MOUSE Signal transducer and activator of transcription 3	13	871.616	941.574	800.338	810.367	793.426	792.432
sp|P42230|STA5A_MOUSE	Stat5a	STA5A_MOUSE Signal transducer and activator of transcription 5A	10	830.286	873.168	784.269	863.908	832.936	805.006
sp|P42337|PK3CA_MOUSE	Pik3ca	PK3CA_MOUSE Phosphatidylinositol 4,5-bisphosphate 3-kinase catalytic subunit alpha isoform	14	911.77	1071.51	1072.79	1189.41	1218.69	1225.06
sp|P42567|EPS15_MOUSE	Eps15	EPS15_MOUSE Epidermal growth factor receptor substrate 15	9	906.614	847.257	862.341	824.126	885.934	820.118
sp|P42669|PURA_MOUSE	Pura	PURA_MOUSE Transcriptional activator protein Pur-alpha	3	289.075	257.913	494.73	247.588	203.388	202.678
sp|P42703|LIFR_MOUSE	Lifr	LIFR_MOUSE Leukemia inhibitory factor receptor	5	472.271	430.555	422.5	415.63	472.344	427.315
sp|P42859|HD_MOUSE	Htt	HD_MOUSE Huntingtin	22	1754.62	1770.52	1604.29	1679.34	1627.18	1779.02
sp|P42932|TCPQ_MOUSE	Cct8	TCPQ_MOUSE T-complex protein 1 subunit theta	35	6596.62	6732.45	6628.82	6672.36	6878.16	7279.92
sp|P43006|EAA2_MOUSE	Slc1a2	EAA2_MOUSE Excitatory amino acid transporter 2	8	1355.19	2141.69	1391.92	1465.45	1423.37	1508.52
sp|P43006-3|EAA2_MOUSE	Slc1a2	EAA2_MOUSE Isoform Glt-1B of Excitatory amino acid transporter 2	1	30.9796	34.7024	40.2918	34.6491	32.1936	36.5741
sp|P43081|GUC1A_MOUSE	Guca1a	GUC1A_MOUSE Guanylyl cyclase-activating protein 1	4	156.406	259.867	207.658	289.222	289.1	311.597
sp|P43135|COT2_MOUSE	Nr2f2	COT2_MOUSE COUP transcription factor 2	9	1281.26	1209.57	1362.3	1181.86	1254.25	1342.98
sp|P43136|NR2F6_MOUSE	Nr2f6	NR2F6_MOUSE Nuclear receptor subfamily 2 group F member 6	3	177.114	191.553	189.291	183.969	180.344	162.298
sp|P43247|MSH2_MOUSE	Msh2	MSH2_MOUSE DNA mismatch repair protein Msh2	23	4026.98	3582.23	3650.52	3851.46	3923.57	3883.29
sp|P43274|H14_MOUSE	Hist1h1e	H14_MOUSE Histone H1.4	5	1221.45	1347.59	1180.96	1321.09	1079.44	1285.28
sp|P43275|H11_MOUSE	Hist1h1a	H11_MOUSE Histone H1.1	7	1102.53	998.997	958.458	1146	1013.31	1307.97
sp|P43276|H15_MOUSE	Hist1h1b	H15_MOUSE Histone H1.5	11	4500.73	3401.93	4190.95	3920.52	4039.85	4656.82
sp|P43346|DCK_MOUSE	Dck	DCK_MOUSE Deoxycytidine kinase	2	279.552	296.989	291.344	284.237	294.732	300.696
sp|P43406|ITAV_MOUSE	Itgav	ITAV_MOUSE Integrin alpha-V	25	3219.13	3269.11	3234.16	3090.64	2964.84	2904.4
sp|P45376|ALDR_MOUSE	Akr1b1	ALDR_MOUSE Aldose reductase	4	1793.81	1832.13	1925.58	1732.51	1920	2105.14
sp|P45481|CBP_MOUSE	Crebbp	CBP_MOUSE CREB-binding protein	13	2781.44	2390.83	2425.89	2483.63	2667.02	2379.37
sp|P45591|COF2_MOUSE	Cfl2	COF2_MOUSE Cofilin-2	2	135.546	131.458	122.969	149.051	147.159	151.195
sp|P45878|FKBP2_MOUSE	Fkbp2	FKBP2_MOUSE Peptidyl-prolyl cis-trans isomerase FKBP2	2	228.423	314.381	303.772	235.141	274.636	234.585
sp|P45952|ACADM_MOUSE	Acadm	ACADM_MOUSE Medium-chain specific acyl-CoA dehydrogenase, mitochondrial	15	3366.53	3402	3625.53	3569.59	3703.8	3759.27
sp|P46061|RAGP1_MOUSE	Rangap1	RAGP1_MOUSE Ran GTPase-activating protein 1	18	1986.11	1919.95	2073.93	1998.79	2001.98	1947.84
sp|P46062|SIPA1_MOUSE	Sipa1	SIPA1_MOUSE Signal-induced proliferation-associated protein 1	1	288.446	238.459	217.66	245.494	278.634	279.637
sp|P46096|SYT1_MOUSE	Syt1	SYT1_MOUSE Synaptotagmin-1	17	2378.12	2443.35	2330.76	2507.12	2461.3	2658.11
sp|P46097|SYT2_MOUSE	Syt2	SYT2_MOUSE Synaptotagmin-2	4	338.224	309.727	468.271	336.415	298.356	296.706
sp|P46414|CDN1B_MOUSE	Cdkn1b	CDN1B_MOUSE Cyclin-dependent kinase inhibitor 1B	8	889.773	833.984	946.032	887.762	819.871	880.881
sp|P46460|NSF_MOUSE	Nsf	NSF_MOUSE Vesicle-fusing ATPase	36	9608.15	9204.83	8695.8	8967.65	8662.58	9438.1
sp|P46467|VPS4B_MOUSE	Vps4b	VPS4B_MOUSE Vacuolar protein sorting-associated protein 4B	18	2861.19	2811.87	2737.87	3011.09	3181.88	3205.87
sp|P46471|PRS7_MOUSE	Psmc2	PRS7_MOUSE 26S protease regulatory subunit 7	13	1576.82	1725.02	1585.88	1740.51	1805.18	1849.62
sp|P46638|RB11B_MOUSE	Rab11b	RB11B_MOUSE Ras-related protein Rab-11B	11	2888.12	3076.3	2678.33	3176.2	3211.01	3441.29
sp|P46660|AINX_MOUSE	Ina	AINX_MOUSE Alpha-internexin	17	2024.93	2113.27	2203.97	2148.26	2165.71	2241.47
sp|P46662|MERL_MOUSE	Nf2	MERL_MOUSE Merlin	1	20.6108	22.3207	30.3789	25.4851	34.3741	32.2929
sp|P46664|PURA2_MOUSE	Adss	PURA2_MOUSE Adenylosuccinate synthetase isozyme 2	12	1193.22	1201.76	1077.6	1204.96	1256.95	1140.79
sp|P46718|PDCD2_MOUSE	Pdcd2	PDCD2_MOUSE Programmed cell death protein 2	1	18.0415	21.0903	13.1055	16.6562	21.0453	20.8773
sp|P46735|MYO1B_MOUSE	Myo1b	MYO1B_MOUSE Unconventional myosin-Ib	15	2834.1	2823.01	2663.63	2845.36	2691.76	3060.91
sp|P46737|BRCC3_MOUSE	Brcc3	BRCC3_MOUSE Lys-63-specific deubiquitinase BRCC36	5	1478.35	1273.98	1165.98	1325.22	1359.32	1558.47
sp|P46935|NEDD4_MOUSE	Nedd4	NEDD4_MOUSE E3 ubiquitin-protein ligase NEDD4	31	5132.62	4981.67	5151.4	4812.24	4933.02	4695.27
sp|P46938|YAP1_MOUSE	Yap1	YAP1_MOUSE Yorkie homolog	4	182.105	168.92	121.808	154.556	165.65	156.656
sp|P46978|STT3A_MOUSE	Stt3a	STT3A_MOUSE Dolichyl-diphosphooligosaccharide--protein glycosyltransferase subunit STT3A	8	838.685	853.807	806.29	881.357	847.792	912.719
sp|P47199|QOR_MOUSE	Cryz	QOR_MOUSE Quinone oxidoreductase	15	983.419	1107.75	1008.81	1036.01	979.005	1034.25
sp|P47708|RP3A_MOUSE	Rph3a	RP3A_MOUSE Rabphilin-3A	17	3182.23	2758.37	2670.03	2769.95	2575.53	2495.26
sp|P47713|PA24A_MOUSE	Pla2g4a	PA24A_MOUSE Cytosolic phospholipase A2	1	34.0392	32.4992	18.2608	26.9207	25.3972	28.4431
sp|P47738|ALDH2_MOUSE	Aldh2	ALDH2_MOUSE Aldehyde dehydrogenase, mitochondrial	21	2464.62	2533.88	2208.79	2348.57	2508.28	2345.19
sp|P47740|AL3A2_MOUSE	Aldh3a2	AL3A2_MOUSE Fatty aldehyde dehydrogenase	13	1809.04	2080.96	1952.28	2123.06	1995.26	2191.64
sp|P47743|GRM8_MOUSE	Grm8	GRM8_MOUSE Metabotropic glutamate receptor 8	1	26.1459	22.8372	25.8879	22.9779	22.0905	20.5428
sp|P47754|CAZA2_MOUSE	Capza2	CAZA2_MOUSE F-actin-capping protein subunit alpha-2	14	1828.3	2533.74	2229.43	2086.16	2058.43	2309.28
sp|P47757-2|CAPZB_MOUSE	Capzb	CAPZB_MOUSE Isoform 2 of F-actin-capping protein subunit beta	14	2098.83	2809.58	2221.14	2664.44	2692.77	2970.48
sp|P47791|GSHR_MOUSE	Gsr	GSHR_MOUSE Glutathione reductase, mitochondrial	18	1664.67	1722.73	1609.53	1659.25	1653.31	1662.64
sp|P47802|MTX1_MOUSE	Mtx1	MTX1_MOUSE Metaxin-1	10	917.413	1118.45	1003.23	1061.49	1092.09	1134.75
sp|P47809|MP2K4_MOUSE	Map2k4	MP2K4_MOUSE Dual specificity mitogen-activated protein kinase kinase 4	8	849.345	965.658	830.218	948.984	928.071	945.792
sp|P47811-3|MK14_MOUSE	Mapk14	MK14_MOUSE Isoform 3 of Mitogen-activated protein kinase 14	4	520.292	638.828	487.292	551.8	619.024	635.907
sp|P47856|GFPT1_MOUSE	Gfpt1	GFPT1_MOUSE Glutamine--fructose-6-phosphate aminotransferase [isomerizing] 1	19	1709.63	1985.25	1810.33	1917.21	1906.5	1874.61
sp|P47857|K6PF_MOUSE	Pfkm	K6PF_MOUSE 6-phosphofructokinase, muscle type	25	2587.46	2700.17	2987.99	2991.2	2860.31	2919.15
sp|P47867|SCG3_MOUSE	Scg3	SCG3_MOUSE Secretogranin-3	2	126.946	115.387	107.738	124.087	124.962	133.671
sp|P47877|IBP2_MOUSE	Igfbp2	IBP2_MOUSE Insulin-like growth factor-binding protein 2	3	79.2476	74.638	63.0855	71.2338	75.1508	81.3899
sp|P47911|RL6_MOUSE	Rpl6	RL6_MOUSE 60S ribosomal protein L6	13	2622.54	3241.02	3257.84	2709.2	2577.15	3301.43
sp|P47915|RL29_MOUSE	Rpl29	RL29_MOUSE 60S ribosomal protein L29	2	575.37	558.863	686.653	533.351	463.928	519.065
sp|P47934|CACP_MOUSE	Crat	CACP_MOUSE Carnitine O-acetyltransferase	3	597.219	599.824	542.106	624.226	628.874	634.281
sp|P47941|CRKL_MOUSE	Crkl	CRKL_MOUSE Crk-like protein	15	2087.93	2163.86	2083.41	2270.85	2320.15	2268.28
sp|P47955|RLA1_MOUSE	Rplp1	RLA1_MOUSE 60S acidic ribosomal protein P1	6	1280.23	1564.74	1262.69	1560.1	1318.45	1494.55
sp|P47962|RL5_MOUSE	Rpl5	RL5_MOUSE 60S ribosomal protein L5	26	3298.38	3710.82	4803.92	3367.39	3406.41	3239.52
sp|P47963|RL13_MOUSE	Rpl13	RL13_MOUSE 60S ribosomal protein L13	4	225.791	310.313	270.914	289.325	274.742	318.715
sp|P48024|EIF1_MOUSE	Eif1	EIF1_MOUSE Eukaryotic translation initiation factor 1	4	163.554	310.126	259.549	276.907	269.052	374.096
sp|P48036|ANXA5_MOUSE	Anxa5	ANXA5_MOUSE Annexin A5	4	1564.06	1805.56	1343.8	1458	1663.66	1859.85
sp|P48168|GLRB_MOUSE	Glrb	GLRB_MOUSE Glycine receptor subunit beta	3	157.069	153.545	152.893	167.002	153.545	157.269
sp|P48193|41_MOUSE	Epb41	41_MOUSE Protein 4.1	34	7561.79	6619.78	7767.55	7231.15	7317.92	6874.05
sp|P48318|DCE1_MOUSE	Gad1	DCE1_MOUSE Glutamate decarboxylase 1	9	759.144	878.869	751.115	804.072	759.889	778.91
sp|P48320|DCE2_MOUSE	Gad2	DCE2_MOUSE Glutamate decarboxylase 2	2	108.471	132.397	101.179	127.038	119.19	115.154
sp|P48377|RFX1_MOUSE	Rfx1	RFX1_MOUSE MHC class II regulatory factor RFX1	7	1127.83	1017.55	1023.12	1018.65	1036.43	931.327
sp|P48381|RFX3_MOUSE	Rfx3	RFX3_MOUSE Transcription factor RFX3	3	391.871	388.685	387.988	401.021	382.772	357.622
sp|P48428|TBCA_MOUSE	Tbca	TBCA_MOUSE Tubulin-specific chaperone A	5	438.661	678.421	569.449	659.816	540.574	780.251
sp|P48437|PROX1_MOUSE	Prox1	PROX1_MOUSE Prospero homeobox protein 1	12	1712.36	1598.54	1608.35	1688.71	1735.04	1667.41
sp|P48453|PP2BB_MOUSE	Ppp3cb	PP2BB_MOUSE Serine/threonine-protein phosphatase 2B catalytic subunit beta isoform	17	1303.63	1534.5	1467.93	1492.59	1549.61	1602.76
sp|P48455|PP2BC_MOUSE	Ppp3cc	PP2BC_MOUSE Serine/threonine-protein phosphatase 2B catalytic subunit gamma isoform	4	427.437	486.73	455.659	484.677	490.304	510.124
sp|P48668|K2C6C_HUMAN_contaminant	KRT6C	K2C6C_HUMAN_contaminant Keratin, type II cytoskeletal 6C	4	649.297	1001.77	531.279	493.243	610.419	868.633
sp|P48678|LMNA_MOUSE	Lmna	LMNA_MOUSE Prelamin-A/C	16	2703.74	2265.32	2336.46	2266.49	2317.16	2177.36
sp|P48722|HS74L_MOUSE	Hspa4l	HS74L_MOUSE Heat shock 70 kDa protein 4L	33	4869.46	4976.96	4676.54	4817.97	4876.16	4702.9
sp|P48725|PCNT_MOUSE	Pcnt	PCNT_MOUSE Pericentrin	14	1579.02	1499.33	1585.53	1526.91	1516.09	1515.08
sp|P48758|CBR1_MOUSE	Cbr1	CBR1_MOUSE Carbonyl reductase [NADPH] 1	17	3027.72	3021.07	2655.21	2898.97	2927.61	2999.29
sp|P48760|FOLC_MOUSE	Fpgs	FOLC_MOUSE Folylpolyglutamate synthase, mitochondrial	2	114.555	103.585	108.698	118.833	111.977	112.435
sp|P48771|CX7A2_MOUSE	Cox7a2	CX7A2_MOUSE Cytochrome c oxidase subunit 7A2, mitochondrial	2	366.956	464.45	385.378	469.954	385.221	542.719
sp|P48774|GSTM5_MOUSE	Gstm5	GSTM5_MOUSE Glutathione S-transferase Mu 5	12	1231.54	1484.9	1246.69	1296.52	1325.26	1392.8
sp|P48962|ADT1_MOUSE	Slc25a4	ADT1_MOUSE ADP/ATP translocase 1	21	3016.33	3359.36	2778.14	3175.22	3093.89	3509.92
sp|P49025|CTRO_MOUSE	Cit	CTRO_MOUSE Citron Rho-interacting kinase	1	25.3351	24.9499	25.5724	22.8118	24.2923	25.8863
sp|P49070|CAMLG_MOUSE	Camlg	CAMLG_MOUSE Calcium signal-modulating cyclophilin ligand	4	460.518	443.746	530.023	494.336	501.915	526.203
sp|P49117|NR2C2_MOUSE	Nr2c2	NR2C2_MOUSE Nuclear receptor subfamily 2 group C member 2	7	973.784	841.034	858.934	786.892	748.364	717.714
sp|P49135|ERCC3_MOUSE	Ercc3	ERCC3_MOUSE TFIIH basal transcription factor complex helicase XPB subunit	9	933.601	894.822	958.94	916.761	926.045	891.882
sp|P49138|MAPK2_MOUSE	Mapkapk2	MAPK2_MOUSE MAP kinase-activated protein kinase 2	1	220.438	217.173	215.182	215.641	261.262	259.237
sp|P49194|RET3_MOUSE	Rbp3	RET3_MOUSE Retinol-binding protein 3	33	5063.63	4628.88	4379.48	3681.93	3807.89	4154.76
sp|P49222|EPB42_MOUSE	Epb42	EPB42_MOUSE Erythrocyte membrane protein band 4.2	2	420.219	216.314	297.898	275.988	312.889	176.631
sp|P49312|ROA1_MOUSE	Hnrnpa1	ROA1_MOUSE Heterogeneous nuclear ribonucleoprotein A1	23	2862.76	2701.37	3042.22	2727.02	2274.8	2513.45
sp|P49442|INPP_MOUSE	Inpp1	INPP_MOUSE Inositol polyphosphate 1-phosphatase	10	2579.91	2635.79	2426.73	2666.35	2492.55	2638.91
sp|P49443|PPM1A_MOUSE	Ppm1a	PPM1A_MOUSE Protein phosphatase 1A	25	4221.97	4037.96	4008.93	4182.89	4159.6	3992.33
sp|P49446|PTPRE_MOUSE	Ptpre	PTPRE_MOUSE Receptor-type tyrosine-protein phosphatase epsilon	1	67.1331	64.1869	50.8071	50.2568	43.2284	42.9328
sp|P49452|CENPC_MOUSE	Cenpc	CENPC_MOUSE Centromere protein C	8	561.606	574.279	519.296	607.952	527.892	530.617
sp|P49586|PCY1A_MOUSE	Pcyt1a	PCY1A_MOUSE Choline-phosphate cytidylyltransferase A	3	279.149	218.324	214.715	264.494	258.55	237.912
sp|P49615|CDK5_MOUSE	Cdk5	CDK5_MOUSE Cyclin-dependent kinase 5	2	248.613	204.565	279.326	215.161	209.062	231.045
sp|P49710|HCLS1_MOUSE	Hcls1	HCLS1_MOUSE Hematopoietic lineage cell-specific protein	2	238.526	254.624	232.468	257.714	259.466	258.278
sp|P49717|MCM4_MOUSE	Mcm4	MCM4_MOUSE DNA replication licensing factor MCM4	27	3468.92	3471.48	3474.27	3758.27	3654.05	3384.05
sp|P49718|MCM5_MOUSE	Mcm5	MCM5_MOUSE DNA replication licensing factor MCM5	17	2883.95	2928.24	2817.32	2836.96	3080.92	2736.22
sp|P49722|PSA2_MOUSE	Psma2	PSA2_MOUSE Proteasome subunit alpha type-2	16	2993.46	3444.14	3183.03	3438.05	3300.58	3168.94
sp|P49769|PSN1_MOUSE	Psen1	PSN1_MOUSE Presenilin-1	1	52.3046	39.3691	50.0112	30.4806	36.8294	43.7837
sp|P49919|CDN1C_MOUSE	Cdkn1c	CDN1C_MOUSE Cyclin-dependent kinase inhibitor 1C	4	355.9	393.79	385.826	417.957	399.397	405.155
sp|P50096|IMDH1_MOUSE	Impdh1	IMDH1_MOUSE Inosine-5'-monophosphate dehydrogenase 1	27	4300.28	4980.14	4332.43	4893.49	4774.2	4758.29
sp|P50114|S100B_MOUSE	S100b	S100B_MOUSE Protein S100-B	2	172.505	222.779	138.241	218.252	150.032	152.916
sp|P50136|ODBA_MOUSE	Bckdha	ODBA_MOUSE 2-oxoisovalerate dehydrogenase subunit alpha, mitochondrial	7	394.449	430.469	338.622	378.351	396.397	375.181
sp|P50149|GNAT2_MOUSE	Gnat2	GNAT2_MOUSE Guanine nucleotide-binding protein G(t) subunit alpha-2	4	135.117	263.999	198.436	258.472	207.341	257.434
sp|P50153|GBG4_MOUSE	Gng4	GBG4_MOUSE Guanine nucleotide-binding protein G(I)/G(S)/G(O) subunit gamma-4	1	36.2816	39.0348	28.2212	28.7079	27.8144	25.0175
sp|P50171|DHB8_MOUSE	Hsd17b8	DHB8_MOUSE Estradiol 17-beta-dehydrogenase 8	8	1243.27	1174.43	1173.18	1235.75	1266.31	1195.05
sp|P50247|SAHH_MOUSE	Ahcy	SAHH_MOUSE Adenosylhomocysteinase	28	7449.56	6846.33	7721.75	7047.95	6967.25	7561.73
sp|P50294|ARY1_MOUSE	Nat1	ARY1_MOUSE Arylamine N-acetyltransferase 1	2	155.668	161.878	136.335	137.915	149.554	147.764
sp|P50396|GDIA_MOUSE	Gdi1	GDIA_MOUSE Rab GDP dissociation inhibitor alpha	35	5302.89	4831.48	4560.79	4881.87	4782.6	5120.35
sp|P50427|STS_MOUSE	Sts	STS_MOUSE Steryl-sulfatase	4	276.606	351.606	319.304	242.184	347.718	270.6
sp|P50428|ARSA_MOUSE	Arsa	ARSA_MOUSE Arylsulfatase A	1	47.826	74.8458	44.3472	61.468	63.0113	58.4907
sp|P50429|ARSB_MOUSE	Arsb	ARSB_MOUSE Arylsulfatase B	3	82.4188	83.1209	67.7211	62.7423	63.2778	82.3621
sp|P50431|GLYC_MOUSE	Shmt1	GLYC_MOUSE Serine hydroxymethyltransferase, cytosolic	11	1057.98	1040.42	929.444	1017.01	1079.36	1037.89
sp|P50462|CSRP3_MOUSE	Csrp3	CSRP3_MOUSE Cysteine and glycine-rich protein 3	1	242.801	223.796	227.981	224.434	181.755	212.518
sp|P50518|VATE1_MOUSE	Atp6v1e1	VATE1_MOUSE V-type proton ATPase subunit E 1	9	1685.05	1710.79	1397.89	1744.17	1658.08	1915.08
sp|P50543|S10AB_MOUSE	S100a11	S10AB_MOUSE Protein S100-A11	2	197.242	233.348	161.358	203.918	178.355	247.609
sp|P50544|ACADV_MOUSE	Acadvl	ACADV_MOUSE Very long-chain specific acyl-CoA dehydrogenase, mitochondrial	25	4158.26	4191.05	4136.76	4072.48	4036.41	4077.08
sp|P50571|GBRB1_MOUSE	Gabrb1	GBRB1_MOUSE Gamma-aminobutyric acid receptor subunit beta-1	2	463.302	455.058	442.785	486.418	453.655	411.318
sp|P50580|PA2G4_MOUSE	Pa2g4	PA2G4_MOUSE Proliferation-associated protein 2G4	24	4611.36	4408.64	4181.64	4146.82	4495.33	4647.3
sp|P50586|TUB_MOUSE	Tub	TUB_MOUSE Tubby protein	6	571.124	536.557	526.184	516.108	496.281	470.833
sp|P50608|FMOD_MOUSE	Fmod	FMOD_MOUSE Fibromodulin	1	90.294	100.327	22.3504	50.457	82.4883	87.2075
sp|P51125|ICAL_MOUSE	Cast	ICAL_MOUSE Calpastatin	4	272.355	293.613	250.635	257.592	269.687	261.27
sp|P51141|DVL1_MOUSE	Dvl1	DVL1_MOUSE Segment polarity protein dishevelled homolog DVL-1	3	888.679	802.44	812.67	791.082	772.877	721.97
sp|P51150|RAB7A_MOUSE	Rab7a	RAB7A_MOUSE Ras-related protein Rab-7a	16	3760.25	3398.32	3797.43	3358.53	3317.56	3347.7
sp|P51163|HEM4_MOUSE	Uros	HEM4_MOUSE Uroporphyrinogen-III synthase	5	717.506	779.374	643.915	739.159	726.263	672.24
sp|P51174|ACADL_MOUSE	Acadl	ACADL_MOUSE Long-chain specific acyl-CoA dehydrogenase, mitochondrial	9	1127	1133.99	945.317	1057.31	1089.61	1114.22
sp|P51175|PPOX_MOUSE	Ppox	PPOX_MOUSE Protoporphyrinogen oxidase	4	304.406	322.615	316.55	324.77	344.33	316.294
sp|P51410|RL9_MOUSE	Rpl9	RL9_MOUSE 60S ribosomal protein L9	9	1564.73	1648.7	1427.27	1639.37	1629.96	1791.39
sp|P51432|PLCB3_MOUSE	Plcb3	PLCB3_MOUSE 1-phosphatidylinositol 4,5-bisphosphate phosphodiesterase beta-3	5	264.81	341.104	288.527	284.142	317.831	317.636
sp|P51448|RORA_MOUSE	Rora	RORA_MOUSE Nuclear receptor ROR-alpha	1	104.983	111.71	91.432	105.037	101.987	87.4912
sp|P51491|OPSB_MOUSE	Opn1sw	OPSB_MOUSE Short-wave-sensitive opsin 1	3	707.264	851.85	787.431	1144.1	876.625	868.371
sp|P51569|AGAL_MOUSE	Gla	AGAL_MOUSE Alpha-galactosidase A	2	136.827	127.945	138.479	125.358	134.729	129.881
sp|P51612|XPC_MOUSE	Xpc	XPC_MOUSE DNA repair protein complementing XP-C cells homolog	8	819.824	762.739	1258.14	817.554	821.849	849.364
sp|P51642|CNTF_MOUSE	Cntf	CNTF_MOUSE Ciliary neurotrophic factor	1	19.4152	25.0364	19.4056	24.7233	18.586	20.2329
sp|P51655|GPC4_MOUSE	Gpc4	GPC4_MOUSE Glypican-4	5	951.359	908.681	781.282	896.211	945.965	956.592
sp|P51660|DHB4_MOUSE	Hsd17b4	DHB4_MOUSE Peroxisomal multifunctional enzyme type 2	18	2773.54	2692.31	2589.08	2806.03	2801.11	2726
sp|P51791|CLCN3_MOUSE	Clcn3	CLCN3_MOUSE H(+)/Cl(-) exchange transporter 3	7	995.294	926.069	954.182	900.591	912.99	860.157
sp|P51807|DYLT1_MOUSE	Dynlt1	DYLT1_MOUSE Dynein light chain Tctex-type 1	2	647.11	638.358	609.533	640.072	702.926	665.979
sp|P51827|AFF3_MOUSE	Aff3	AFF3_MOUSE AF4/FMR2 family member 3	1	77.0007	68.631	83.0237	83.6063	82.8952	81.9414
sp|P51830|ADCY9_MOUSE	Adcy9	ADCY9_MOUSE Adenylate cyclase type 9	2	209.612	173.382	178.297	179.843	176.562	174.91
sp|P51855|GSHB_MOUSE	Gss	GSHB_MOUSE Glutathione synthetase	8	927.141	1017.02	895.918	997.568	980.169	982.913
sp|P51859|HDGF_MOUSE	Hdgf	HDGF_MOUSE Hepatoma-derived growth factor	14	2554.24	2347.44	2553.94	2336.46	2612.56	2384.63
sp|P51863|VA0D1_MOUSE	Atp6v0d1	VA0D1_MOUSE V-type proton ATPase subunit d 1	13	1958.25	2231.45	1943.6	2248.4	2274.96	2574.96
sp|P51880|FABP7_MOUSE	Fabp7	FABP7_MOUSE Fatty acid-binding protein, brain	9	1116.43	971.919	1003.5	1101.48	1067.53	1048.1
sp|P51881|ADT2_MOUSE	Slc25a5	ADT2_MOUSE ADP/ATP translocase 2	7	2195.43	2317.07	1943.31	1965.19	1923.64	2113.79
sp|P51885|LUM_MOUSE	Lum	LUM_MOUSE Lumican	2	102.091	80.4603	58.0411	78.1384	103.884	75.397
sp|P51906|EAA3_MOUSE	Slc1a1	EAA3_MOUSE Excitatory amino acid transporter 3	1	94.4761	91.4858	82.4827	69.9855	60.8656	68.4926
sp|P51949|MAT1_MOUSE	Mnat1	MAT1_MOUSE CDK-activating kinase assembly factor MAT1	4	216.487	236.476	236.733	247.706	257.428	273.56
sp|P51954|NEK1_MOUSE	Nek1	NEK1_MOUSE Serine/threonine-protein kinase Nek1	11	948.78	933.454	990.009	968.163	927.242	946.582
sp|P52019|ERG1_MOUSE	Sqle	ERG1_MOUSE Squalene monooxygenase	1	137.332	168.263	134.112	160.001	162.716	158.591
sp|P52194|CLGN_MOUSE	Clgn	CLGN_MOUSE Calmegin	2	99.45	122.433	118.271	123.262	116.065	113.383
sp|P52196|THTR_MOUSE	Tst	THTR_MOUSE Thiosulfate sulfurtransferase	7	620.348	707.262	526.278	600.662	604.243	596.479
sp|P52293|IMA1_MOUSE	Kpna2	IMA1_MOUSE Importin subunit alpha-1	9	778.838	835.906	792.081	820.314	780.476	810.287
sp|P52332|JAK1_MOUSE	Jak1	JAK1_MOUSE Tyrosine-protein kinase JAK1	6	938.33	979.405	1090.46	1144.94	1015.65	1182.88
sp|P52430|PON1_MOUSE	Pon1	PON1_MOUSE Serum paraoxonase/arylesterase 1	1	74.9173	68.8353	52.6486	118.386	83.8337	89.6016
sp|P52431|DPOD1_MOUSE	Pold1	DPOD1_MOUSE DNA polymerase delta catalytic subunit	15	1965.86	1940.99	1948.16	2047.68	2060.11	1933.91
sp|P52432|RPAC1_MOUSE	Polr1c	RPAC1_MOUSE DNA-directed RNA polymerases I and III subunit RPAC1	5	752.328	823.644	753.859	788.628	826.204	866.081
sp|P52479|UBP10_MOUSE	Usp10	UBP10_MOUSE Ubiquitin carboxyl-terminal hydrolase 10	11	1600.29	1566.26	1474.82	1541.92	1594.92	1463.48
sp|P52479-2|UBP10_MOUSE	Usp10	UBP10_MOUSE Isoform 2 of Ubiquitin carboxyl-terminal hydrolase 10	2	63.7723	62.1411	60.3569	50.4504	48.6045	51.5718
sp|P52480|KPYM_MOUSE	Pkm	KPYM_MOUSE Pyruvate kinase PKM	50	8623.95	9450.31	10081.2	9551.04	9483.61	10044
sp|P52480-2|KPYM_MOUSE	Pkm	KPYM_MOUSE Isoform M1 of Pyruvate kinase PKM	10	1709.72	1863.03	2071.6	1806.47	1762.95	1754.25
sp|P52482|UB2E1_MOUSE	Ube2e1	UB2E1_MOUSE Ubiquitin-conjugating enzyme E2 E1	3	189.307	231.679	197.316	229.685	206.726	193.509
sp|P52483|UB2E3_MOUSE	Ube2e3	UB2E3_MOUSE Ubiquitin-conjugating enzyme E2 E3	2	267.006	250.777	267.054	284.496	292.373	254.417
sp|P52503|NDUS6_MOUSE	Ndufs6	NDUS6_MOUSE NADH dehydrogenase [ubiquinone] iron-sulfur protein 6, mitochondrial	5	1769.86	1546.01	1571.56	1592.3	1606.12	1772.82
sp|P52623|UCK1_MOUSE	Uck1	UCK1_MOUSE Uridine-cytidine kinase 1	3	445.365	451.449	327.978	417.228	423.449	367.39
sp|P52624|UPP1_MOUSE	Upp1	UPP1_MOUSE Uridine phosphorylase 1	1	186.523	193.289	222.971	170.197	215.077	212.774
sp|P52633|STAT6_MOUSE	Stat6	STAT6_MOUSE Signal transducer and transcription activator 6	1	39.1164	39.3644	38.1261	34.7164	30.895	34.6601
sp|P52734|FGD1_MOUSE	Fgd1	FGD1_MOUSE FYVE, RhoGEF and PH domain-containing protein 1	4	460.602	462.257	368.821	458.241	447.127	437.278
sp|P52760|UK114_MOUSE	Hrsp12	UK114_MOUSE Ribonuclease UK114	5	1478.34	1285.57	1061.71	1107.09	1054.34	934.337
sp|P52785|GUC2E_MOUSE	Gucy2e	GUC2E_MOUSE Guanylyl cyclase GC-E	19	2506.12	2889.3	2858.97	3603.34	3136.88	3191.13
sp|P52795|EFNB1_MOUSE	Efnb1	EFNB1_MOUSE Ephrin-B1	6	693.777	711.556	678.787	669.909	680.71	687.546
sp|P52800|EFNB2_MOUSE	Efnb2	EFNB2_MOUSE Ephrin-B2	3	1069.2	1226.82	1051.58	1131.47	1105.74	1255.18
sp|P52825|CPT2_MOUSE	Cpt2	CPT2_MOUSE Carnitine O-palmitoyltransferase 2, mitochondrial	15	2546.58	2628.35	2912.39	2799.3	2671.28	2845.18
sp|P52875|TM165_MOUSE	Tmem165	TM165_MOUSE Transmembrane protein 165	12	1940.3	1925.5	1769.25	1964.22	2028.77	1983.52
sp|P52912|TIA1_MOUSE	Tia1	TIA1_MOUSE Nucleolysin TIA-1	9	1850.27	1634.62	1655.55	1603.3	1715.71	1464.38
sp|P52927|HMGA2_MOUSE	Hmga2	HMGA2_MOUSE High mobility group protein HMGI-C	1	248.212	207	221.323	236.438	261.385	251.396
sp|P52963|E41LA_MOUSE	Epb41l4a	E41LA_MOUSE Band 4.1-like protein 4A	3	348.273	376.948	329.751	383.719	363.381	381.258
sp|P53349|M3K1_MOUSE	Map3k1	M3K1_MOUSE Mitogen-activated protein kinase kinase kinase 1	1	56.6118	76.8769	59.9494	63.7318	69.6404	60.4761
sp|P53395|ODB2_MOUSE	Dbt	ODB2_MOUSE Lipoamide acyltransferase component of branched-chain alpha-keto acid dehydrogenase complex, mitochondrial	10	1163.8	1011.89	1042.55	1040.46	1084.39	1067.01
sp|P53564|CUX1_MOUSE	Cux1	CUX1_MOUSE Homeobox protein cut-like 1	20	1528.56	1433.75	1490.14	1502.5	1512.13	1459.13
sp|P53569|CEBPZ_MOUSE	Cebpz	CEBPZ_MOUSE CCAAT/enhancer-binding protein zeta	1	408.841	405.774	386.205	379.231	389.083	353.118
sp|P53612|PGTB2_MOUSE	Rabggtb	PGTB2_MOUSE Geranylgeranyl transferase type-2 subunit beta	2	514.989	501.973	473.574	530.792	504.064	484.832
sp|P53668|LIMK1_MOUSE	Limk1	LIMK1_MOUSE LIM domain kinase 1	2	96.4762	117.109	101.488	109.685	106.951	99.1105
sp|P53690|MMP14_MOUSE	Mmp14	MMP14_MOUSE Matrix metalloproteinase-14	2	113.463	151.594	108.365	127.613	132.535	122.107
sp|P53702|CCHL_MOUSE	Hccs	CCHL_MOUSE Cytochrome c-type heme lyase	2	121.698	133.84	110.091	111.309	112.799	104.243
sp|P53762|ARNT_MOUSE	Arnt	ARNT_MOUSE Aryl hydrocarbon receptor nuclear translocator	6	560.519	516.566	513.608	531.524	537.459	512.506
sp|P53776|LHX4_MOUSE	Lhx4	LHX4_MOUSE LIM/homeobox protein Lhx4	1	28.0054	24.924	23.3752	24.3926	19.1124	19.9948
sp|P53808|PPCT_MOUSE	Pctp	PPCT_MOUSE Phosphatidylcholine transfer protein	1	74.693	66.7888	64.8634	70.4981	74.0417	79.6422
sp|P53810|PIPNA_MOUSE	Pitpna	PIPNA_MOUSE Phosphatidylinositol transfer protein alpha isoform	12	2627.79	2558.55	2577.71	2602.92	2625.67	2691.47
sp|P53811|PIPNB_MOUSE	Pitpnb	PIPNB_MOUSE Phosphatidylinositol transfer protein beta isoform	9	2048.05	2183.97	2322.13	2442.79	2393.87	2451.01
sp|P53986|MOT1_MOUSE	Slc16a1	MOT1_MOUSE Monocarboxylate transporter 1	5	897.214	680.371	514.547	565.824	540.51	435.573
sp|P53994|RAB2A_MOUSE	Rab2a	RAB2A_MOUSE Ras-related protein Rab-2A	14	4931.64	4927.85	4235.78	5021.23	5085.9	4993.11
sp|P53995|APC1_MOUSE	Anapc1	APC1_MOUSE Anaphase-promoting complex subunit 1	19	3118.83	3326.13	2982.19	3322.56	3217.39	3130.62
sp|P53996|CNBP_MOUSE	Cnbp	CNBP_MOUSE Cellular nucleic acid-binding protein	7	813.571	1278.66	942.744	741.849	887.192	1064.65
sp|P54071|IDHP_MOUSE	Idh2	IDHP_MOUSE Isocitrate dehydrogenase [NADP], mitochondrial	25	4174.92	4187.22	4099.37	4092.67	4491.98	4343.07
sp|P54103|DNJC2_MOUSE	Dnajc2	DNJC2_MOUSE DnaJ homolog subfamily C member 2	6	384.51	408.881	369.3	362.749	387.138	368.3
sp|P54116|STOM_MOUSE	Stom	STOM_MOUSE Erythrocyte band 7 integral membrane protein	5	546.85	660.181	573.245	583.977	555.118	571.951
sp|P54227|STMN1_MOUSE	Stmn1	STMN1_MOUSE Stathmin	2	455.138	598.215	573.975	628.591	610.227	720.536
sp|P54254|ATX1_MOUSE	Atxn1	ATX1_MOUSE Ataxin-1	3	260.54	256.089	252.266	268.152	226.415	277.069
sp|P54276|MSH6_MOUSE	Msh6	MSH6_MOUSE DNA mismatch repair protein Msh6	16	1831.25	1680.49	2077.28	1766.71	1825.59	1683.95
sp|P54285|CACB3_MOUSE	Cacnb3	CACB3_MOUSE Voltage-dependent L-type calcium channel subunit beta-3	6	297.816	297.355	284.57	278.551	307.725	281.4
sp|P54310|LIPS_MOUSE	Lipe	LIPS_MOUSE Hormone-sensitive lipase	3	100.556	100.347	88.0294	101.211	112.403	113.676
sp|P54726|RD23A_MOUSE	Rad23a	RD23A_MOUSE UV excision repair protein RAD23 homolog A	4	485.45	402.67	406.708	408.96	442.996	407.067
sp|P54728|RD23B_MOUSE	Rad23b	RD23B_MOUSE UV excision repair protein RAD23 homolog B	6	505.037	495.414	391.745	403.272	395.391	376.225
sp|P54729|NUB1_MOUSE	Nub1	NUB1_MOUSE NEDD8 ultimate buster 1	9	700.218	594.552	584.078	691.914	552.397	568.483
sp|P54731|FAF1_MOUSE	Faf1	FAF1_MOUSE FAS-associated factor 1	10	1074.22	943.155	844.915	1022.38	1022.29	822.225
sp|P54754|EPHB3_MOUSE	Ephb3	EPHB3_MOUSE Ephrin type-B receptor 3	10	898.419	866.268	869.865	876.993	904.497	927.926
sp|P54763|EPHB2_MOUSE	Ephb2	EPHB2_MOUSE Ephrin type-B receptor 2	19	1549.69	1571.42	1600.75	1701.58	1688.87	1654.14
sp|P54775|PRS6B_MOUSE	Psmc4	PRS6B_MOUSE 26S protease regulatory subunit 6B	21	4128.98	4709.15	4506.31	4053.31	4135.13	4351.31
sp|P54797|TNG2_MOUSE	Tango2	TNG2_MOUSE Transport and Golgi organization 2 homolog	3	100.817	126.631	115.964	120.754	111.185	105.019
sp|P54818|GALC_MOUSE	Galc	GALC_MOUSE Galactocerebrosidase	1	23.6593	22.1396	19.0067	25.9819	19.9011	18.2074
sp|P54822|PUR8_MOUSE	Adsl	PUR8_MOUSE Adenylosuccinate lyase	13	2172.99	2220.72	2142.51	2255.23	2373.74	2426.5
sp|P54823|DDX6_MOUSE	Ddx6	DDX6_MOUSE Probable ATP-dependent RNA helicase DDX6	23	2808.71	3072.5	2889.23	3109.41	3187.03	3134.23
sp|P54869|HMCS2_MOUSE	Hmgcs2	HMCS2_MOUSE Hydroxymethylglutaryl-CoA synthase, mitochondrial	3	481.612	353.235	395.413	405.333	364.782	365.084
sp|P54923|ADPRH_MOUSE	Adprh	ADPRH_MOUSE [Protein ADP-ribosylarginine] hydrolase	23	3320.29	2919.59	3035.09	2897.33	2832.65	2761.81
sp|P55002|MFAP2_MOUSE	Mfap2	MFAP2_MOUSE Microfibrillar-associated protein 2	2	274.433	189.566	58.0552	127.579	209.266	186.999
sp|P55012|S12A2_MOUSE	Slc12a2	S12A2_MOUSE Solute carrier family 12 member 2	16	2629.33	2523.36	2514.31	2411.32	2419.56	2288.4
sp|P55041|GEM_MOUSE	Gem	GEM_MOUSE GTP-binding protein GEM	3	2140.75	1849.7	1698.6	1721.47	1646.14	1713.09
sp|P55066|NCAN_MOUSE	Ncan	NCAN_MOUSE Neurocan core protein	9	1327.24	1348.11	1298.58	1319.77	1296.49	1273.02
sp|P55096|ABCD3_MOUSE	Abcd3	ABCD3_MOUSE ATP-binding cassette sub-family D member 3	9	1475.84	1500.45	1213.89	1468.62	1383.55	1395.68
sp|P55200|KMT2A_MOUSE	Kmt2a	KMT2A_MOUSE Histone-lysine N-methyltransferase 2A	15	850.158	797.694	789.036	819.487	792.229	782.994
sp|P55258|RAB8A_MOUSE	Rab8a	RAB8A_MOUSE Ras-related protein Rab-8A	7	1362.98	1244.81	1217.9	1290.09	1311.46	1361.49
sp|P55264|ADK_MOUSE	Adk	ADK_MOUSE Adenosine kinase	7	1226.07	1395.07	1451.28	1351.11	1420.31	1440.9
sp|P55288|CAD11_MOUSE	Cdh11	CAD11_MOUSE Cadherin-11	13	1188.22	1205.42	1029.79	1067.28	1117.04	1048.92
sp|P55302|AMRP_MOUSE	Lrpap1	AMRP_MOUSE Alpha-2-macroglobulin receptor-associated protein	6	225.002	400.187	291.429	332.535	416.092	393.689
sp|P55772|ENTP1_MOUSE	Entpd1	ENTP1_MOUSE Ectonucleoside triphosphate diphosphohydrolase 1	1	125.728	126.25	94.15	109.216	104.747	96.1407
sp|P55937|GOGA3_MOUSE	Golga3	GOGA3_MOUSE Golgin subfamily A member 3	26	3102.94	2897.24	3087.31	3040.42	3082.75	2964.54
sp|P56135|ATPK_MOUSE	Atp5j2	ATPK_MOUSE ATP synthase subunit f, mitochondrial	2	138.955	171.515	166.19	188.068	185.485	233.989
sp|P56183|RRP1_MOUSE	Rrp1	RRP1_MOUSE Ribosomal RNA processing protein 1 homolog A	4	276.856	248.992	245.169	242.995	239.812	230.76
sp|P56212|ARP19_MOUSE	Arpp19	ARP19_MOUSE cAMP-regulated phosphoprotein 19	7	590.365	735.431	503.388	648.137	587.147	651.351
sp|P56371|RAB4A_MOUSE	Rab4a	RAB4A_MOUSE Ras-related protein Rab-4A	2	176.329	183.145	167.811	240.933	208.677	262.391
sp|P56375|ACYP2_MOUSE	Acyp2	ACYP2_MOUSE Acylphosphatase-2	2	545.888	455.687	407.502	452.977	413.464	398.172
sp|P56376|ACYP1_MOUSE	Acyp1	ACYP1_MOUSE Acylphosphatase-1	4	821.224	673.122	662.126	702.528	660.284	720.633
sp|P56380|AP4A_MOUSE	Nudt2	AP4A_MOUSE Bis(5'-nucleosyl)-tetraphosphatase [asymmetrical]	4	326.778	344.711	305.342	328.048	284.208	377.039
sp|P56388-2|CART_MOUSE	Cartpt	CART_MOUSE Isoform Short of Cocaine- and amphetamine-regulated transcript protein	1	38.6651	51.6514	50.355	51.7591	43.0672	50.1001
sp|P56389|CDD_MOUSE	Cda	CDD_MOUSE Cytidine deaminase	3	263.126	314.334	280.136	307.483	252.761	276.22
sp|P56391|CX6B1_MOUSE	Cox6b1	CX6B1_MOUSE Cytochrome c oxidase subunit 6B1	6	1484.01	1675.61	1373.4	1728.29	1715.89	2077.87
sp|P56395|CYB5_MOUSE	Cyb5a	CYB5_MOUSE Cytochrome b5	1	5.37507	20.1068	19.6991	26.4918	22.8237	33.2259
sp|P56399|UBP5_MOUSE	Usp5	UBP5_MOUSE Ubiquitin carboxyl-terminal hydrolase 5	31	4531.77	4476.38	4169.83	4699.19	4584.09	4345.67
sp|P56480|ATPB_MOUSE	Atp5b	ATPB_MOUSE ATP synthase subunit beta, mitochondrial	42	4847.02	5252.9	5356.35	4922.17	4681.22	4946.77
sp|P56481|GASR_MOUSE	Cckbr	GASR_MOUSE Gastrin/cholecystokinin type B receptor	1	65.9987	48.6492	58.9947	59.7262	56.4747	56.9653
sp|P56546-2|CTBP2_MOUSE	Ctbp2	CTBP2_MOUSE Isoform 2 of C-terminal-binding protein 2	15	1564.15	1961.1	1662.78	1743.4	1704.75	1665.73
sp|P56564|EAA1_MOUSE	Slc1a3	EAA1_MOUSE Excitatory amino acid transporter 1	13	2755.99	2940.97	3095.28	3127.42	2807.95	3054.78
sp|P56581|TDG_MOUSE	Tdg	TDG_MOUSE G/T mismatch-specific thymine DNA glycosylase	13	2214.3	2061.81	2269.15	2218.48	2224.79	2064.53
sp|P56695|WFS1_MOUSE	Wfs1	WFS1_MOUSE Wolframin	5	615.267	566.996	499.57	607.997	527.847	571.219
sp|P56716|RP1_MOUSE	Rp1	RP1_MOUSE Oxygen-regulated protein 1	19	2034.49	1848.87	1864.8	1683.95	1544.87	1507.62
sp|P56812|PDCD5_MOUSE	Pdcd5	PDCD5_MOUSE Programmed cell death protein 5	4	241.722	289.156	291.564	350.584	265.939	357.985
sp|P56818|BACE1_MOUSE	Bace1	BACE1_MOUSE Beta-secretase 1	1	64.5467	41.6523	41.8838	33.9635	33.8005	31.4075
sp|P56873|SSA27_MOUSE	Sssca1	SSA27_MOUSE Sjoegren syndrome/scleroderma autoantigen 1 homolog	6	774.469	782.809	649.56	810.247	738.488	807.783
sp|P56959|FUS_MOUSE	Fus	FUS_MOUSE RNA-binding protein FUS	26	4578.97	4061.01	4547.71	4114.97	4318.14	3999.57
sp|P56960|EXOSX_MOUSE	Exosc10	EXOSX_MOUSE Exosome component 10	21	3401.87	3424.06	3791.08	3675.64	3592.77	3429.6
sp|P57080|UBP25_MOUSE	Usp25	UBP25_MOUSE Ubiquitin carboxyl-terminal hydrolase 25	1	69.6221	67.4183	61.3707	79.7403	73.6847	71.5411
sp|P57716|NICA_MOUSE	Ncstn	NICA_MOUSE Nicastrin	5	969.404	1032.16	1050.05	1041.58	1073.62	986.009
sp|P57722|PCBP3_MOUSE	Pcbp3	PCBP3_MOUSE Poly(rC)-binding protein 3	27	4532.86	4742.43	4420.68	4363.24	4385.61	4496.72
sp|P57724|PCBP4_MOUSE	Pcbp4	PCBP4_MOUSE Poly(rC)-binding protein 4	8	1512.98	1248.6	995.732	898.893	1014.59	1343.1
sp|P57725|SAMN1_MOUSE	Samsn1	SAMN1_MOUSE SAM domain-containing protein SAMSN-1	3	240.208	212.958	213.805	213.393	213.102	220.189
sp|P57746|VATD_MOUSE	Atp6v1d	VATD_MOUSE V-type proton ATPase subunit D	7	1187.8	1287.78	1170.22	1359.61	1273.64	1358.7
sp|P57759|ERP29_MOUSE	Erp29	ERP29_MOUSE Endoplasmic reticulum resident protein 29	8	1449.42	1742.24	1501.94	1666.02	1751.58	1951.78
sp|P57776-3|EF1D_MOUSE	Eef1d	EF1D_MOUSE Isoform 3 of Elongation factor 1-delta	15	1699.45	2114.6	2122.63	2155.57	2185.37	2275.98
sp|P57780|ACTN4_MOUSE	Actn4	ACTN4_MOUSE Alpha-actinin-4	37	5577.04	5839.11	5614.01	5501.75	5623.75	5697.46
sp|P57784|RU2A_MOUSE	Snrpa1	RU2A_MOUSE U2 small nuclear ribonucleoprotein A'	11	1159.32	1152.02	1226.02	1221.18	1219.85	1265.15
sp|P57787|MOT4_MOUSE	Slc16a3	MOT4_MOUSE Monocarboxylate transporter 4	3	801.276	582.706	653.949	603.996	644.865	565.86
sp|P58021|TM9S2_MOUSE	Tm9sf2	TM9S2_MOUSE Transmembrane 9 superfamily member 2	8	799.31	966.828	794.885	879.801	855.855	821.646
sp|P58044|IDI1_MOUSE	Idi1	IDI1_MOUSE Isopentenyl-diphosphate Delta-isomerase 1	7	530.63	782.28	699.676	703.535	716.808	791.952
sp|P58064|RT06_MOUSE	Mrps6	RT06_MOUSE 28S ribosomal protein S6, mitochondrial	1	38.3891	37.9049	49.1369	40.4508	39.2202	39.9968
sp|P58069|RASA2_MOUSE	Rasa2	RASA2_MOUSE Ras GTPase-activating protein 2	12	1348.34	1453.24	1314.52	1392.35	1450.46	1432.92
sp|P58137|ACOT8_MOUSE	Acot8	ACOT8_MOUSE Acyl-coenzyme A thioesterase 8	4	298.693	287.742	262.418	296.989	276.99	318.695
sp|P58158|B3GA3_MOUSE	B3gat3	B3GA3_MOUSE Galactosylgalactosylxylosylprotein 3-beta-glucuronosyltransferase 3	6	457.645	498.289	475.679	477.436	449.611	497.937
sp|P58242|ASM3B_MOUSE	Smpdl3b	ASM3B_MOUSE Acid sphingomyelinase-like phosphodiesterase 3b	1	29.1589	22.1016	27.8797	23.2058	29.8601	27.7547
sp|P58252|EF2_MOUSE	Eef2	EF2_MOUSE Elongation factor 2	34	8056.04	6542.21	7395.16	6822.43	7496.2	6830.51
sp|P58269|DPF3_MOUSE	Dpf3	DPF3_MOUSE Zinc finger protein DPF3	17	1851.37	1670.88	1675.37	1712.95	1778.32	1637.5
sp|P58281|OPA1_MOUSE	Opa1	OPA1_MOUSE Dynamin-like 120 kDa protein, mitochondrial	28	3264.21	3233.39	2983.04	3209.86	2973.82	3075.35
sp|P58283|RN216_MOUSE	Rnf216	RN216_MOUSE E3 ubiquitin-protein ligase RNF216	2	58.407	47.765	53.1284	52.565	55.5853	54.563
sp|P58389|PTPA_MOUSE	Ppp2r4	PTPA_MOUSE Serine/threonine-protein phosphatase 2A activator	11	1391.36	1424.25	1238.04	1252.36	1288.89	1317.22
sp|P58404|STRN4_MOUSE	Strn4	STRN4_MOUSE Striatin-4	13	1906.16	1986.94	2104.08	1839.07	1925.16	1801.73
sp|P58462|FOXP1_MOUSE	Foxp1	FOXP1_MOUSE Forkhead box protein P1	1	21.2359	29.791	25.213	25.141	26.1501	17.6536
sp|P58468|F207A_MOUSE	Fam207a	F207A_MOUSE Protein FAM207A	1	99.1791	96.3539	91.2944	106.782	98.0065	119.065
sp|P58501|PAXB1_MOUSE	Paxbp1	PAXB1_MOUSE PAX3- and PAX7-binding protein 1	12	1322.17	1329.41	1311.02	1369.13	1406.49	1309.72
sp|P58544|BTBD1_MOUSE	Btbd1	BTBD1_MOUSE BTB/POZ domain-containing protein 1	1	89.0423	94.4293	80.3317	92.7002	94.6445	77.7275
sp|P58710|GGLO_MOUSE	Gulo	GGLO_MOUSE L-gulonolactone oxidase	15	1775.04	1734.23	1802	2159.03	1903.67	1742.1
sp|P58742|AAAS_MOUSE	Aaas	AAAS_MOUSE Aladin	3	348.073	516.477	421.376	464.692	471.891	458.329
sp|P58801|RIPK2_MOUSE	Ripk2	RIPK2_MOUSE Receptor-interacting serine/threonine-protein kinase 2	2	158.015	155.362	152.027	159.072	168.037	151.78
sp|P58802|TB10A_MOUSE	Tbc1d10a	TB10A_MOUSE TBC1 domain family member 10A	4	316.598	302.649	376.498	336.874	324.334	338.845
sp|P58854|GCP3_MOUSE	Tubgcp3	GCP3_MOUSE Gamma-tubulin complex component 3	5	972.211	855.898	871.6	875.008	918.217	871.387
sp|P58871|TB182_MOUSE	Tnks1bp1	TB182_MOUSE 182 kDa tankyrase-1-binding protein	21	1805.45	1598.96	1623.57	1532.14	1605.66	1546.17
sp|P58873|RHBL3_MOUSE	Rhbdl3	RHBL3_MOUSE Rhomboid-related protein 3	1	44.7369	64.3525	60.0629	56.401	59.4469	49.4568
sp|P58929|GMEB2_MOUSE	Gmeb2	GMEB2_MOUSE Glucocorticoid modulatory element-binding protein 2	9	1943.14	1787.92	1841.71	1852.67	1882.97	1777.99
sp|P59016|VP33B_MOUSE	Vps33b	VP33B_MOUSE Vacuolar protein sorting-associated protein 33B	13	1558.81	1557.77	1575.58	1655.25	1650.44	1696.88
sp|P59017|B2L13_MOUSE	Bcl2l13	B2L13_MOUSE Bcl-2-like protein 13	6	446.773	503.414	485.098	448.459	510.515	444.611
sp|P59055|CSRN3_MOUSE	Csrnp3	CSRN3_MOUSE Cysteine/serine-rich nuclear protein 3	2	279.762	275.225	262.506	252.065	263.446	289.585
sp|P59108|CPNE2_MOUSE	Cpne2	CPNE2_MOUSE Copine-2	1	127.576	116.532	110.634	116.285	87.5882	96.0932
sp|P59110|SENP1_MOUSE	Senp1	SENP1_MOUSE Sentrin-specific protease 1	4	427.668	388.561	377.302	408.492	399.977	414.713
sp|P59114|PCIF1_MOUSE	Pcif1	PCIF1_MOUSE Phosphorylated CTD-interacting factor 1	8	1036.19	1081.06	1079.57	1080.97	1058.65	997.74
sp|P59178|LMBL2_MOUSE	L3mbtl2	LMBL2_MOUSE Lethal(3)malignant brain tumor-like protein 2	3	143.991	137.431	136.32	138.882	145.791	127.706
sp|P59235|NUP43_MOUSE	Nup43	NUP43_MOUSE Nucleoporin Nup43	4	778.147	679.947	688.905	654.658	686.38	613.756
sp|P59240|NPHP4_MOUSE	Nphp4	NPHP4_MOUSE Nephrocystin-4	14	1273.96	1199.86	1259.42	1336.6	1138.94	1182.66
sp|P59242-2|CING_MOUSE	Cgn	CING_MOUSE Isoform 2 of Cingulin	11	1219.07	1156.04	881.284	1038.54	1094.62	1100.75
sp|P59266|FITM2_MOUSE	Fitm2	FITM2_MOUSE Fat storage-inducing transmembrane protein 2	1	112.632	128.537	110.964	136.031	122.061	138.98
sp|P59267|ZDHC2_MOUSE	Zdhhc2	ZDHC2_MOUSE Palmitoyltransferase ZDHHC2	1	66.3617	95.3793	90.3104	109.741	108.129	121.978
sp|P59279|RAB2B_MOUSE	Rab2b	RAB2B_MOUSE Ras-related protein Rab-2B	2	297.158	361.192	283.483	346.786	339.805	374.097
sp|P59281|RHG39_MOUSE	Arhgap39	RHG39_MOUSE Rho GTPase-activating protein 39	3	413.51	384.17	423.881	410.908	407.413	409.292
sp|P59325|IF5_MOUSE	Eif5	IF5_MOUSE Eukaryotic translation initiation factor 5	15	3429.84	3469.89	3084.81	3567.68	3537.71	3361.32
sp|P59326|YTHD1_MOUSE	Ythdf1	YTHD1_MOUSE YTH domain-containing family protein 1	5	683.594	515.667	677.097	573.915	593.564	589.325
sp|P59328|WDHD1_MOUSE	Wdhd1	WDHD1_MOUSE WD repeat and HMG-box DNA-binding protein 1	5	328.178	269.695	320.488	286.051	317.206	286.825
sp|P59438|HPS5_MOUSE	Hps5	HPS5_MOUSE Hermansky-Pudlak syndrome 5 protein homolog	2	103.295	116.179	104.76	118.126	106.424	114.327
sp|P59470|RPC2_MOUSE	Polr3b	RPC2_MOUSE DNA-directed RNA polymerase III subunit RPC2	5	733.292	657.775	705.876	704.346	703.938	700.106
sp|P59481|LMA2L_MOUSE	Lman2l	LMA2L_MOUSE VIP36-like protein	8	892.316	1050.24	913.524	1007.9	918.773	948.467
sp|P59672-2|ANS1A_MOUSE	Anks1a	ANS1A_MOUSE Isoform 2 of Ankyrin repeat and SAM domain-containing protein 1A	14	1949.48	1940.71	2038.07	1906.85	1993.81	1792.04
sp|P59708|SF3B6_MOUSE	Sf3b6	SF3B6_MOUSE Splicing factor 3B subunit 6	2	155.058	200.878	187.545	198.542	179.742	209.961
sp|P59729|RIN3_MOUSE	Rin3	RIN3_MOUSE Ras and Rab interactor 3	1	32.7906	41.6823	31.3781	39.843	42.2223	37.8395
sp|P59759|MKL2_MOUSE	Mkl2	MKL2_MOUSE MKL/myocardin-like protein 2	6	910.125	820.333	793.244	841.716	861.667	854.375
sp|P59764|DOCK4_MOUSE	Dock4	DOCK4_MOUSE Dedicator of cytokinesis protein 4	4	204.221	216.124	202.965	201.015	196.328	213.289
sp|P59913|PCMD1_MOUSE	Pcmtd1	PCMD1_MOUSE Protein-L-isoaspartate O-methyltransferase domain-containing protein 1	4	395.448	392.683	354.832	406.063	411.853	457.136
sp|P59941|SIR6_MOUSE	Sirt6	SIR6_MOUSE NAD-dependent protein deacetylase sirtuin-6	3	415.589	442.497	496.501	492.015	485.536	502.739
sp|P59997|KDM2A_MOUSE	Kdm2a	KDM2A_MOUSE Lysine-specific demethylase 2A	10	1189.38	1162.52	1348.83	1276.55	1202.18	1243.89
sp|P59999|ARPC4_MOUSE	Arpc4	ARPC4_MOUSE Actin-related protein 2/3 complex subunit 4	3	117.618	158.666	135.964	169.304	172.147	206.296
sp|P60003|ELOF1_MOUSE	Elof1	ELOF1_MOUSE Transcription elongation factor 1 homolog	2	163.755	158.227	137.489	157.3	145.65	144.232
sp|P60122|RUVB1_MOUSE	Ruvbl1	RUVB1_MOUSE RuvB-like 1	19	2345.23	3085.75	3187.75	2649.45	2715.9	2705.9
sp|P60191|RIMS4_MOUSE	Rims4	RIMS4_MOUSE Regulating synaptic membrane exocytosis protein 4	1	22.4185	20.9646	26.5405	22.8938	23.7431	22.1238
sp|P60229|EIF3E_MOUSE	Eif3e	EIF3E_MOUSE Eukaryotic translation initiation factor 3 subunit E	11	1133.56	1280.47	1339.97	1260.82	1292.54	1336.7
sp|P60335|PCBP1_MOUSE	Pcbp1	PCBP1_MOUSE Poly(rC)-binding protein 1	16	1708.8	1859.39	1722.68	1774.35	1831.34	1798.36
sp|P60487|PLPP_MOUSE	Pdxp	PLPP_MOUSE Pyridoxal phosphate phosphatase	5	568.136	637.911	584.473	651.004	557.937	663.846
sp|P60521|GBRL2_MOUSE	Gabarapl2	GBRL2_MOUSE Gamma-aminobutyric acid receptor-associated protein-like 2	5	833.917	843.893	904.324	921.175	875.728	862.38
sp|P60605|UB2G2_MOUSE	Ube2g2	UB2G2_MOUSE Ubiquitin-conjugating enzyme E2 G2	1	25.5458	33.3932	25.1485	27.5799	31.5181	30.3368
sp|P60670|NPL4_MOUSE	Nploc4	NPL4_MOUSE Nuclear protein localization protein 4 homolog	12	1992.9	1598.45	1614.37	1593.22	1689.68	1495.81
sp|P60710|ACTB_MOUSE	Actb	ACTB_MOUSE Actin, cytoplasmic 1	54	9671.38	10586.5	17190.2	8837.63	9375.66	9041.7
sp|P60755|MDGA2_MOUSE	Mdga2	MDGA2_MOUSE MAM domain-containing glycosylphosphatidylinositol anchor protein 2	9	1123	989.291	1083.67	990.315	998.473	1027.78
sp|P60762-2|MO4L1_MOUSE	Morf4l1	MO4L1_MOUSE Isoform 2 of Mortality factor 4-like protein 1	9	1231.79	1382.71	1249.51	1333.47	1393.93	1465.26
sp|P60764|RAC3_MOUSE	Rac3	RAC3_MOUSE Ras-related C3 botulinum toxin substrate 3	10	1729.25	1921.52	2197.5	2062.99	2021.29	2261.74
sp|P60766|CDC42_MOUSE	Cdc42	CDC42_MOUSE Cell division control protein 42 homolog	10	1575.11	1308.04	1506.16	1427.44	1521.2	1467.77
sp|P60766-1|CDC42_MOUSE	Cdc42	CDC42_MOUSE Isoform 1 of Cell division control protein 42 homolog	1	53.4492	49.063	42.8083	54.5761	47.3645	54.3599
sp|P60824|CIRBP_MOUSE	Cirbp	CIRBP_MOUSE Cold-inducible RNA-binding protein	13	2724.84	2986.48	3199.96	2966.76	3312.26	3115.64
sp|P60840|ENSA_MOUSE	Ensa	ENSA_MOUSE Alpha-endosulfine	2	143.42	134.161	122.601	135.673	150.051	150.295
sp|P60843|IF4A1_MOUSE	Eif4a1	IF4A1_MOUSE Eukaryotic initiation factor 4A-I	13	2231.13	2568.89	2539.59	2602.45	2690.27	2830.98
sp|P60867|RS20_MOUSE	Rps20	RS20_MOUSE 40S ribosomal protein S20	3	1895.28	1606.74	1707.53	1637.27	1583.3	1494.36
sp|P60879|SNP25_MOUSE	Snap25	SNP25_MOUSE Synaptosomal-associated protein 25	14	1399	1604.54	1702.56	1879.37	1607.61	1869.91
sp|P60879-2|SNP25_MOUSE	Snap25	SNP25_MOUSE Isoform 2 of Synaptosomal-associated protein 25	6	230.075	322.727	301.594	399.516	335.607	371.122
sp|P60882|MEGF8_MOUSE	Megf8	MEGF8_MOUSE Multiple epidermal growth factor-like domains protein 8	6	578.294	489.634	648.92	497.413	492.397	517.112
sp|P60898|RPB9_MOUSE	Polr2i	RPB9_MOUSE DNA-directed RNA polymerase II subunit RPB9	4	279.075	310.29	233.321	276.471	273.009	315.42
sp|P60904|DNJC5_MOUSE	Dnajc5	DNJC5_MOUSE DnaJ homolog subfamily C member 5	2	77.5355	95.57	114.785	89.981	97.026	94.6505
sp|P60954-2|NOL4_MOUSE	Nol4	NOL4_MOUSE Isoform 2 of Nucleolar protein 4	4	200.947	219.031	238.216	246.516	233.523	224.282
sp|P61021|RAB5B_MOUSE	Rab5b	RAB5B_MOUSE Ras-related protein Rab-5B	2	276.577	281.831	276.096	345.077	281.69	332.949
sp|P61022|CHP1_MOUSE	Chp1	CHP1_MOUSE Calcineurin B homologous protein 1	5	303.408	268.036	223.78	287.188	307.911	318.536
sp|P61027|RAB10_MOUSE	Rab10	RAB10_MOUSE Ras-related protein Rab-10	2	871.912	751.212	692.355	732.618	772.791	646.611
sp|P61079|UB2D3_MOUSE	Ube2d3	UB2D3_MOUSE Ubiquitin-conjugating enzyme E2 D3	2	238.225	371.869	241.073	326.168	310.751	311.233
sp|P61082|UBC12_MOUSE	Ube2m	UBC12_MOUSE NEDD8-conjugating enzyme Ubc12	6	955.718	933.098	1181.09	859.646	967.297	843.647
sp|P61087|UBE2K_MOUSE	Ube2k	UBE2K_MOUSE Ubiquitin-conjugating enzyme E2 K	4	647.428	542.3	527.724	518.572	578.492	557.551
sp|P61089|UBE2N_MOUSE	Ube2n	UBE2N_MOUSE Ubiquitin-conjugating enzyme E2 N	10	2151.22	2606.73	2172.69	2365.7	2262.04	2367.86
sp|P61148|FGF1_MOUSE	Fgf1	FGF1_MOUSE Fibroblast growth factor 1	3	402.91	462.967	353.174	400.953	327.677	402.833
sp|P61161|ARP2_MOUSE	Actr2	ARP2_MOUSE Actin-related protein 2	14	1745.08	1946.05	1733.8	1876.83	1796.69	1759.14
sp|P61164|ACTZ_MOUSE	Actr1a	ACTZ_MOUSE Alpha-centractin	17	2987.48	3187.07	3656.35	3095.64	3098.68	2964.62
sp|P61202|CSN2_MOUSE	Cops2	CSN2_MOUSE COP9 signalosome complex subunit 2	7	1442.71	1671.85	1682.82	1670.6	1618.88	1695.63
sp|P61205|ARF3_MOUSE	Arf3	ARF3_MOUSE ADP-ribosylation factor 3	17	2770.36	2900.38	2694.13	3077.92	3067.13	3295.28
sp|P61208|ARL4C_MOUSE	Arl4c	ARL4C_MOUSE ADP-ribosylation factor-like protein 4C	6	1108.89	1161.57	1108.35	1239.57	1145.71	1290.6
sp|P61211|ARL1_MOUSE	Arl1	ARL1_MOUSE ADP-ribosylation factor-like protein 1	7	594.278	678.259	566.474	697.978	646.884	649.098
sp|P61222|ABCE1_MOUSE	Abce1	ABCE1_MOUSE ATP-binding cassette sub-family E member 1	17	2267.09	2215.95	2301.38	2440.56	2467.7	2561.24
sp|P61226|RAP2B_MOUSE	Rap2b	RAP2B_MOUSE Ras-related protein Rap-2b	3	1511.7	1232.54	1368.85	1263.21	1400.74	1306.13
sp|P61255|RL26_MOUSE	Rpl26	RL26_MOUSE 60S ribosomal protein L26	3	456.152	760.68	637.372	711.254	571.014	649.968
sp|P61264|STX1B_MOUSE	Stx1b	STX1B_MOUSE Syntaxin-1B	16	3019.41	3263.21	3163.36	3531.62	3150.98	3487.4
sp|P61290|PSME3_MOUSE	Psme3	PSME3_MOUSE Proteasome activator complex subunit 3	10	1577.09	1639.31	1497.2	1708.46	1769.38	1837.41
sp|P61294|RAB6B_MOUSE	Rab6b	RAB6B_MOUSE Ras-related protein Rab-6B	1	169.04	194.592	156.849	233.258	200.786	210.87
sp|P61327|MGN_MOUSE	Magoh	MGN_MOUSE Protein mago nashi homolog	3	669.64	587.756	665.974	631.796	678.086	613.355
sp|P61329|FGF12_MOUSE	Fgf12	FGF12_MOUSE Fibroblast growth factor 12	1	24.5863	24.1498	17.0227	23.7917	20.4625	17.9966
sp|P61358|RL27_MOUSE	Rpl27	RL27_MOUSE 60S ribosomal protein L27	7	1549.47	1697.27	1466.14	1726.2	1716.04	2217.63
sp|P61406|EST1A_MOUSE	Smg6	EST1A_MOUSE Telomerase-binding protein EST1A	4	258.36	311.272	269.618	269.279	288.417	280.395
sp|P61458|PHS_MOUSE	Pcbd1	PHS_MOUSE Pterin-4-alpha-carbinolamine dehydratase	3	221.556	296.03	239.554	291.966	251.625	273.834
sp|P61460|DEPD5_MOUSE	Depdc5	DEPD5_MOUSE DEP domain-containing protein 5	2	373.126	357.44	363.395	374.84	388.654	368.284
sp|P61514|RL37A_MOUSE	Rpl37a	RL37A_MOUSE 60S ribosomal protein L37a	8	1941.2	2075.81	1720.46	2019.58	2133.29	1966.23
sp|P61588|RND3_MOUSE	Rnd3	RND3_MOUSE Rho-related GTP-binding protein RhoE	3	1092.89	969.265	1122.06	1103.92	1163.39	1149.61
sp|P61600|NAA20_MOUSE	Naa20	NAA20_MOUSE N-alpha-acetyltransferase 20	3	287.576	310.178	293.485	314.306	317.595	355.54
sp|P61620|S61A1_MOUSE	Sec61a1	S61A1_MOUSE Protein transport protein Sec61 subunit alpha isoform 1	6	1650.93	1510.73	1550.29	1592.52	1627.06	1706.89
sp|P61759|PFD3_MOUSE	Vbp1	PFD3_MOUSE Prefoldin subunit 3	8	1540.26	1615.12	1465.03	1655.05	1598.21	1708.89
sp|P61804|DAD1_MOUSE	Dad1	DAD1_MOUSE Dolichyl-diphosphooligosaccharide--protein glycosyltransferase subunit DAD1	1	62.1127	39.4571	40.0457	45.6661	40.8125	57.4178
sp|P61922|GABT_MOUSE	Abat	GABT_MOUSE 4-aminobutyrate aminotransferase, mitochondrial	23	2928	3121.48	3008.59	3044.33	2914.62	2802.59
sp|P61924|COPZ1_MOUSE	Copz1	COPZ1_MOUSE Coatomer subunit zeta-1	4	589.554	599.403	481.642	600.726	631.766	659.576
sp|P61957|SUMO2_MOUSE	Sumo2	SUMO2_MOUSE Small ubiquitin-related modifier 2	3	163.03	144.856	291.225	168.22	144.218	154.753
sp|P61961|UFM1_MOUSE	Ufm1	UFM1_MOUSE Ubiquitin-fold modifier 1	4	130.126	153.459	158.264	164.329	136.244	197.67
sp|P61963|DCAF7_MOUSE	Dcaf7	DCAF7_MOUSE DDB1- and CUL4-associated factor 7	6	1591.43	1638.48	1697.54	1756.71	1714.53	1778.91
sp|P61965|WDR5_MOUSE	Wdr5	WDR5_MOUSE WD repeat-containing protein 5	9	1210.11	1203.11	1253.05	1135.57	1132.2	1235.42
sp|P61971|NTF2_MOUSE	Nutf2	NTF2_MOUSE Nuclear transport factor 2	7	393.68	492.454	360.625	530.323	473.666	606.708
sp|P61979-2|HNRPK_MOUSE	Hnrnpk	HNRPK_MOUSE Isoform 2 of Heterogeneous nuclear ribonucleoprotein K	33	6916.77	5974.55	7479.03	5961.83	6548.57	5912.77
sp|P61982|1433G_MOUSE	Ywhag	1433G_MOUSE 14-3-3 protein gamma	14	2430.79	2393.83	2852.7	2085.49	2058.4	2112.03
sp|P62046|LRCH1_MOUSE	Lrch1	LRCH1_MOUSE Leucine-rich repeat and calponin homology domain-containing protein 1	3	476.029	551.198	470.358	532.525	511.164	564.48
sp|P62069|UBP46_MOUSE	Usp46	UBP46_MOUSE Ubiquitin carboxyl-terminal hydrolase 46	2	255.525	242.196	267.759	248.905	289.689	309.912
sp|P62071|RRAS2_MOUSE	Rras2	RRAS2_MOUSE Ras-related protein R-Ras2	5	986.282	995.922	968.7	1011.59	982.834	1029.18
sp|P62075|TIM13_MOUSE	Timm13	TIM13_MOUSE Mitochondrial import inner membrane translocase subunit Tim13	1	93.1851	118.475	96.0417	110.442	108.604	118.576
sp|P62077|TIM8B_MOUSE	Timm8b	TIM8B_MOUSE Mitochondrial import inner membrane translocase subunit Tim8 B	1	113.703	114.931	78.8615	109.408	107.131	136.566
sp|P62080|TSN5_MOUSE	Tspan5	TSN5_MOUSE Tetraspanin-5	1	55.8128	36.764	33.1766	38.9699	38.8636	30.5621
sp|P62082|RS7_MOUSE	Rps7	RS7_MOUSE 40S ribosomal protein S7	9	2568.75	2805.26	3462.68	3078.49	2848.02	4158.41
sp|P62137|PP1A_MOUSE	Ppp1ca	PP1A_MOUSE Serine/threonine-protein phosphatase PP1-alpha catalytic subunit	20	3053.17	3493.84	3156.96	3182.08	3218.25	3343.82
sp|P62141|PP1B_MOUSE	Ppp1cb	PP1B_MOUSE Serine/threonine-protein phosphatase PP1-beta catalytic subunit	4	280.334	318.708	273.575	310.485	312.773	316.504
sp|P62192|PRS4_MOUSE	Psmc1	PRS4_MOUSE 26S protease regulatory subunit 4	24	2697.26	2845.24	2664.72	2817	2958.4	3081.03
sp|P62196|PRS8_MOUSE	Psmc5	PRS8_MOUSE 26S protease regulatory subunit 8	28	4084.88	4601.65	4439.97	4798.54	4959.01	4955.04
sp|P62204|CALM_MOUSE	Calm1	CALM_MOUSE Calmodulin	8	946.046	943.878	752.974	885.755	778.066	1018.46
sp|P62242|RS8_MOUSE	Rps8	RS8_MOUSE 40S ribosomal protein S8	8	1400.11	1642.87	1405.38	1590.51	1648.37	2087.59
sp|P62245|RS15A_MOUSE	Rps15a	RS15A_MOUSE 40S ribosomal protein S15a	8	938.815	964.38	1092.01	1010.91	948.786	1312.91
sp|P62254|UB2G1_MOUSE	Ube2g1	UB2G1_MOUSE Ubiquitin-conjugating enzyme E2 G1	5	1737.29	1746.64	1610.25	1715.8	1844.5	1786.74
sp|P62257|UBE2H_MOUSE	Ube2h	UBE2H_MOUSE Ubiquitin-conjugating enzyme E2 H	1	36.5263	37.5808	46.1091	44.4031	45.4199	39.162
sp|P62259|1433E_MOUSE	Ywhae	1433E_MOUSE 14-3-3 protein epsilon	23	3448.36	3654.59	3900.91	3693.62	3752.84	4042.84
sp|P62264|RS14_MOUSE	Rps14	RS14_MOUSE 40S ribosomal protein S14	5	471.275	526.071	567.184	593.892	501.327	647.892
sp|P62267|RS23_MOUSE	Rps23	RS23_MOUSE 40S ribosomal protein S23	6	1357.56	1274.36	2508.63	1386.54	1328.51	1438.31
sp|P62270|RS18_MOUSE	Rps18	RS18_MOUSE 40S ribosomal protein S18	4	1702.7	1588.14	1443.75	1640.98	1725.16	1550.74
sp|P62274|RS29_MOUSE	Rps29	RS29_MOUSE 40S ribosomal protein S29	1	175.116	174.483	151.874	159.807	166.17	210.298
sp|P62281|RS11_MOUSE	Rps11	RS11_MOUSE 40S ribosomal protein S11	14	1701.77	2111.3	1753.82	1890.49	1919.14	2345.8
sp|P62301|RS13_MOUSE	Rps13	RS13_MOUSE 40S ribosomal protein S13	19	2226.92	2713.88	2778.53	2637.65	2501.2	3089.22
sp|P62305|RUXE_MOUSE	Snrpe	RUXE_MOUSE Small nuclear ribonucleoprotein E	1	275.846	296.449	251.03	290.205	270.856	301.657
sp|P62307|RUXF_MOUSE	Snrpf	RUXF_MOUSE Small nuclear ribonucleoprotein F	3	227.516	233.683	224.795	243.384	228.934	305.004
sp|P62309|RUXG_MOUSE	Snrpg	RUXG_MOUSE Small nuclear ribonucleoprotein G	6	741.399	750.755	572.253	672.1	605.614	675.857
sp|P62311|LSM3_MOUSE	Lsm3	LSM3_MOUSE U6 snRNA-associated Sm-like protein LSm3	4	376.989	405.899	362.903	369.725	328.336	353.377
sp|P62313|LSM6_MOUSE	Lsm6	LSM6_MOUSE U6 snRNA-associated Sm-like protein LSm6	2	67.1123	62.221	53.8827	61.7138	70.9349	79.7161
sp|P62315|SMD1_MOUSE	Snrpd1	SMD1_MOUSE Small nuclear ribonucleoprotein Sm D1	3	369.879	450.458	363.496	472.382	440.969	546.361
sp|P62317|SMD2_MOUSE	Snrpd2	SMD2_MOUSE Small nuclear ribonucleoprotein Sm D2	4	2134.33	2117.68	2194.77	2314.97	2459.84	2983.66
sp|P62320|SMD3_MOUSE	Snrpd3	SMD3_MOUSE Small nuclear ribonucleoprotein Sm D3	6	422.143	463.896	440.048	488.013	490.349	585.947
sp|P62322|LSM5_MOUSE	Lsm5	LSM5_MOUSE U6 snRNA-associated Sm-like protein LSm5	1	50.5977	67.5576	62.4001	86.5596	53.4421	92.4968
sp|P62331|ARF6_MOUSE	Arf6	ARF6_MOUSE ADP-ribosylation factor 6	5	1437.87	1362.49	1230.1	1500.56	1507.66	1396.18
sp|P62334|PRS10_MOUSE	Psmc6	PRS10_MOUSE 26S protease regulatory subunit 10B	12	1860.73	2298.43	2029	2266.85	2359.39	2518.88
sp|P62340|TBPL1_MOUSE	Tbpl1	TBPL1_MOUSE TATA box-binding protein-like protein 1	1	65.7937	79.0858	69.8344	69.4555	64.1416	62.4674
sp|P62342|SELT_MOUSE	Selt	SELT_MOUSE Selenoprotein T	1	39.0261	40.7659	33.0377	35.5388	39.3379	43.9968
sp|P62482|KCAB2_MOUSE	Kcnab2	KCAB2_MOUSE Voltage-gated potassium channel subunit beta-2	2	93.1035	95.3252	99.733	102.753	106.681	110.4
sp|P62484|ABI2_MOUSE	Abi2	ABI2_MOUSE Abl interactor 2	5	1013.42	856.461	991.714	887.732	940.925	875.412
sp|P62488|RPB7_MOUSE	Polr2g	RPB7_MOUSE DNA-directed RNA polymerase II subunit RPB7	8	1471.45	1424.85	1302.31	1514.38	1451.61	1526.21
sp|P62492|RB11A_MOUSE	Rab11a	RB11A_MOUSE Ras-related protein Rab-11A	4	245.868	224.49	258.654	269.393	255.53	307.706
sp|P62500-2|T22D1_MOUSE	Tsc22d1	T22D1_MOUSE Isoform 2 of TSC22 domain family protein 1	2	350.848	301.579	235.344	245.203	296.846	241.312
sp|P62509|ERR3_MOUSE	Esrrg	ERR3_MOUSE Estrogen-related receptor gamma	3	277.952	269.441	271.664	265.463	250.722	242.248
sp|P62627|DLRB1_MOUSE	Dynlrb1	DLRB1_MOUSE Dynein light chain roadblock-type 1	7	696.947	634.861	557.16	654.685	715.761	710.815
sp|P62631|EF1A2_MOUSE	Eef1a2	EF1A2_MOUSE Elongation factor 1-alpha 2	13	1704.7	1817.53	1804.98	1720.48	1530.44	1647.03
sp|P62696|CRBB2_MOUSE	Crybb2	CRBB2_MOUSE Beta-crystallin B2	3	651.998	229.401	741.472	411.296	571.176	184.407
sp|P62700|YPEL5_MOUSE	Ypel5	YPEL5_MOUSE Protein yippee-like 5	1	18.6696	29.417	30.487	31.1337	27.6272	30.0862
sp|P62702|RS4X_MOUSE	Rps4x	RS4X_MOUSE 40S ribosomal protein S4, X isoform	19	2389.78	2608.7	2498.78	2576.83	2743.09	2697.64
sp|P62717|RL18A_MOUSE	Rpl18a	RL18A_MOUSE 60S ribosomal protein L18a	7	1861.58	3333.19	5866.04	1935.78	1823	2328.3
sp|P62737|ACTA_MOUSE	Acta2	ACTA_MOUSE Actin, aortic smooth muscle	10	1991	1871.63	2004.73	1974.65	2081.12	2142.65
sp|P62743|AP2S1_MOUSE	Ap2s1	AP2S1_MOUSE AP-2 complex subunit sigma	2	209.749	231.227	220.815	256.212	224.566	242.41
sp|P62746|RHOB_MOUSE	Rhob	RHOB_MOUSE Rho-related GTP-binding protein RhoB	6	912.988	926.198	628.534	865.841	834.692	927.41
sp|P62748|HPCL1_MOUSE	Hpcal1	HPCL1_MOUSE Hippocalcin-like protein 1	2	438.49	423.168	337.049	416.947	402.142	448.81
sp|P62751|RL23A_MOUSE	Rpl23a	RL23A_MOUSE 60S ribosomal protein L23a	4	693.27	841.382	849.855	967.713	757.868	992.313
sp|P62754|RS6_MOUSE	Rps6	RS6_MOUSE 40S ribosomal protein S6	8	1727.41	2000.03	2104.53	2132.75	1925.67	2401.1
sp|P62761|VISL1_MOUSE	Vsnl1	VISL1_MOUSE Visinin-like protein 1	8	1638.82	1658.7	1506.3	1543.35	1502.7	1898.94
sp|P62774|MTPN_MOUSE	Mtpn	MTPN_MOUSE Myotrophin	1	448.783	482.343	398.782	526.248	467.891	572.496
sp|P62806|H4_MOUSE	Hist1h4a	H4_MOUSE Histone H4	35	4104.69	6484.05	6849.44	7822.3	5978.84	9730.05
sp|P62812|GBRA1_MOUSE	Gabra1	GBRA1_MOUSE Gamma-aminobutyric acid receptor subunit alpha-1	3	266.223	274.397	387.692	290.475	281.05	359.234
sp|P62814|VATB2_MOUSE	Atp6v1b2	VATB2_MOUSE V-type proton ATPase subunit B, brain isoform	26	3813.36	5099.36	4926.11	4470.71	4417.24	4535.35
sp|P62821|RAB1A_MOUSE	Rab1A	RAB1A_MOUSE Ras-related protein Rab-1A	17	2713.36	2745.03	2678.22	2863.32	2708.84	2684.5
sp|P62823|RAB3C_MOUSE	Rab3c	RAB3C_MOUSE Ras-related protein Rab-3C	10	1836.04	1855.83	1750.69	1873.9	1794.18	2018.23
sp|P62827|RAN_MOUSE	Ran	RAN_MOUSE GTP-binding nuclear protein Ran	11	2143.49	2030.2	2134.96	2268.83	2196.99	2790.43
sp|P62830|RL23_MOUSE	Rpl23	RL23_MOUSE 60S ribosomal protein L23	18	2599.04	2653.87	2437.38	2787.61	2666.9	2661.29
sp|P62835|RAP1A_MOUSE	Rap1a	RAP1A_MOUSE Ras-related protein Rap-1A	12	2429.03	2394.47	2304.13	2561.23	2569.89	2373.22
sp|P62843|RS15_MOUSE	Rps15	RS15_MOUSE 40S ribosomal protein S15	11	1297.76	1560	1322.08	1650.36	1438.23	1496.08
sp|P62849|RS24_MOUSE	Rps24	RS24_MOUSE 40S ribosomal protein S24	6	1510.44	1606.87	1540.45	1583	1533.16	1726.77
sp|P62852|RS25_MOUSE	Rps25	RS25_MOUSE 40S ribosomal protein S25	4	477.454	572.233	552.642	593.387	526.866	658.268
sp|P62855|RS26_MOUSE	Rps26	RS26_MOUSE 40S ribosomal protein S26	2	360.854	383.556	356.355	373.075	354.029	416.925
sp|P62858|RS28_MOUSE	Rps28	RS28_MOUSE 40S ribosomal protein S28	2	72.7194	114.569	99.6331	134.776	135.443	152.423
sp|P62869|ELOB_MOUSE	Tceb2	ELOB_MOUSE Transcription elongation factor B polypeptide 2	6	962.985	760.785	652.039	702.804	781.077	673.378
sp|P62874|GBB1_MOUSE	Gnb1	GBB1_MOUSE Guanine nucleotide-binding protein G(I)/G(S)/G(T) subunit beta-1	25	1702.52	2326.89	3281.29	2014.34	1849.89	1906.96
sp|P62880|GBB2_MOUSE	Gnb2	GBB2_MOUSE Guanine nucleotide-binding protein G(I)/G(S)/G(T) subunit beta-2	9	879.901	1155.95	886.345	967.595	932.577	889.002
sp|P62881|GBB5_MOUSE	Gnb5	GBB5_MOUSE Guanine nucleotide-binding protein subunit beta-5	6	545.52	562.753	532.742	572.67	537.459	483.082
sp|P62889|RL30_MOUSE	Rpl30	RL30_MOUSE 60S ribosomal protein L30	9	2036.53	4477.98	2896.64	2906.52	2851.6	3221.67
sp|P62892|RL39_MOUSE	Rpl39	RL39_MOUSE 60S ribosomal protein L39	2	117.097	139.1	130.432	149.726	117.298	135.489
sp|P62897|CYC_MOUSE	Cycs	CYC_MOUSE Cytochrome c, somatic	4	1247.78	1074.11	953.602	947.999	955.451	952.475
sp|P62900|RL31_MOUSE	Rpl31	RL31_MOUSE 60S ribosomal protein L31	3	986.398	1060.71	891.355	1049.6	1081.63	1192.39
sp|P62908|RS3_MOUSE	Rps3	RS3_MOUSE 40S ribosomal protein S3	12	1724.93	1714.97	1432.76	1650.65	1805.38	1887.42
sp|P62911|RL32_MOUSE	Rpl32	RL32_MOUSE 60S ribosomal protein L32	6	1088.96	1403.08	1179.16	1465.67	1348.21	1677.92
sp|P62915|TF2B_MOUSE	Gtf2b	TF2B_MOUSE Transcription initiation factor IIB	13	1486.63	1407.96	1448.67	1399.35	1440.77	1348.63
sp|P62918|RL8_MOUSE	Rpl8	RL8_MOUSE 60S ribosomal protein L8	12	2563.46	2262.74	2492.6	2518.49	2604.67	2776.9
sp|P62960|YBOX1_MOUSE	Ybx1	YBOX1_MOUSE Nuclease-sensitive element-binding protein 1	8	1472.71	1436.09	1644.03	1423.95	1557.27	1507.69
sp|P62962|PROF1_MOUSE	Pfn1	PROF1_MOUSE Profilin-1	17	3091.75	3625.95	3372.93	4326.13	4386.67	4749.71
sp|P62965|RABP1_MOUSE	Crabp1	RABP1_MOUSE Cellular retinoic acid-binding protein 1	8	1062.38	1581.56	1513.42	1082.95	1102.26	1144.31
sp|P62983|RS27A_MOUSE	Rps27a	RS27A_MOUSE Ubiquitin-40S ribosomal protein S27a	44	6947	7318.72	7704.86	6738.29	7130.59	7283.69
sp|P62996|TRA2B_MOUSE	Tra2b	TRA2B_MOUSE Transformer-2 protein homolog beta	15	1271.2	1328.37	1177.77	1503.31	1493.71	1420.35
sp|P63001|RAC1_MOUSE	Rac1	RAC1_MOUSE Ras-related C3 botulinum toxin substrate 1	2	421.098	419.458	398.955	430.227	406.705	384.624
sp|P63002|AES_MOUSE	Aes	AES_MOUSE Amino-terminal enhancer of split	1	28.7648	32.5148	29.0344	34.4649	29.5659	29.4727
sp|P63005|LIS1_MOUSE	Pafah1b1	LIS1_MOUSE Platelet-activating factor acetylhydrolase IB subunit alpha	21	2806.24	2676.41	2872.26	2878.95	2858.33	2948.46
sp|P63011|RAB3A_MOUSE	Rab3a	RAB3A_MOUSE Ras-related protein Rab-3A	15	3636.81	3702.46	3275.57	3493.93	3332.45	3559.72
sp|P63015|PAX6_MOUSE	Pax6	PAX6_MOUSE Paired box protein Pax-6	2	357.272	287.66	282.311	251.486	322.621	313.302
sp|P63015-2|PAX6_MOUSE	Pax6	PAX6_MOUSE Isoform 5a of Paired box protein Pax-6	1	24.378	33.0102	25.3893	28.8757	33.5852	25.5933
sp|P63017|HSP7C_MOUSE	Hspa8	HSP7C_MOUSE Heat shock cognate 71 kDa protein	47	6169.99	8553.01	10153.4	7294.73	6777.26	7523.62
sp|P63024|VAMP3_MOUSE	Vamp3	VAMP3_MOUSE Vesicle-associated membrane protein 3	5	390.388	379.062	367.632	401.746	350.283	421.486
sp|P63028|TCTP_MOUSE	Tpt1	TCTP_MOUSE Translationally-controlled tumor protein	11	2809.46	2906.9	2798.81	3106.51	2854.26	2979.57
sp|P63037|DNJA1_MOUSE	Dnaja1	DNJA1_MOUSE DnaJ homolog subfamily A member 1	15	1842.88	1860.36	1822.13	1968.03	1935.17	1819.49
sp|P63038|CH60_MOUSE	Hspd1	CH60_MOUSE 60 kDa heat shock protein, mitochondrial	27	4297.66	4579.95	4195.21	4616.24	4462.46	4841.01
sp|P63040|CPLX1_MOUSE	Cplx1	CPLX1_MOUSE Complexin-1	1	35.9867	33.0661	29.2436	35.8017	29.1167	37.9121
sp|P63044|VAMP2_MOUSE	Vamp2	VAMP2_MOUSE Vesicle-associated membrane protein 2	2	333.452	472.707	377.087	480.44	366.429	458.561
sp|P63046|ST4A1_MOUSE	Sult4a1	ST4A1_MOUSE Sulfotransferase 4A1	2	455.925	518.839	453.282	511.561	441.805	559.443
sp|P63054|PCP4_MOUSE	Pcp4	PCP4_MOUSE Purkinje cell protein 4	2	123.043	104.646	109.8	81.8604	102.072	91.0879
sp|P63058|THA_MOUSE	Thra	THA_MOUSE Thyroid hormone receptor alpha	1	31.7693	18.9788	19.9587	21.4047	21.6401	18.5915
sp|P63073|IF4E_MOUSE	Eif4e	IF4E_MOUSE Eukaryotic translation initiation factor 4E	6	1437.17	1534.97	1486.02	1368.8	1534.74	1355.06
sp|P63080|GBRB3_MOUSE	Gabrb3	GBRB3_MOUSE Gamma-aminobutyric acid receptor subunit beta-3	4	531.389	655.207	592.754	635.193	624.956	645.083
sp|P63082|VATL_MOUSE	Atp6v0c	VATL_MOUSE V-type proton ATPase 16 kDa proteolipid subunit	3	218.083	215.756	199.807	211.679	201.119	193.246
sp|P63085|MK01_MOUSE	Mapk1	MK01_MOUSE Mitogen-activated protein kinase 1	16	2773.25	2946.7	2523.1	2822.63	2935.28	3096.74
sp|P63087-2|PP1G_MOUSE	Ppp1cc	PP1G_MOUSE Isoform Gamma-2 of Serine/threonine-protein phosphatase PP1-gamma catalytic subunit	3	883.808	807.902	776.512	809.026	813.92	878.357
sp|P63089|PTN_MOUSE	Ptn	PTN_MOUSE Pleiotrophin	3	122.071	149.621	110.38	125.35	158.982	138.885
sp|P63094|GNAS2_MOUSE	Gnas	GNAS2_MOUSE Guanine nucleotide-binding protein G(s) subunit alpha isoforms short	8	1265.51	1406.64	1293.75	1379.53	1404.4	1408.42
sp|P63101|1433Z_MOUSE	Ywhaz	1433Z_MOUSE 14-3-3 protein zeta/delta	35	4156.67	3985.97	3882.51	3621.87	3635.55	3471.76
sp|P63137|GBRB2_MOUSE	Gabrb2	GBRB2_MOUSE Gamma-aminobutyric acid receptor subunit beta-2	1	62.3578	86.0669	78.2487	56.4009	64.5957	62.9249
sp|P63139|NFYB_MOUSE	Nfyb	NFYB_MOUSE Nuclear transcription factor Y subunit beta	3	301.52	258.839	256.619	257.167	242.149	216.387
sp|P63141|KCNA2_MOUSE	Kcna2	KCNA2_MOUSE Potassium voltage-gated channel subfamily A member 2	1	57.1481	57.8917	50.7551	56.6452	54.4107	63.0727
sp|P63147|UBE2B_MOUSE	Ube2b	UBE2B_MOUSE Ubiquitin-conjugating enzyme E2 B	2	133.837	149.355	114.393	144.806	132.399	135.152
sp|P63154|CRNL1_MOUSE	Crnkl1	CRNL1_MOUSE Crooked neck-like protein 1	9	782.046	852.948	819.335	886.828	919.079	846.565
sp|P63158|HMGB1_MOUSE	Hmgb1	HMGB1_MOUSE High mobility group protein B1	15	3669.8	4961.15	5185.78	3972.19	3630.23	3984.75
sp|P63168|DYL1_MOUSE	Dynll1	DYL1_MOUSE Dynein light chain 1, cytoplasmic	6	878.6	1125.03	783.901	943.418	976.655	986.849
sp|P63213|GBG2_MOUSE	Gng2	GBG2_MOUSE Guanine nucleotide-binding protein G(I)/G(S)/G(O) subunit gamma-2	2	57.1279	162.343	142.911	244.433	243.475	275.034
sp|P63216|GBG3_MOUSE	Gng3	GBG3_MOUSE Guanine nucleotide-binding protein G(I)/G(S)/G(O) subunit gamma-3	1	45.6761	46.1719	52.7422	54.1826	40.2751	44.98
sp|P63242|IF5A1_MOUSE	Eif5a	IF5A1_MOUSE Eukaryotic translation initiation factor 5A-1	14	2966.74	3478.23	2628.79	3070.03	3068.49	2989.57
sp|P63248|IPKA_MOUSE	Pkia	IPKA_MOUSE cAMP-dependent protein kinase inhibitor alpha	2	116.93	124.107	126.092	116.972	119.598	117.194
sp|P63250|KCNJ3_MOUSE	Kcnj3	KCNJ3_MOUSE G protein-activated inward rectifier potassium channel 1	1	34.616	39.2962	32.81	38.6166	34.3904	31.7109
sp|P63271|SPT4A_MOUSE	Supt4h1a	SPT4A_MOUSE Transcription elongation factor SPT4-A	2	164.133	222.48	176.03	197.959	204.289	198.736
sp|P63276|RS17_MOUSE	Rps17	RS17_MOUSE 40S ribosomal protein S17	6	827.73	1100.47	947.665	1098.83	1126.99	1258.95
sp|P63280|UBC9_MOUSE	Ube2i	UBC9_MOUSE SUMO-conjugating enzyme UBC9	6	709.208	862.784	766.755	840.675	862.203	957.542
sp|P63321|RALA_MOUSE	Rala	RALA_MOUSE Ras-related protein Ral-A	4	1084.4	991.659	975.046	1081.01	1094.62	1221.72
sp|P63325|RS10_MOUSE	Rps10	RS10_MOUSE 40S ribosomal protein S10	15	3301.83	2964.95	3465.82	3118.35	3261.37	3017.44
sp|P63328|PP2BA_MOUSE	Ppp3ca	PP2BA_MOUSE Serine/threonine-protein phosphatase 2B catalytic subunit alpha isoform	15	2285.3	2398.94	2305.72	2471.47	2533.58	2724.77
sp|P63330|PP2AA_MOUSE	Ppp2ca	PP2AA_MOUSE Serine/threonine-protein phosphatase 2A catalytic subunit alpha isoform	17	2396.3	2389.78	2157.29	2462.7	2331.17	2645.59
sp|P67778|PHB_MOUSE	Phb	PHB_MOUSE Prohibitin	10	1134.04	1171.01	1093.45	1204.79	1225.56	1633.52
sp|P67871|CSK2B_MOUSE	Csnk2b	CSK2B_MOUSE Casein kinase II subunit beta	16	2053.74	2315.9	2126.1	2235.52	2260.78	2167.31
sp|P67984|RL22_MOUSE	Rpl22	RL22_MOUSE 60S ribosomal protein L22	2	61.282	60.4253	75.4139	98.7589	63.019	74.1187
sp|P68037|UB2L3_MOUSE	Ube2l3	UB2L3_MOUSE Ubiquitin-conjugating enzyme E2 L3	11	1460.97	1843.97	1743.75	1899.38	1853.03	2019.43
sp|P68040|GBLP_MOUSE	Gnb2l1	GBLP_MOUSE Guanine nucleotide-binding protein subunit beta-2-like 1	22	2678.16	2991.18	2779.87	2832.84	2948.81	2873.99
sp|P68181|KAPCB_MOUSE	Prkacb	KAPCB_MOUSE cAMP-dependent protein kinase catalytic subunit beta	9	887.902	1061.24	993.825	1206.26	943.062	1129.43
sp|P68254|1433T_MOUSE	Ywhaq	1433T_MOUSE 14-3-3 protein theta	20	2577.33	2488.78	2414.24	2369.55	2548.11	2450.77
sp|P68368|TBA4A_MOUSE	Tuba4a	TBA4A_MOUSE Tubulin alpha-4A chain	3	496.951	593.313	473.664	533.787	511.682	540.359
sp|P68372|TBB4B_MOUSE	Tubb4b	TBB4B_MOUSE Tubulin beta-4B chain	61	17138.1	15279	18207.2	14692.3	15700.3	15058
sp|P68373|TBA1C_MOUSE	Tuba1c	TBA1C_MOUSE Tubulin alpha-1C chain	2	85.0718	121.839	95.8015	105.755	107.867	93.9377
sp|P68404-2|KPCB_MOUSE	Prkcb	KPCB_MOUSE Isoform Beta-II of Protein kinase C beta type	23	2805.61	3010.26	2826.87	3017.91	2989.18	3075.41
sp|P68500|CNTN5_MOUSE	Cntn5	CNTN5_MOUSE Contactin-5	1	189.797	143.567	155.017	154.931	156.325	151.017
sp|P68510|1433F_MOUSE	Ywhah	1433F_MOUSE 14-3-3 protein eta	12	1247.51	1571.69	1551.82	1541.68	1518.64	1816.28
sp|P69566|RANB9_MOUSE	Ranbp9	RANB9_MOUSE Ran-binding protein 9	12	1466.31	1401.95	1361.89	1410.53	1342.11	1256.16
sp|P70121|ZHX1_MOUSE	Zhx1	ZHX1_MOUSE Zinc fingers and homeoboxes protein 1	2	51.7304	87.6486	82.6493	54.6553	59.8246	59.6586
sp|P70122|SBDS_MOUSE	Sbds	SBDS_MOUSE Ribosome maturation protein SBDS	5	2138.75	2048.55	2098.24	1971.41	1898.69	2268.93
sp|P70168|IMB1_MOUSE	Kpnb1	IMB1_MOUSE Importin subunit beta-1	22	3287.63	3161	3143.22	3197.6	3338.31	3095.48
sp|P70169|DOC2B_MOUSE	Doc2b	DOC2B_MOUSE Double C2-like domain-containing protein beta	2	211.044	200.337	204.724	229.559	210.255	222.611
sp|P70170|ABCC9_MOUSE	Abcc9	ABCC9_MOUSE ATP-binding cassette sub-family C member 9	1	18.8846	24.3272	16.4933	22.1144	18.4085	22.16
sp|P70175|DLG3_MOUSE	Dlg3	DLG3_MOUSE Disks large homolog 3	16	2752.64	2807.81	2864.09	2852.55	2708.91	2680.27
sp|P70180|ANPRC_MOUSE	Npr3	ANPRC_MOUSE Atrial natriuretic peptide receptor 3	2	120.016	109.475	99.0011	111.863	106.001	96.2381
sp|P70182|PI51A_MOUSE	Pip5k1a	PI51A_MOUSE Phosphatidylinositol 4-phosphate 5-kinase type-1 alpha	3	164.13	139.652	205.142	160.53	148.623	178.491
sp|P70188|KIFA3_MOUSE	Kifap3	KIFA3_MOUSE Kinesin-associated protein 3	5	588.651	583.84	500.286	564.035	555.06	557.4
sp|P70195|PSB7_MOUSE	Psmb7	PSB7_MOUSE Proteasome subunit beta type-7	5	540.422	431.921	457.532	431.513	443.185	444.968
sp|P70196|TRAF6_MOUSE	Traf6	TRAF6_MOUSE TNF receptor-associated factor 6	7	664.157	714.505	733.477	685.455	729.697	761.021
sp|P70202|LXN_MOUSE	Lxn	LXN_MOUSE Latexin	2	240.301	289.531	230.295	257.972	267.324	281.364
sp|P70206|PLXA1_MOUSE	Plxna1	PLXA1_MOUSE Plexin-A1	26	2809.59	2717.27	2719.58	2775.16	2817.72	2597.88
sp|P70207|PLXA2_MOUSE	Plxna2	PLXA2_MOUSE Plexin-A2	26	2633.81	2550.44	2748.07	2654.56	2612.14	2430.36
sp|P70208|PLXA3_MOUSE	Plxna3	PLXA3_MOUSE Plexin-A3	9	1044.64	993.362	991.329	1059.42	1106.67	995.13
sp|P70211|DCC_MOUSE	Dcc	DCC_MOUSE Netrin receptor DCC	12	1001.42	882.919	1038.93	966.992	958.708	947.894
sp|P70213|FV1_MOUSE	Fv1	FV1_MOUSE Friend virus susceptibility protein 1	1	50.2137	98.7211	48.3356	89.769	99.5128	47.0854
sp|P70227|ITPR3_MOUSE	Itpr3	ITPR3_MOUSE Inositol 1,4,5-trisphosphate receptor type 3	1	115.437	90.3887	72.5847	88.9296	89.2516	95.2663
sp|P70232|CHL1_MOUSE	Chl1	CHL1_MOUSE Neural cell adhesion molecule L1-like protein	3	182.752	199.929	191.719	189.052	156.478	176.635
sp|P70236|MP2K6_MOUSE	Map2k6	MP2K6_MOUSE Dual specificity mitogen-activated protein kinase kinase 6	9	1321.4	1219.98	1297.11	1298.73	1333.13	1357.05
sp|P70255|NFIC_MOUSE	Nfic	NFIC_MOUSE Nuclear factor 1 C-type	1	136.07	112.516	103.273	104.165	115.085	107.484
sp|P70257-1|NFIX_MOUSE	Nfix	NFIX_MOUSE Isoform NFIX1 of Nuclear factor 1 X-type	6	1147.02	927.75	944.918	931.446	1003.59	966.399
sp|P70261|PALD_MOUSE	Pald1	PALD_MOUSE Paladin	9	1281.25	1148.2	1025.68	1109.69	1114.36	1028.37
sp|P70265|F262_MOUSE	Pfkfb2	F262_MOUSE 6-phosphofructo-2-kinase/fructose-2,6-bisphosphatase 2	11	1426.35	1417.81	1337.66	1528.8	1432.6	1548.09
sp|P70268|PKN1_MOUSE	Pkn1	PKN1_MOUSE Serine/threonine-protein kinase N1	9	782.665	818.282	842.738	805.404	845.176	826.495
sp|P70271|PDLI4_MOUSE	Pdlim4	PDLI4_MOUSE PDZ and LIM domain protein 4	3	290.356	266.122	195.635	220.532	215.827	255.523
sp|P70279|SURF6_MOUSE	Surf6	SURF6_MOUSE Surfeit locus protein 6	1	117.807	113.19	106.339	115.573	109.543	126.15
sp|P70280|VAMP7_MOUSE	Vamp7	VAMP7_MOUSE Vesicle-associated membrane protein 7	2	183.648	189.889	177.549	196.039	206.314	218.454
sp|P70288|HDAC2_MOUSE	Hdac2	HDAC2_MOUSE Histone deacetylase 2	15	3073.57	2722.49	3342.08	2765.17	2639.95	2398.81
sp|P70290|EM55_MOUSE	Mpp1	EM55_MOUSE 55 kDa erythrocyte membrane protein	10	849.937	1229.67	919.255	1047.89	1016.22	978.726
sp|P70295|AUP1_MOUSE	Aup1	AUP1_MOUSE Ancient ubiquitous protein 1	2	385.578	413.285	362.523	433.054	445.904	441.164
sp|P70296|PEBP1_MOUSE	Pebp1	PEBP1_MOUSE Phosphatidylethanolamine-binding protein 1	24	3264.55	3429.44	2944.45	3261.76	3384.74	3261.99
sp|P70297|STAM1_MOUSE	Stam	STAM1_MOUSE Signal transducing adapter molecule 1	16	1667.6	1798.33	1732.43	2118	2159.5	1992.64
sp|P70298|CUX2_MOUSE	Cux2	CUX2_MOUSE Homeobox protein cut-like 2	1	24.2321	23.0678	27.9387	18.0693	19.9524	25.0097
sp|P70302|STIM1_MOUSE	Stim1	STIM1_MOUSE Stromal interaction molecule 1	2	112.529	99.3992	92.7023	99.6254	105.886	105.327
sp|P70303|PYRG2_MOUSE	Ctps2	PYRG2_MOUSE CTP synthase 2	12	2064.3	2187.36	2042.86	2151.22	2253.1	1967.8
sp|P70318|TIAR_MOUSE	Tial1	TIAR_MOUSE Nucleolysin TIAR	7	807.506	1005.28	1067.13	1245.86	1414.53	1286.78
sp|P70333|HNRH2_MOUSE	Hnrnph2	HNRH2_MOUSE Heterogeneous nuclear ribonucleoprotein H2	10	1089.28	1251.15	1264.33	1230.41	1178.6	1093.96
sp|P70335|ROCK1_MOUSE	Rock1	ROCK1_MOUSE Rho-associated protein kinase 1	13	1005.87	922.459	894.963	1007.79	989.987	941.369
sp|P70345|B2CL2_MOUSE	Bcl2l2	B2CL2_MOUSE Bcl-2-like protein 2	1	33.091	36.2447	31.0025	37.6874	31.8025	35.0285
sp|P70349|HINT1_MOUSE	Hint1	HINT1_MOUSE Histidine triad nucleotide-binding protein 1	14	1236.43	1896.1	1403.78	1446.65	1348.18	1606.63
sp|P70351|EZH1_MOUSE	Ezh1	EZH1_MOUSE Histone-lysine N-methyltransferase EZH1	8	570.752	685.201	611.108	572.598	619.55	615.487
sp|P70353|NFYC_MOUSE	Nfyc	NFYC_MOUSE Nuclear transcription factor Y subunit gamma	1	156.123	112.025	138.464	134.544	149.558	117.738
sp|P70362|UFD1_MOUSE	Ufd1l	UFD1_MOUSE Ubiquitin fusion degradation protein 1 homolog	7	691.605	752.837	806.901	804.37	771.448	768.313
sp|P70365|NCOA1_MOUSE	Ncoa1	NCOA1_MOUSE Nuclear receptor coactivator 1	11	667.84	596.15	588.775	595.899	603.694	571.633
sp|P70371|TERF1_MOUSE	Terf1	TERF1_MOUSE Telomeric repeat-binding factor 1	1	64.6104	80.2852	54.2333	87.5893	69.8174	67.451
sp|P70372|ELAV1_MOUSE	Elavl1	ELAV1_MOUSE ELAV-like protein 1	17	1672.35	2435.25	1933.46	2096.3	2018.98	2067.49
sp|P70388|RAD50_MOUSE	Rad50	RAD50_MOUSE DNA repair protein RAD50	12	1435.4	1399.84	1459.64	1551.84	1518.59	1617.85
sp|P70392|RGRF2_MOUSE	Rasgrf2	RGRF2_MOUSE Ras-specific guanine nucleotide-releasing factor 2	13	1300.66	1271.27	1167.07	1270.51	1216.35	1211.76
sp|P70398|USP9X_MOUSE	Usp9x	USP9X_MOUSE Probable ubiquitin carboxyl-terminal hydrolase FAF-X	33	5080.22	5133.5	5043.26	5167.3	5241.2	5169.86
sp|P70399|TP53B_MOUSE	Tp53bp1	TP53B_MOUSE Tumor suppressor p53-binding protein 1	35	4018.37	3849.63	4011.62	4118.73	4179.77	3905.31
sp|P70403|CASP_MOUSE	Cux1	CASP_MOUSE Protein CASP	1	38.5841	33.6818	30.3056	35.9109	39.381	27.9752
sp|P70404|IDHG1_MOUSE	Idh3g	IDHG1_MOUSE Isocitrate dehydrogenase [NAD] subunit gamma 1, mitochondrial	6	948.652	1326.1	1070.42	979.389	954.026	1164.8
sp|P70407|CADH9_MOUSE	Cdh9	CADH9_MOUSE Cadherin-9	2	131.687	110.667	108.735	107.941	103.119	119.977
sp|P70424|ERBB2_MOUSE	Erbb2	ERBB2_MOUSE Receptor tyrosine-protein kinase erbB-2	1	68.3652	64.1161	65.6559	64.3578	67.4235	59.2741
sp|P70425|RIT2_MOUSE	Rit2	RIT2_MOUSE GTP-binding protein Rit2	1	18.559	25.3184	19.5721	23.6497	15.7606	20.4853
sp|P70428|EXT2_MOUSE	Ext2	EXT2_MOUSE Exostosin-2	7	432.376	364.772	363.765	360.354	396.462	348.497
sp|P70429|EVL_MOUSE	Evl	EVL_MOUSE Ena/VASP-like protein	7	1101.92	1039.98	1000.71	1004.29	1045.95	1093.63
sp|P70441|NHRF1_MOUSE	Slc9a3r1	NHRF1_MOUSE Na(+)/H(+) exchange regulatory cofactor NHE-RF1	8	1278.99	1047.02	1233.96	1070.69	872.424	988.045
sp|P70444|BID_MOUSE	Bid	BID_MOUSE BH3-interacting domain death agonist	1	75.0966	64.96	66.5057	70.6054	68.418	80.1608
sp|P70445|4EBP2_MOUSE	Eif4ebp2	4EBP2_MOUSE Eukaryotic translation initiation factor 4E-binding protein 2	4	593.602	519.492	620.344	515.636	543.528	523.108
sp|P70451|FER_MOUSE	Fer	FER_MOUSE Tyrosine-protein kinase Fer	4	531.078	454.382	491.731	482.646	493.491	510.173
sp|P70452|STX4_MOUSE	Stx4	STX4_MOUSE Syntaxin-4	2	448.361	479.809	487.009	495.032	513.754	479.81
sp|P70453|PDE7A_MOUSE	Pde7a	PDE7A_MOUSE High affinity cAMP-specific 3',5'-cyclic phosphodiesterase 7A	1	247.169	223.434	230.954	270.083	268.586	274.842
sp|P70459|ERF_MOUSE	Erf	ERF_MOUSE ETS domain-containing transcription factor ERF	1	184.185	218.7	196.807	215.815	244.891	216.412
sp|P70460|VASP_MOUSE	Vasp	VASP_MOUSE Vasodilator-stimulated phosphoprotein	2	161.321	163.284	145.188	146.823	159.766	153.454
sp|P70662|LDB1_MOUSE	Ldb1	LDB1_MOUSE LIM domain-binding protein 1	2	127.022	129.162	118.566	122.994	134.241	133.888
sp|P70663|SPRL1_MOUSE	Sparcl1	SPRL1_MOUSE SPARC-like protein 1	7	954.343	686.63	688.111	753.538	754.838	714.316
sp|P70670|NACAM_MOUSE	Naca	NACAM_MOUSE Nascent polypeptide-associated complex subunit alpha, muscle-specific form	11	3251.14	2984.35	2135.54	3230.6	3294.23	2892.82
sp|P70671|IRF3_MOUSE	Irf3	IRF3_MOUSE Interferon regulatory factor 3	2	195.141	143.829	203.485	175.159	187.113	204.095
sp|P70677|CASP3_MOUSE	Casp3	CASP3_MOUSE Caspase-3	12	1524.18	1337.69	1349.92	1308.47	1309.11	1209.64
sp|P70697|DCUP_MOUSE	Urod	DCUP_MOUSE Uroporphyrinogen decarboxylase	8	973.422	925.249	1017.47	919.253	942.826	931.902
sp|P70698|PYRG1_MOUSE	Ctps1	PYRG1_MOUSE CTP synthase 1	16	1308.84	1618.9	1267.57	1455.27	1473.24	1399.4
sp|P70699|LYAG_MOUSE	Gaa	LYAG_MOUSE Lysosomal alpha-glucosidase	16	1398.89	1585.79	1407.67	1586.04	1469.62	1456.21
sp|P70700|RPA2_MOUSE	Polr1b	RPA2_MOUSE DNA-directed RNA polymerase I subunit RPA2	1	27.1925	33.3318	39.4711	28.721	35.9684	31.9544
sp|P70704|AT8A1_MOUSE	Atp8a1	AT8A1_MOUSE Probable phospholipid-transporting ATPase IA	16	2942.26	2706.77	2638.77	2862.53	2756.41	2658.15
sp|P79457|UTY_MOUSE	Uty	UTY_MOUSE Histone demethylase UTY	1	133.373	106.09	51.7902	43.6056	121.249	45.6365
sp|P80206|OTX2_MOUSE	Otx2	OTX2_MOUSE Homeobox protein OTX2	1	63.9352	50.4178	59.7641	43.8576	55.6603	52.5387
sp|P80313|TCPH_MOUSE	Cct7	TCPH_MOUSE T-complex protein 1 subunit eta	20	4356.63	4061.87	4301.73	4212.65	4342.64	4403.64
sp|P80314|TCPB_MOUSE	Cct2	TCPB_MOUSE T-complex protein 1 subunit beta	30	4072.12	5048.97	5113.07	4742.1	4922.12	5318.48
sp|P80315|TCPD_MOUSE	Cct4	TCPD_MOUSE T-complex protein 1 subunit delta	33	3228.37	4176.3	4120.16	4251.2	4235.78	4625.51
sp|P80316|TCPE_MOUSE	Cct5	TCPE_MOUSE T-complex protein 1 subunit epsilon	30	4007.21	4458.56	4437.24	4174.94	4549.03	4237.72
sp|P80317|TCPZ_MOUSE	Cct6a	TCPZ_MOUSE T-complex protein 1 subunit zeta	23	2340.33	2544.62	2389	2614.86	2612.47	2711.02
sp|P80318|TCPG_MOUSE	Cct3	TCPG_MOUSE T-complex protein 1 subunit gamma	28	3081.9	3450.35	3531.79	3550.62	3568.26	3912.06
sp|P80560|PTPR2_MOUSE	Ptprn2	PTPR2_MOUSE Receptor-type tyrosine-protein phosphatase N2	5	342.069	353.449	330.721	340.69	295.677	318.723
sp|P81117|NUCB2_MOUSE	Nucb2	NUCB2_MOUSE Nucleobindin-2	7	1182.59	1258.43	1126.07	1237.44	1307.97	1402.77
sp|P81122|IRS2_MOUSE	Irs2	IRS2_MOUSE Insulin receptor substrate 2	3	499.229	455.958	496.728	474.765	475.193	461.489
sp|P81269|ATF1_MOUSE	Atf1	ATF1_MOUSE Cyclic AMP-dependent transcription factor ATF-1	1	78.5659	72.5168	72.1421	77.8314	72.9446	69.0052
sp|P82343|RENBP_MOUSE	Renbp	RENBP_MOUSE N-acylglucosamine 2-epimerase	2	465.787	375.989	350.679	376.75	431.077	449.103
sp|P83093|STIM2_MOUSE	Stim2	STIM2_MOUSE Stromal interaction molecule 2	3	798.379	925.155	859.077	926	799.69	891.811
sp|P83503|NYX_MOUSE	Nyx	NYX_MOUSE Nyctalopin	1	58.3883	63.5591	57.6668	62.2003	52.7304	60.4515
sp|P83510|TNIK_MOUSE	Tnik	TNIK_MOUSE Traf2 and NCK-interacting protein kinase	9	1414	1433.46	1368.59	1435.54	1380.06	1415.79
sp|P83741|WNK1_MOUSE	Wnk1	WNK1_MOUSE Serine/threonine-protein kinase WNK1	9	1284.24	1042.93	1518.22	1061.43	1181.96	1047.19
sp|P83870|PHF5A_MOUSE	Phf5a	PHF5A_MOUSE PHD finger-like domain-containing protein 5A	2	721.372	696.617	619.022	717.878	708.493	692.741
sp|P83877|TXN4A_MOUSE	Txnl4a	TXN4A_MOUSE Thioredoxin-like protein 4A	4	696.665	705.466	721.176	800.286	757.266	826.063
sp|P83887|TBG1_MOUSE	Tubg1	TBG1_MOUSE Tubulin gamma-1 chain	8	805.916	896.874	729.37	763.954	823.151	751.41
sp|P83917|CBX1_MOUSE	Cbx1	CBX1_MOUSE Chromobox protein homolog 1	4	688.155	747.518	591.198	623.055	691.872	628.585
sp|P83940|ELOC_MOUSE	Tceb1	ELOC_MOUSE Transcription elongation factor B polypeptide 1	7	1317.94	1914.7	1367.56	1520.81	1542.2	1587.08
sp|P84075|HPCA_MOUSE	Hpca	HPCA_MOUSE Neuron-specific calcium-binding protein hippocalcin	3	156.678	164.764	126.068	145.185	145.111	148.966
sp|P84084|ARF5_MOUSE	Arf5	ARF5_MOUSE ADP-ribosylation factor 5	3	815.716	777.55	685.59	828.458	799.879	890.991
sp|P84086|CPLX2_MOUSE	Cplx2	CPLX2_MOUSE Complexin-2	6	474.241	594.046	534.46	576.016	564.594	612.96
sp|P84089|ERH_MOUSE	Erh	ERH_MOUSE Enhancer of rudimentary homolog	4	414.152	474.728	394.799	451.559	492.62	553.454
sp|P84091|AP2M1_MOUSE	Ap2m1	AP2M1_MOUSE AP-2 complex subunit mu	30	4991.35	5401.66	4539.7	4966.42	4856.23	4950.19
sp|P84096|RHOG_MOUSE	Rhog	RHOG_MOUSE Rho-related GTP-binding protein RhoG	4	165.165	176.137	150.671	176.263	184.005	168.547
sp|P84099|RL19_MOUSE	Rpl19	RL19_MOUSE 60S ribosomal protein L19	3	382.182	499.296	436.631	520.121	500.753	569.829
sp|P84104-2|SRSF3_MOUSE	Srsf3	SRSF3_MOUSE Isoform Short of Serine/arginine-rich splicing factor 3	8	796.493	666.368	846.372	747.13	764.795	841.538
sp|P84309|ADCY5_MOUSE	Adcy5	ADCY5_MOUSE Adenylate cyclase type 5	4	203.864	205.403	218.58	204.016	209.899	214.414
sp|P85094|ISC2A_MOUSE	Isoc2a	ISC2A_MOUSE Isochorismatase domain-containing protein 2A, mitochondrial	1	46.0413	65.7017	47.7317	62.5078	65.1605	77.0976
sp|P86046|KCJ13_MOUSE	Kcnj13	KCJ13_MOUSE Inward rectifier potassium channel 13	2	486.964	470.991	446.524	409.622	241.78	338.528
sp|P97287|MCL1_MOUSE	Mcl1	MCL1_MOUSE Induced myeloid leukemia cell differentiation protein Mcl-1 homolog	2	139.089	133.151	140.921	142.54	137.457	151.513
sp|P97291|CADH8_MOUSE	Cdh8	CADH8_MOUSE Cadherin-8	5	474.217	390.762	390.229	415.849	389.239	375.559
sp|P97300|NPTN_MOUSE	Nptn	NPTN_MOUSE Neuroplastin	11	1771.91	1936.2	1652.58	1580.73	1476.88	1440.47
sp|P97300-3|NPTN_MOUSE	Nptn	NPTN_MOUSE Isoform 3 of Neuroplastin	1	184.919	116.188	110.782	99.9846	116.29	94.9203
sp|P97302|BACH1_MOUSE	Bach1	BACH1_MOUSE Transcription regulator protein BACH1	2	96.9176	94.4236	97.9506	98.4089	103.998	84.9323
sp|P97310|MCM2_MOUSE	Mcm2	MCM2_MOUSE DNA replication licensing factor MCM2	20	2106.96	2111.82	2039.19	2391.94	2319.02	2151.76
sp|P97311|MCM6_MOUSE	Mcm6	MCM6_MOUSE DNA replication licensing factor MCM6	24	2290.55	2064.84	2205.96	2151.78	2220.59	2072.77
sp|P97313|PRKDC_MOUSE	Prkdc	PRKDC_MOUSE DNA-dependent protein kinase catalytic subunit	17	1357.97	1312.37	1264.51	1307.9	1245.08	1292.63
sp|P97314|CSRP2_MOUSE	Csrp2	CSRP2_MOUSE Cysteine and glycine-rich protein 2	3	376.844	380.007	341.302	338.794	384.154	382.372
sp|P97315|CSRP1_MOUSE	Csrp1	CSRP1_MOUSE Cysteine and glycine-rich protein 1	5	679.057	792.004	624.542	639.805	654.97	726.983
sp|P97318|DAB1_MOUSE	Dab1	DAB1_MOUSE Disabled homolog 1	3	654.446	564.327	581.097	516.324	591.417	604.46
sp|P97326|CADH6_MOUSE	Cdh6	CADH6_MOUSE Cadherin-6	4	192.389	168.383	156.189	175.292	176.459	180.276
sp|P97333|NRP1_MOUSE	Nrp1	NRP1_MOUSE Neuropilin-1	3	163.712	169.698	157.983	177.827	178.102	161.909
sp|P97346|NXN_MOUSE	Nxn	NXN_MOUSE Nucleoredoxin	7	622.893	597.017	559.034	560.035	561.215	564.83
sp|P97351|RS3A_MOUSE	Rps3a	RS3A_MOUSE 40S ribosomal protein S3a	20	4212.48	3714.02	3703.13	3576.71	3838.64	3450.41
sp|P97352|S10AD_MOUSE	S100a13	S10AD_MOUSE Protein S100-A13	1	104.592	103.284	74.0764	103.316	89.6152	147.004
sp|P97355|SPSY_MOUSE	Sms	SPSY_MOUSE Spermine synthase	12	2055.03	1793.52	1595.13	1623.41	1606.95	1636.77
sp|P97363|SPTC2_MOUSE	Sptlc2	SPTC2_MOUSE Serine palmitoyltransferase 2	6	980.242	858.02	849.593	941.649	945.343	911.348
sp|P97364|SPS2_MOUSE	Sephs2	SPS2_MOUSE Selenide, water dikinase 2	8	593.194	589.045	523.511	610.916	556.594	575.779
sp|P97370|AT1B3_MOUSE	Atp1b3	AT1B3_MOUSE Sodium/potassium-transporting ATPase subunit beta-3	14	1258.85	1332.42	1213.09	1214.6	1240.93	1239.13
sp|P97371|PSME1_MOUSE	Psme1	PSME1_MOUSE Proteasome activator complex subunit 1	7	1360.01	1559.69	1443.61	1621.56	1568.74	1826.14
sp|P97372|PSME2_MOUSE	Psme2	PSME2_MOUSE Proteasome activator complex subunit 2	3	219.441	222.942	159.058	204.799	206.861	208.51
sp|P97376|FRG1_MOUSE	Frg1	FRG1_MOUSE Protein FRG1	8	838.267	1045.57	1250.79	924.142	867.278	900.189
sp|P97377|CDK2_MOUSE	Cdk2	CDK2_MOUSE Cyclin-dependent kinase 2	3	322.706	335.581	319.462	388.451	414.161	451.863
sp|P97379|G3BP2_MOUSE	G3bp2	G3BP2_MOUSE Ras GTPase-activating protein-binding protein 2	20	2778.28	2822.33	2768.05	2716.33	2681.3	2622.11
sp|P97384|ANX11_MOUSE	Anxa11	ANX11_MOUSE Annexin A11	3	267.62	259.984	242.532	228.782	236.637	249.2
sp|P97386|DNLI3_MOUSE	Lig3	DNLI3_MOUSE DNA ligase 3	22	2131.88	2073.14	2302.7	2228.57	2199.66	2265.17
sp|P97390|VPS45_MOUSE	Vps45	VPS45_MOUSE Vacuolar protein sorting-associated protein 45	12	1162.53	1224.09	981.712	1199.43	1096.56	1080.61
sp|P97411|ICA69_MOUSE	Ica1	ICA69_MOUSE Islet cell autoantigen 1	2	58.0004	56.8884	63.0813	63.4801	66.4144	62.0736
sp|P97412|LYST_MOUSE	Lyst	LYST_MOUSE Lysosomal-trafficking regulator	15	1683.56	1620.37	1528.02	1732.69	1567.17	1726.8
sp|P97427|DPYL1_MOUSE	Crmp1	DPYL1_MOUSE Dihydropyrimidinase-related protein 1	31	3983.92	4032.91	4493.4	4060.95	4154.91	3956.05
sp|P97429|ANXA4_MOUSE	Anxa4	ANXA4_MOUSE Annexin A4	4	457.418	401.645	379.552	367.576	395.202	442.774
sp|P97432|NBR1_MOUSE	Nbr1	NBR1_MOUSE Next to BRCA1 gene 1 protein	2	390.766	360.863	379.872	363.473	350.402	330.017
sp|P97434|MPRIP_MOUSE	Mprip	MPRIP_MOUSE Myosin phosphatase Rho-interacting protein	19	2178.08	1919.9	2032.5	1971.21	1985.48	1838.96
sp|P97445|CAC1A_MOUSE	Cacna1a	CAC1A_MOUSE Voltage-dependent P/Q-type calcium channel subunit alpha-1A	2	99.6731	93.0085	91.815	95.7382	81.2193	95.3473
sp|P97447|FHL1_MOUSE	Fhl1	FHL1_MOUSE Four and a half LIM domains protein 1	12	1882.61	1945.36	1823.8	1619.37	1653.01	1508.69
sp|P97449|AMPN_MOUSE	Anpep	AMPN_MOUSE Aminopeptidase N	2	103.723	130.673	131.439	124.342	124.078	142.262
sp|P97450|ATP5J_MOUSE	Atp5j	ATP5J_MOUSE ATP synthase-coupling factor 6, mitochondrial	3	229.916	246.76	153.889	213.829	168.878	222.08
sp|P97452|BOP1_MOUSE	Bop1	BOP1_MOUSE Ribosome biogenesis protein BOP1	10	1122.94	1092.28	1146.99	1083.93	1145.82	1076.88
sp|P97454|SMAD5_MOUSE	Smad5	SMAD5_MOUSE Mothers against decapentaplegic homolog 5	1	462.96	349.165	374.962	384.82	455.668	413.851
sp|P97465|DOK1_MOUSE	Dok1	DOK1_MOUSE Docking protein 1	1	91.635	89.6345	78.0524	86.8227	87.1507	77.5004
sp|P97467|AMD_MOUSE	Pam	AMD_MOUSE Peptidyl-glycine alpha-amidating monooxygenase	1	17.864	24.124	16.275	20.8862	18.3919	19.8768
sp|P97470|PP4C_MOUSE	Ppp4c	PP4C_MOUSE Serine/threonine-protein phosphatase 4 catalytic subunit	11	872.241	872.869	900.337	909.333	943.674	989.135
sp|P97471|SMAD4_MOUSE	Smad4	SMAD4_MOUSE Mothers against decapentaplegic homolog 4	9	1262.03	1248.18	1084.52	1148.08	1250.69	1055.86
sp|P97473|TRBP2_MOUSE	Tarbp2	TRBP2_MOUSE RISC-loading complex subunit TARBP2	5	619.382	559.685	553.422	527.873	537.573	500.439
sp|P97479|MYO7A_MOUSE	Myo7a	MYO7A_MOUSE Unconventional myosin-VIIa	11	1170.35	1005.18	604.406	572.118	473.89	535.752
sp|P97480|EYA3_MOUSE	Eya3	EYA3_MOUSE Eyes absent homolog 3	2	396.645	338.728	386.537	358.55	408.411	351.273
sp|P97490|ADCY8_MOUSE	Adcy8	ADCY8_MOUSE Adenylate cyclase type 8	4	186.614	180.114	194.154	188.827	174.828	189.769
sp|P97494|GSH1_MOUSE	Gclc	GSH1_MOUSE Glutamate--cysteine ligase catalytic subunit	7	1069.45	1138.32	1162.24	1149.87	1202.83	1193.34
sp|P97496|SMRC1_MOUSE	Smarcc1	SMRC1_MOUSE SWI/SNF complex subunit SMARCC1	26	3855.36	3553.29	4117.82	3920.08	4048.67	3739.96
sp|P97499|TEP1_MOUSE	Tep1	TEP1_MOUSE Telomerase protein component 1	2	63.404	57.8653	59.9735	50.8088	57.8224	56.5696
sp|P97500|MYT1L_MOUSE	Myt1l	MYT1L_MOUSE Myelin transcription factor 1-like protein	3	198.519	149.181	158.102	148.814	174.212	168.381
sp|P97742|CPT1A_MOUSE	Cpt1a	CPT1A_MOUSE Carnitine O-palmitoyltransferase 1, liver isoform	20	2936.24	2910.66	2836.74	2766.17	2631.04	2661.5
sp|P97762|RP9_MOUSE	rp9	RP9_MOUSE Retinitis pigmentosa 9 protein homolog	1	293.8	337.55	398.861	443.752	319.428	354.105
sp|P97765|WBP2_MOUSE	Wbp2	WBP2_MOUSE WW domain-binding protein 2	18	2615.84	2600.28	2657.59	2637.46	2799.18	2688.84
sp|P97770|THUM3_MOUSE	Thumpd3	THUM3_MOUSE THUMP domain-containing protein 3	11	2477.3	2420.9	2208.66	2380.3	2516.43	2264.77
sp|P97772|GRM1_MOUSE	Grm1	GRM1_MOUSE Metabotropic glutamate receptor 1	2	125.385	93.1186	109.795	120.006	99.9574	104.64
sp|P97783|AF1Q_MOUSE	Mllt11	AF1Q_MOUSE Protein AF1q	4	256.427	280.514	269.879	275.103	282.437	258.26
sp|P97785|GFRA1_MOUSE	Gfra1	GFRA1_MOUSE GDNF family receptor alpha-1	2	587.505	491.712	484.024	456.161	414.552	434.885
sp|P97789|XRN1_MOUSE	Xrn1	XRN1_MOUSE 5'-3' exoribonuclease 1	11	1442.88	1569.26	1494.42	1607.17	1556.29	1547.4
sp|P97792|CXAR_MOUSE	Cxadr	CXAR_MOUSE Coxsackievirus and adenovirus receptor homolog	11	2911.18	2340	2601.14	2387.33	2641.05	2319.49
sp|P97793|ALK_MOUSE	Alk	ALK_MOUSE ALK tyrosine kinase receptor	5	260.449	267.524	244.071	267.122	252.164	262.23
sp|P97801|SMN_MOUSE	Smn1	SMN_MOUSE Survival motor neuron protein	6	530.174	576.133	581.179	570.248	575.505	562.123
sp|P97807|FUMH_MOUSE	Fh	FUMH_MOUSE Fumarate hydratase, mitochondrial	20	4752.96	5013.85	4823.82	5143.07	5017.1	4827.81
sp|P97821|CATC_MOUSE	Ctsc	CATC_MOUSE Dipeptidyl peptidase 1	5	1077.01	1139.37	924.08	1034.37	1064.76	1027.73
sp|P97822|AN32E_MOUSE	Anp32e	AN32E_MOUSE Acidic leucine-rich nuclear phosphoprotein 32 family member E	8	2224.78	2174.61	2033.29	1953.75	2083.16	1987.09
sp|P97823|LYPA1_MOUSE	Lypla1	LYPA1_MOUSE Acyl-protein thioesterase 1	6	738.719	800.896	681.21	849.721	827.502	872.74
sp|P97825|HN1_MOUSE	Hn1	HN1_MOUSE Hematological and neurological expressed 1 protein	5	1035.48	1021.63	1005.54	976.018	1120.19	909.353
sp|P97855|G3BP1_MOUSE	G3bp1	G3BP1_MOUSE Ras GTPase-activating protein-binding protein 1	17	2775.3	3345.83	3083.37	3145.77	3168.3	3255.38
sp|P97863|NFIB_MOUSE	Nfib	NFIB_MOUSE Nuclear factor 1 B-type	4	1203.29	857.651	783.362	865.826	950.773	844.735
sp|P97864|CASP7_MOUSE	Casp7	CASP7_MOUSE Caspase-7	3	83.5708	90.182	71.4893	88.8884	95.2928	92.8117
sp|P97865|PEX7_MOUSE	Pex7	PEX7_MOUSE Peroxisomal targeting signal 2 receptor	3	480.654	442.541	464.099	474.953	462.008	425.34
sp|P97868|RBBP6_MOUSE	Rbbp6	RBBP6_MOUSE E3 ubiquitin-protein ligase RBBP6	10	840.839	795.633	753.125	831.75	761.899	788.654
sp|P97927|LAMA4_MOUSE	Lama4	LAMA4_MOUSE Laminin subunit alpha-4	7	810.961	999.85	837.721	884.691	863.086	905.613
sp|P97930|KTHY_MOUSE	Dtymk	KTHY_MOUSE Thymidylate kinase	6	888.88	931.695	957.749	963.665	1033.8	1086.36
sp|P97950|RB33A_MOUSE	Rab33a	RB33A_MOUSE Ras-related protein Rab-33A	3	278.074	254.179	255.434	272.898	266.906	274.328
sp|P98063|BMP1_MOUSE	Bmp1	BMP1_MOUSE Bone morphogenetic protein 1	2	47.7777	47.6747	41.6967	48.2041	48.5347	46.9805
sp|P98083|SHC1_MOUSE	Shc1	SHC1_MOUSE SHC-transforming protein 1	1	90.6466	77.9983	64.8045	80.0613	91.5555	90.3363
sp|P98084|APBA2_MOUSE	Apba2	APBA2_MOUSE Amyloid beta A4 precursor protein-binding family A member 2	6	490.234	409.903	454.85	410.211	456.745	433.743
sp|P98086|C1QA_MOUSE	C1qa	C1QA_MOUSE Complement C1q subcomponent subunit A	2	471.467	379.147	463.029	372.645	412.753	396.302
sp|P98154|IDD_MOUSE	Dgcr2	IDD_MOUSE Integral membrane protein DGCR2/IDD	2	95.359	79.2424	84.8044	79.431	75.6963	83.1072
sp|P98191|CDS1_MOUSE	Cds1	CDS1_MOUSE Phosphatidate cytidylyltransferase 1	1	16.9732	22.002	17.711	29.9876	19.0299	25.5433
sp|P98192|GNPAT_MOUSE	Gnpat	GNPAT_MOUSE Dihydroxyacetone phosphate acyltransferase	7	563.888	591.812	508.39	565.088	592.611	564.931
sp|P98195|ATP9B_MOUSE	Atp9b	ATP9B_MOUSE Probable phospholipid-transporting ATPase IIB	4	336.541	309.46	306.702	337.176	317.236	332.262
sp|P98197|AT11A_MOUSE	Atp11a	AT11A_MOUSE Probable phospholipid-transporting ATPase IH	5	273.814	278.629	227.986	252.923	230.259	240.655
sp|P98200|AT8A2_MOUSE	Atp8a2	AT8A2_MOUSE Probable phospholipid-transporting ATPase IB	18	2327.83	2559.99	2297.1	2323.93	2271.24	2396.02
sp|P98203|ARVC_MOUSE	Arvcf	ARVC_MOUSE Armadillo repeat protein deleted in velo-cardio-facial syndrome homolog	17	2198.39	2138.73	1704.61	2004.13	1995.76	1771.81
sp|P99024|TBB5_MOUSE	Tubb5	TBB5_MOUSE Tubulin beta-5 chain	20	2279.67	2112.32	2232.36	2193.93	2206.06	2163.29
sp|P99026|PSB4_MOUSE	Psmb4	PSB4_MOUSE Proteasome subunit beta type-4	13	2605.89	2512.83	2348.68	2519.7	2594.26	2411.74
sp|P99027|RLA2_MOUSE	Rplp2	RLA2_MOUSE 60S acidic ribosomal protein P2	16	2462.2	2377.39	2175.13	2019.29	2369.61	2141.32
sp|P99028|QCR6_MOUSE	Uqcrh	QCR6_MOUSE Cytochrome b-c1 complex subunit 6, mitochondrial	1	83.7747	127.585	96.3017	138.12	102.061	140.115
sp|P99029|PRDX5_MOUSE	Prdx5	PRDX5_MOUSE Peroxiredoxin-5, mitochondrial	12	2786.76	3105.79	2401.82	2889.9	2589.65	3261.22
sp|Q00262|STX2_MOUSE	Stx2	STX2_MOUSE Syntaxin-2	1	25.6699	20.4196	20.7659	32.8883	30.7096	30.4332
sp|Q00420|GABP1_MOUSE	Gabpb1	GABP1_MOUSE GA-binding protein subunit beta-1	4	255.451	387.374	480.508	531.474	570.805	576.468
sp|Q00422|GABPA_MOUSE	Gabpa	GABPA_MOUSE GA-binding protein alpha chain	15	2328.74	2148.18	2199.69	2291.46	2138.49	2318.45
sp|Q00493|CBPE_MOUSE	Cpe	CBPE_MOUSE Carboxypeptidase E	10	1057.67	1189.23	1123.65	1052.62	1111.58	1050.34
sp|Q00560|IL6RB_MOUSE	Il6st	IL6RB_MOUSE Interleukin-6 receptor subunit beta	4	204.643	209.371	184.154	214.624	179.921	182.498
sp|Q00612|G6PD1_MOUSE	G6pdx	G6PD1_MOUSE Glucose-6-phosphate 1-dehydrogenase X	19	853.555	1195.15	846.358	1148.35	1051.93	1000.28
sp|Q00623|APOA1_MOUSE	Apoa1	APOA1_MOUSE Apolipoprotein A-I	4	523.47	309.582	381.091	509.607	399.693	328.054
sp|Q00724|RET4_MOUSE	Rbp4	RET4_MOUSE Retinol-binding protein 4	1	77.9184	43.6626	50.7031	49.1505	52.685	54.4244
sp|Q00897|A1AT4_MOUSE	Serpina1d	A1AT4_MOUSE Alpha-1-antitrypsin 1-4	2	225.518	120.452	104.908	158.839	150.137	107.19
sp|Q00898|A1AT5_MOUSE	Serpina1e	A1AT5_MOUSE Alpha-1-antitrypsin 1-5	1	628.356	337.209	470.452	404.865	423.213	423.884
sp|Q00899|TYY1_MOUSE	Yy1	TYY1_MOUSE Transcriptional repressor protein YY1	8	1655.06	1507.87	1541.87	1528.31	1612.34	1509.52
sp|Q00915|RET1_MOUSE	Rbp1	RET1_MOUSE Retinol-binding protein 1	7	1450.2	1376.68	1308.1	1328.96	1313.85	1634.86
sp|Q00PI9|HNRL2_MOUSE	Hnrnpul2	HNRL2_MOUSE Heterogeneous nuclear ribonucleoprotein U-like protein 2	36	7525.69	6629.42	7558.49	6912.63	7026.24	6764.17
sp|Q01065|PDE1B_MOUSE	Pde1b	PDE1B_MOUSE Calcium/calmodulin-dependent 3',5'-cyclic nucleotide phosphodiesterase 1B	10	688.53	723.126	732.559	713.267	740.369	795.196
sp|Q01097|NMDE2_MOUSE	Grin2b	NMDE2_MOUSE Glutamate receptor ionotropic, NMDA 2B	1	119.715	161.878	180.469	232.123	187.23	227.77
sp|Q01147|CREB1_MOUSE	Creb1	CREB1_MOUSE Cyclic AMP-responsive element-binding protein 1	7	748.269	694.514	652.357	802.338	905.986	734.746
sp|Q01149|CO1A2_MOUSE	Col1a2	CO1A2_MOUSE Collagen alpha-2(I) chain	1	81.3224	43.4389	45.4131	56.3689	67.0624	45.6695
sp|Q01237|HMDH_MOUSE	Hmgcr	HMDH_MOUSE 3-hydroxy-3-methylglutaryl-coenzyme A reductase	1	20.2091	19.036	19.1751	15.4254	21.7352	24.2346
sp|Q01279|EGFR_MOUSE	Egfr	EGFR_MOUSE Epidermal growth factor receptor	9	813.349	771.576	728.757	739.092	767.16	728.905
sp|Q01320|TOP2A_MOUSE	Top2a	TOP2A_MOUSE DNA topoisomerase 2-alpha	16	2598.89	2336.35	2518.74	2472.15	2411.47	2310.73
sp|Q01339|APOH_MOUSE	Apoh	APOH_MOUSE Beta-2-glycoprotein 1	4	353.441	220.506	254.264	296.284	286.316	209.258
sp|Q01341|ADCY6_MOUSE	Adcy6	ADCY6_MOUSE Adenylate cyclase type 6	4	200.735	190.058	180.132	175.405	176.936	172.46
sp|Q01405|SC23A_MOUSE	Sec23a	SC23A_MOUSE Protein transport protein Sec23A	24	4899.99	4288.21	4588.7	4383.37	4465	4341.87
sp|Q01705|NOTC1_MOUSE	Notch1	NOTC1_MOUSE Neurogenic locus notch homolog protein 1	7	322.42	285.641	286.153	253.561	316.836	293.583
sp|Q01721|GAS1_MOUSE	Gas1	GAS1_MOUSE Growth arrest-specific protein 1	4	249.365	204.415	237.419	224.708	235.498	204.887
sp|Q01730|RSU1_MOUSE	Rsu1	RSU1_MOUSE Ras suppressor protein 1	1	270.36	310.084	259.721	305.8	318.395	381.562
sp|Q01755|TCP11_MOUSE	Tcp11	TCP11_MOUSE T-complex protein 11	4	584.304	531.294	626.308	499.174	563.391	543.902
sp|Q01815|CAC1C_MOUSE	Cacna1c	CAC1C_MOUSE Voltage-dependent L-type calcium channel subunit alpha-1C	2	298.436	283.287	280.575	296.124	316.734	335.396
sp|Q01853|TERA_MOUSE	Vcp	TERA_MOUSE Transitional endoplasmic reticulum ATPase	30	7787.35	7440.95	9230.86	7347.77	7212.81	7249.89
sp|Q02013|AQP1_MOUSE	Aqp1	AQP1_MOUSE Aquaporin-1	1	24.0458	26.5071	19.5429	25.9001	25.9404	24.4254
sp|Q02053|UBA1_MOUSE	Uba1	UBA1_MOUSE Ubiquitin-like modifier-activating enzyme 1	44	7365	7825.04	7979.42	7601.44	7686.04	7306.56
sp|Q02105|C1QC_MOUSE	C1qc	C1QC_MOUSE Complement C1q subcomponent subunit C	1	140.69	165.426	133.173	129.767	141.029	133.448
sp|Q02111|KPCT_MOUSE	Prkcq	KPCT_MOUSE Protein kinase C theta type	3	419.232	369.077	316.895	335.278	305.432	326.892
sp|Q02248|CTNB1_MOUSE	Ctnnb1	CTNB1_MOUSE Catenin beta-1	27	3460.1	3775.12	3563.94	3572.26	3727.49	3775.77
sp|Q02257|PLAK_MOUSE	Jup	PLAK_MOUSE Junction plakoglobin	12	895.033	885.279	797.777	868.825	926.108	935.909
sp|Q02357|ANK1_MOUSE	Ank1	ANK1_MOUSE Ankyrin-1	12	1059.45	865.33	964.058	941.258	913.844	851.062
sp|Q02384|SOS2_MOUSE	Sos2	SOS2_MOUSE Son of sevenless homolog 2	3	447.555	430.788	409.47	421.412	440.121	414.384
sp|Q02395|MTF2_MOUSE	Mtf2	MTF2_MOUSE Metal-response element-binding transcription factor 2	2	311.315	240.182	340.718	276.007	300.215	274.381
sp|Q02526|ZFP41_MOUSE	Zfp41	ZFP41_MOUSE Zinc finger protein 41	1	52.6313	55.4351	53.8487	49.9353	49.6883	53.0397
sp|Q02614|S30BP_MOUSE	Sap30bp	S30BP_MOUSE SAP30-binding protein	10	552.024	786.246	644.077	665.98	689.764	662.113
sp|Q02780|NFIA_MOUSE	Nfia	NFIA_MOUSE Nuclear factor 1 A-type	4	680.481	469.78	484.623	484.096	490.96	473.582
sp|Q02819|NUCB1_MOUSE	Nucb1	NUCB1_MOUSE Nucleobindin-1	15	2527.53	2915.35	2687.22	2782.88	2891.61	2921.26
sp|Q02858|TIE2_MOUSE	Tek	TIE2_MOUSE Angiopoietin-1 receptor	1	64.0247	56.6945	45.9918	46.7058	54.5225	53.3777
sp|Q03137|EPHA4_MOUSE	Epha4	EPHA4_MOUSE Ephrin type-A receptor 4	10	715.23	735.916	685.122	743.018	698.092	651.676
sp|Q03141|MARK3_MOUSE	Mark3	MARK3_MOUSE MAP/microtubule affinity-regulating kinase 3	17	2154.65	2033.37	1927.66	2052.67	1960.74	1940.6
sp|Q03146|DDR1_MOUSE	Ddr1	DDR1_MOUSE Epithelial discoidin domain-containing receptor 1	12	1267.48	1116.25	1381.84	1130.4	1130.36	1107.49
sp|Q03157|APLP1_MOUSE	Aplp1	APLP1_MOUSE Amyloid-like protein 1	1	71.2171	53.327	53.8339	57.6705	55.5166	51.1017
sp|Q03173-4|ENAH_MOUSE	Enah	ENAH_MOUSE Isoform 3 of Protein enabled homolog	17	2866.58	2517.84	2489.39	2651.41	2598.12	2599.38
sp|Q03249|GALT_MOUSE	Galt	GALT_MOUSE Galactose-1-phosphate uridylyltransferase	2	527.423	556.251	539.458	564.754	580.059	581.598
sp|Q03265|ATPA_MOUSE	Atp5a1	ATPA_MOUSE ATP synthase subunit alpha, mitochondrial	33	5310.29	5659.89	5150.37	5539.98	5545.73	6132.58
sp|Q03517|SCG2_MOUSE	Scg2	SCG2_MOUSE Secretogranin-2	2	79.0986	70.8226	78.9866	78.2426	68.4864	75.7862
sp|Q03717|KCNB1_MOUSE	Kcnb1	KCNB1_MOUSE Potassium voltage-gated channel subfamily B member 1	12	823.062	999.285	865.309	806.967	724.973	814.289
sp|Q03740|CRGE_MOUSE	Cryge	CRGE_MOUSE Gamma-crystallin E	2	139.86	27.8065	165.087	67.0695	83.7888	36.2439
sp|Q03958|PFD6_MOUSE	Pfdn6	PFD6_MOUSE Prefoldin subunit 6	3	672.43	1137.64	928.671	1258.44	945.295	1401.73
sp|Q03963|E2AK2_MOUSE	Eif2ak2	E2AK2_MOUSE Interferon-induced, double-stranded RNA-activated protein kinase	2	170.89	183.93	167.238	149.522	154.214	153.411
sp|Q04207|TF65_MOUSE	Rela	TF65_MOUSE Transcription factor p65	5	486.887	467.209	483.1	505.325	524.076	490.537
sp|Q04447|KCRB_MOUSE	Ckb	KCRB_MOUSE Creatine kinase B-type	41	5058.59	8283.61	6325.18	5783.67	5556.94	6333.81
sp|Q04519|ASM_MOUSE	Smpd1	ASM_MOUSE Sphingomyelin phosphodiesterase	5	465.156	425.515	452.323	466.079	477.552	476.637
sp|Q04690|NF1_MOUSE	Nf1	NF1_MOUSE Neurofibromin	31	5371.87	5029.48	5039.43	5246.25	5018.75	5214.75
sp|Q04692|SMRCD_MOUSE	Smarcad1	SMRCD_MOUSE SWI/SNF-related matrix-associated actin-dependent regulator of chromatin subfamily A containing DEAD/H box 1	15	1448.04	1381.45	1376.6	1396.34	1437.79	1322.07
sp|Q04735|CDK16_MOUSE	Cdk16	CDK16_MOUSE Cyclin-dependent kinase 16	5	417.736	344.122	352.532	383.576	384.975	342.646
sp|Q04736|YES_MOUSE	Yes1	YES_MOUSE Tyrosine-protein kinase Yes	3	1020.63	854.903	975.604	889.457	886.437	887.482
sp|Q04750|TOP1_MOUSE	Top1	TOP1_MOUSE DNA topoisomerase 1	21	3887.91	3461.7	3390.21	3693.09	3830.15	3806.37
sp|Q04841|3MG_MOUSE	Mpg	3MG_MOUSE DNA-3-methyladenine glycosylase	7	457.403	454.565	488.04	496.268	505.886	519.8
sp|Q04859|MAK_MOUSE	Mak	MAK_MOUSE Serine/threonine-protein kinase MAK	1	23.2809	23.8057	18.7061	24.7671	20.5438	17.0548
sp|Q05186|RCN1_MOUSE	Rcn1	RCN1_MOUSE Reticulocalbin-1	13	2231.15	2039.26	1976.81	2096.38	1966.31	2116.76
sp|Q05512|MARK2_MOUSE	Mark2	MARK2_MOUSE Serine/threonine-protein kinase MARK2	9	702.433	950.457	891.498	967.502	907.208	974.066
sp|Q05816|FABP5_MOUSE	Fabp5	FABP5_MOUSE Fatty acid-binding protein, epidermal	19	1944.9	2217.48	2238.56	2172.77	2238.9	2300.65
sp|Q05860|FMN1_MOUSE	Fmn1	FMN1_MOUSE Formin-1	7	1009.57	936.544	938.63	981.787	857.951	858.224
sp|Q05909|PTPRG_MOUSE	Ptprg	PTPRG_MOUSE Receptor-type tyrosine-protein phosphatase gamma	1	49.1141	40.7256	41.4177	37.1137	37.5739	42.7701
sp|Q05920|PYC_MOUSE	Pc	PYC_MOUSE Pyruvate carboxylase, mitochondrial	24	2731.32	3660.05	3012.08	3261.11	3306.98	3105.96
sp|Q05921|RN5A_MOUSE	Rnasel	RN5A_MOUSE 2-5A-dependent ribonuclease	2	96.2569	84.3729	82.0552	105.675	97.3568	117.807
sp|Q059U7|INTU_MOUSE	Intu	INTU_MOUSE Protein inturned	1	11.9013	29.3568	23.1953	12.4227	30.1869	26.5628
sp|Q05A36|MEX3C_MOUSE	Mex3c	MEX3C_MOUSE RNA-binding E3 ubiquitin-protein ligase MEX3C	2	70.951	79.8026	70.8235	69.3604	80.6677	72.2033
sp|Q05A62|DNAL1_MOUSE	Dnal1	DNAL1_MOUSE Dynein light chain 1, axonemal	1	344.218	343.646	376.54	402.956	397.819	460.658
sp|Q05AH6|CK084_MOUSE	Spindoc	CK084_MOUSE Uncharacterized protein C11orf84 homolog	3	144.411	145.876	142.581	146.781	146.418	165.523
sp|Q05BC3|EMAL1_MOUSE	Eml1	EMAL1_MOUSE Echinoderm microtubule-associated protein-like 1	15	1872.53	1703.42	1792.45	1719.52	1804.3	1707.83
sp|Q05CL8|LARP7_MOUSE	Larp7	LARP7_MOUSE La-related protein 7	10	850.883	836.579	921.826	906.28	959.393	946.719
sp|Q05D44|IF2P_MOUSE	Eif5b	IF2P_MOUSE Eukaryotic translation initiation factor 5B	22	3530.98	3338.22	4116.47	3731.32	3820.08	3776.46
sp|Q06138|CAB39_MOUSE	Cab39	CAB39_MOUSE Calcium-binding protein 39	4	536.384	557.087	647.495	538.911	602.48	579.907
sp|Q06180|PTN2_MOUSE	Ptpn2	PTN2_MOUSE Tyrosine-protein phosphatase non-receptor type 2	4	366.081	427.09	308.756	353.623	336.108	401.345
sp|Q06185|ATP5I_MOUSE	Atp5i	ATP5I_MOUSE ATP synthase subunit e, mitochondrial	1	135.374	246.516	154.901	211.192	195.356	223.787
sp|Q06890|CLUS_MOUSE	Clu	CLUS_MOUSE Clusterin	3	267.534	182.924	137.043	157.815	131.411	144.782
sp|Q07076|ANXA7_MOUSE	Anxa7	ANXA7_MOUSE Annexin A7	5	470.857	387.867	397.223	391.17	403.407	372.978
sp|Q07113|MPRI_MOUSE	Igf2r	MPRI_MOUSE Cation-independent mannose-6-phosphate receptor	12	985.236	900.262	958.818	994.064	1022.74	1029
sp|Q07230|ZSCA2_MOUSE	Zscan2	ZSCA2_MOUSE Zinc finger and SCAN domain-containing protein 2	1	154.746	120.727	119.906	125.142	134.965	138.275
sp|Q07231|ZSC21_MOUSE	Zscan21	ZSC21_MOUSE Zinc finger and SCAN domain-containing protein 21	4	376.897	358.764	296.87	305.932	335.955	326.194
sp|Q07417|ACADS_MOUSE	Acads	ACADS_MOUSE Short-chain specific acyl-CoA dehydrogenase, mitochondrial	16	2969.02	2570.49	2600.86	2643.33	2946.49	2746.85
sp|Q07646|MEST_MOUSE	Mest	MEST_MOUSE Mesoderm-specific transcript protein	2	177.929	335.149	146.68	231.374	212.857	227.358
sp|Q07813|BAX_MOUSE	Bax	BAX_MOUSE Apoptosis regulator BAX	8	581.815	632.213	537.641	660.718	627.989	690.899
sp|Q08024|PEBB_MOUSE	Cbfb	PEBB_MOUSE Core-binding factor subunit beta	3	100.8	87.3534	82.0516	89.137	91.9066	107.949
sp|Q08093|CNN2_MOUSE	Cnn2	CNN2_MOUSE Calponin-2	3	307.9	224.165	209.803	233.392	260.178	212.562
sp|Q08122|TLE3_MOUSE	Tle3	TLE3_MOUSE Transducin-like enhancer protein 3	8	1489.32	1286.46	1372.55	1338.08	1431.5	1324.27
sp|Q08274|DMWD_MOUSE	Dmwd	DMWD_MOUSE Dystrophia myotonica WD repeat-containing protein	7	395.898	324.265	346.099	327.06	342.703	358.208
sp|Q08288|LYAR_MOUSE	Lyar	LYAR_MOUSE Cell growth-regulating nucleolar protein	10	1428.4	1479.73	1476.94	1528.3	1604.04	1512.12
sp|Q08331|CALB2_MOUSE	Calb2	CALB2_MOUSE Calretinin	7	1381.26	1755.66	1531.62	1589.47	1556.29	1739.68
sp|Q08376|ZBT14_MOUSE	Zbtb14	ZBT14_MOUSE Zinc finger and BTB domain-containing protein 14	8	1736.42	1369.47	1500.59	1415.13	1519.88	1531.15
sp|Q08460|KCMA1_MOUSE	Kcnma1	KCMA1_MOUSE Calcium-activated potassium channel subunit alpha-1	2	487.877	528.539	514.793	547.789	506.008	507.291
sp|Q08481|PECA1_MOUSE	Pecam1	PECA1_MOUSE Platelet endothelial cell adhesion molecule	3	145.574	172.838	147.049	184.968	174.362	183.806
sp|Q08509|EPS8_MOUSE	Eps8	EPS8_MOUSE Epidermal growth factor receptor kinase substrate 8	7	767.375	725.813	717.371	665.092	653.924	680.118
sp|Q08639|TFDP1_MOUSE	Tfdp1	TFDP1_MOUSE Transcription factor Dp-1	2	218.013	209.786	225.349	216.114	230.099	197.03
sp|Q08642|PADI2_MOUSE	Padi2	PADI2_MOUSE Protein-arginine deiminase type-2	14	1410.91	1713.31	1589.42	1577.08	1580.53	1640.23
sp|Q08879|FBLN1_MOUSE	Fbln1	FBLN1_MOUSE Fibulin-1	1	22.4847	19.246	14.2548	18.75	22.5736	19.1226
sp|Q08890|IDS_MOUSE	Ids	IDS_MOUSE Iduronate 2-sulfatase	1	288.72	257.366	237.092	291.051	268.581	279.014
sp|Q08943|SSRP1_MOUSE	Ssrp1	SSRP1_MOUSE FACT complex subunit SSRP1	18	2880.53	3018.69	2917.74	2982.78	3128.59	2856.44
sp|Q09143|CTR1_MOUSE	Slc7a1	CTR1_MOUSE High affinity cationic amino acid transporter 1	3	152.707	175.663	176.256	181.528	177.691	159.187
sp|Q09200|B4GN1_MOUSE	B4galnt1	B4GN1_MOUSE Beta-1,4 N-acetylgalactosaminyltransferase 1	2	38.4814	39.4227	33.7275	44.1078	39.2571	30.6485
sp|Q09XV5|CHD8_MOUSE	Chd8	CHD8_MOUSE Chromodomain-helicase-DNA-binding protein 8	20	1740.99	1673.81	1656.79	1645.03	1728.38	1638.08
sp|Q0GNC1|INF2_MOUSE	Inf2	INF2_MOUSE Inverted formin-2	5	345.624	401.762	338.691	362.811	322.959	331.05
sp|Q0HA38|TT21B_MOUSE	Ttc21b	TT21B_MOUSE Tetratricopeptide repeat protein 21B	12	977.392	1026.94	958.988	1074.22	1054.73	1054.39
sp|Q0KK55|VKIND_MOUSE	Kndc1	VKIND_MOUSE Protein very KIND	1	49.1228	54.9721	59.088	57.5972	66.105	59.8091
sp|Q0KK56|F184B_MOUSE	Fam184b	F184B_MOUSE Protein FAM184B	6	507.389	492.19	615.922	568.32	552.039	562.513
sp|Q0KL01|UBX2B_MOUSE	Ubxn2b	UBX2B_MOUSE UBX domain-containing protein 2B	3	366.205	376.865	400.448	397.201	383.536	437.967
sp|Q0KL02|TRIO_MOUSE	Trio	TRIO_MOUSE Triple functional domain protein	25	5002.56	5089.9	5238.06	5304.64	5431.92	5140.99
sp|Q0P5V2|SOBP_MOUSE	Sobp	SOBP_MOUSE Sine oculis-binding protein homolog	5	461.835	454.837	517.576	503.8	496.999	547.087
sp|Q0P5W1|VPS8_MOUSE	Vps8	VPS8_MOUSE Vacuolar protein sorting-associated protein 8 homolog	14	2703.9	2228.35	2418.97	2285.89	2350.39	2203.61
sp|Q0P678|ZCH18_MOUSE	Zc3h18	ZCH18_MOUSE Zinc finger CCCH domain-containing protein 18	13	1336.02	1492.37	1318.46	1403.54	1437.23	1318.41
sp|Q0PHV7|DACT3_MOUSE	Dact3	DACT3_MOUSE Dapper homolog 3	1	141.513	131.028	141.194	135.386	122.761	149.133
sp|Q0V8T9|CTP5A_MOUSE	Cntnap5a	CTP5A_MOUSE Contactin-associated protein like 5-1	1	105.775	95.4931	85.6097	108.979	96.7479	79.617
sp|Q0VBF8|STUM_MOUSE	Stum	STUM_MOUSE Protein stum homolog	1	48.6113	66.9321	69.0652	69.3527	57.9881	78.6514
sp|Q0VBL1|TIGD2_MOUSE	Tigd2	TIGD2_MOUSE Tigger transposable element-derived protein 2	3	255.067	292.696	250.905	274.623	270.533	258.922
sp|Q0VDN7|RUND1_MOUSE	Rundc1	RUND1_MOUSE RUN domain-containing protein 1	1	35.4091	36.2127	38.1214	46.4284	36.7233	42.0459
sp|Q0VEE6|ZN800_MOUSE	Znf800	ZN800_MOUSE Zinc finger protein 800	5	1504.16	1316.24	1366.5	1427.25	1283.13	1406.03
sp|Q0VEJ0|CEP76_MOUSE	Cep76	CEP76_MOUSE Centrosomal protein of 76 kDa	4	141.1	138.854	138.349	155.622	151.086	152.168
sp|Q0VGB7|PP4R2_MOUSE	Ppp4r2	PP4R2_MOUSE Serine/threonine-protein phosphatase 4 regulatory subunit 2	11	2291.33	2023.28	2201.81	2097.36	2282.38	2032.54
sp|Q0VGY8|TANC1_MOUSE	Tanc1	TANC1_MOUSE Protein TANC1	22	1523.16	1506.26	1496.66	1542.72	1503.73	1494.82
sp|Q11136|PEPD_MOUSE	Pepd	PEPD_MOUSE Xaa-Pro dipeptidase	14	1769.08	1469.29	1854.09	1504.53	1494.45	1448.27
sp|Q148R9|R9BP_MOUSE	Rgs9bp	R9BP_MOUSE Regulator of G-protein signaling 9-binding protein	5	437.082	500.289	483.489	510.775	436.836	471.977
sp|Q148V7|K1468_MOUSE	Kiaa1468	K1468_MOUSE LisH domain and HEAT repeat-containing protein KIAA1468	19	1773.51	1605.78	1567.38	1561.58	1557.69	1458.9
sp|Q149F1|RUSD2_MOUSE	Rpusd2	RUSD2_MOUSE RNA pseudouridylate synthase domain-containing protein 2	9	1463.13	1626.05	1576.29	1612.15	1621.67	1605.89
sp|Q149F3|ERF3B_MOUSE	Gspt2	ERF3B_MOUSE Eukaryotic peptide chain release factor GTP-binding subunit ERF3B	17	4789.37	4327.57	4718.86	4821.54	5026.25	4932.63
sp|Q149L6|DJB14_MOUSE	Dnajb14	DJB14_MOUSE DnaJ homolog subfamily B member 14	1	20.8924	27.2272	17.3041	21.4383	27.2266	24.0637
sp|Q14AI6|RUSD3_MOUSE	Rpusd3	RUSD3_MOUSE RNA pseudouridylate synthase domain-containing protein 3	1	70.3779	71.1762	61.0729	68.1131	73.4323	75.5012
sp|Q14AM7|CP072_MOUSE	C16orf72	CP072_MOUSE UPF0472 protein C16orf72 homolog	1	146.546	158.591	171.145	171.294	168.852	171.565
sp|Q14AX6|CDK12_MOUSE	Cdk12	CDK12_MOUSE Cyclin-dependent kinase 12	7	878.642	830.557	827.846	866.637	841.305	814.255
sp|Q14BI2|GRM2_MOUSE	Grm2	GRM2_MOUSE Metabotropic glutamate receptor 2	7	545.004	531.859	714.664	586.972	484.394	578.383
sp|Q14BI7|TDRD9_MOUSE	Tdrd9	TDRD9_MOUSE Putative ATP-dependent RNA helicase TDRD9	2	94.0885	95.5678	80.6154	98.1299	77.924	91.3828
sp|Q14BV6|YDJC_MOUSE	Ydjc	YDJC_MOUSE UPF0249 protein ydjC homolog	1	56.4297	56.4818	48.6642	55.8591	51.9828	57.8722
sp|Q14C51|PTCD3_MOUSE	Ptcd3	PTCD3_MOUSE Pentatricopeptide repeat domain-containing protein 3, mitochondrial	7	1482.91	1349.47	1369.01	1363.63	1448.74	1340.46
sp|Q14CH0|F171B_MOUSE	Fam171b	F171B_MOUSE Protein FAM171B	2	203.165	202.879	221.568	208.125	197.731	210.647
sp|Q14CH7|SYAM_MOUSE	Aars2	SYAM_MOUSE Alanine--tRNA ligase, mitochondrial	11	839.081	832.52	831.425	862.436	865.253	821.616
sp|Q14DH7|ACSS3_MOUSE	Acss3	ACSS3_MOUSE Acyl-CoA synthetase short-chain family member 3, mitochondrial	4	225.695	288.514	202.639	252.483	273.362	263.204
sp|Q14DQ1|F219B_MOUSE	Fam219b	F219B_MOUSE Protein FAM219B	1	25.0685	18.2122	22.0946	21.648	17.4076	21.461
sp|Q1HFZ0|NSUN2_MOUSE	Nsun2	NSUN2_MOUSE tRNA (cytosine(34)-C(5))-methyltransferase	17	2648.97	2673.3	2857.47	2734.34	2978.03	2816.07
sp|Q1HKZ5|M3K13_MOUSE	Map3k13	M3K13_MOUSE Mitogen-activated protein kinase kinase kinase 13	1	144.636	104.912	134.53	129.599	138.031	133.274
sp|Q1RLL3|CPNE9_MOUSE	Cpne9	CPNE9_MOUSE Copine-9	4	532.118	410.871	433.718	420.744	401.902	442.474
sp|Q1RNF8|SAM11_MOUSE	Samd11	SAM11_MOUSE Sterile alpha motif domain-containing protein 11	11	1696.21	1417.09	1478.37	1422.16	1497.13	1416.28
sp|Q1W617|SHRM4_MOUSE	Shroom4	SHRM4_MOUSE Protein Shroom4	1	81.2306	84.5621	75.2717	80.7981	83.3794	85.9406
sp|Q2HXL6|EDEM3_MOUSE	Edem3	EDEM3_MOUSE ER degradation-enhancing alpha-mannosidase-like protein 3	7	746.573	790.077	722.801	776.748	769.663	716.154
sp|Q2KN98|CYTSA_MOUSE	Specc1l	CYTSA_MOUSE Cytospin-A	9	900.149	809.917	868.831	881.089	906.938	884.588
sp|Q2M3X8-3|PHAR1_MOUSE	Phactr1	PHAR1_MOUSE Isoform 3 of Phosphatase and actin regulator 1	6	870.077	846.533	883.006	879.997	942.945	880.213
sp|Q2MV57|TECT2_MOUSE	Tctn2	TECT2_MOUSE Tectonic-2	6	408.181	402.499	429.985	435.128	404.899	419.562
sp|Q2NL51|GSK3A_MOUSE	Gsk3a	GSK3A_MOUSE Glycogen synthase kinase-3 alpha	10	1739.61	1416.12	1786.92	1519.49	1588.09	1566.77
sp|Q2PFD7|PSD3_MOUSE	Psd3	PSD3_MOUSE PH and SEC7 domain-containing protein 3	14	2398.23	2436.38	2278.36	2466.67	2367.31	2502.2
sp|Q2PZL6|FAT4_MOUSE	Fat4	FAT4_MOUSE Protocadherin Fat 4	10	547.73	550.915	574.401	572.406	609.27	552.742
sp|Q2QI47|USH2A_MOUSE	Ush2A	USH2A_MOUSE Usherin	1	148.091	118.782	160.976	122.139	139.427	131.088
sp|Q2TBE6|P4K2A_MOUSE	Pi4k2a	P4K2A_MOUSE Phosphatidylinositol 4-kinase type 2-alpha	3	192.854	187.195	211.048	221.473	210.988	220.207
sp|Q2TPA8|HSDL2_MOUSE	Hsdl2	HSDL2_MOUSE Hydroxysteroid dehydrogenase-like protein 2	2	31.3406	40.8484	39.5718	50.9966	39.492	57.2884
sp|Q2TV84|TRPM1_MOUSE	Trpm1	TRPM1_MOUSE Transient receptor potential cation channel subfamily M member 1	16	1649.86	1607.69	1366.42	1425.48	1319.92	1573.64
sp|Q2VPQ9|EAF6_MOUSE	Meaf6	EAF6_MOUSE Chromatin modification-related protein MEAF6	2	61.2797	68.3937	62.2515	72.6	60.6334	63.9146
sp|Q2VPU4|MLXIP_MOUSE	Mlxip	MLXIP_MOUSE MLX-interacting protein	1	46.097	27.9915	35.3349	34.2431	40.9171	36.2024
sp|Q2WF71|LRFN1_MOUSE	Lrfn1	LRFN1_MOUSE Leucine-rich repeat and fibronectin type III domain-containing protein 1	3	123.095	120.498	131.884	130.762	114.691	129.993
sp|Q2YDW2|MSTO1_MOUSE	Msto1	MSTO1_MOUSE Protein misato homolog 1	5	570.366	534.073	546.448	567.136	538.73	560.263
sp|Q2YDW7|SETD8_MOUSE	Setd8	SETD8_MOUSE N-lysine methyltransferase SETD8	1	47.8137	60.2913	70.3205	60.2566	56.058	65.697
[truncated: 6,067 more rows]

## Sheet: P10 Phosphoproteomic
site_id	Protein Id	gene_symbol	prot_description	Site Position	Motif	sequence	# of peptides	KO_1 sum	KO_9 sum	KO_ 12 sum	WT_ 2 sum	WT_10 sum	WT_14 sum
1093	sp|Q3UHJ0|AAK1_MOUSE	Aak1	AAK1_MOUSE AP2-associated protein kinase 1	651	VPASKSTQLLQAA	K.ST#QLLQAAAAEASLNK.S	1	265.001	310.085	246.759	296.595	279.566	272.276
1028	sp|Q9JIX8|ACINU_MOUSE	Acin1	ACINU_MOUSE Apoptotic chromatin condensation inducer in the nucleus	417	IVSEEETPPPLLT	K.APVVLQPEQIVSEEET#PPPLLTK.E	1	59.0701	70.1646	61.7966	59.842	63.0399	59.7867
1016	sp|Q6PAL7|AHDC1_MOUSE	Ahdc1	AHDC1_MOUSE AT-hook DNA-binding motif-containing protein 1	1540	LSDLTLSPVPRDS	R.GPAAATAGYGCPLLSDLTLS#PVPR.D	1	37.8025	45.1068	46.0155	40.8881	35.0838	46.7839
1017	sp|Q6PAL7|AHDC1_MOUSE	Ahdc1	AHDC1_MOUSE AT-hook DNA-binding motif-containing protein 1	1058	CDSRASTVSPGGY	R.AST#VSPGGYM*VPK.G	1	263.729	276.932	283.477	308.599	273.332	301.584
456	sp|Q9WTQ5|AKA12_MOUSE	Akap12	AKA12_MOUSE A-kinase anchor protein 12	584	AEEGATSDGEKKR	K.GPSEAPQEAEAEEGATS#DGEK.K	1	79.9898	65.2786	54.386	61.405	68.1906	64.1935
1091	sp|Q3TSG4|ALKB5_MOUSE	Alkbh5	ALKB5_MOUSE RNA demethylase ALKBH5	65	RKYQEDSDPERSD	K.YQEDS#DPERSDYEEHQLQK.E	1	151.492	156.37	126.199	116.371	146.42	138.412
469	sp|Q8C8R3|ANK2_MOUSE	Ank2	ANK2_MOUSE Ankyrin-2	1428	YAKESESDQEPEE	K.ESES#DQEPEEEIGM*TSEK.N	2	434.413	467.298	391.655	423.165	380.263	404.414
468	sp|O54774|AP3D1_MOUSE	Ap3d1	AP3D1_MOUSE AP-3 complex subunit delta-1	760	SSLPTESDEDIAP	R.HSSLPTES#DEDIAPAQR.V	3	440.332	438.883	399.679	422.54	372.86	397.668
392	sp|Q6DFV3|RHG21_MOUSE	Arhgap21	RHG21_MOUSE Rho GTPase-activating protein 21	1655	RVSRRNSEGSEAS	R.RNS#EGSEASCTEGSLTPSLDSR.R	1	36.8171	33.0637	37.4199	30.688	38.9779	37.9969
310	sp|Q811P8|RHG32_MOUSE	Arhgap32	RHG32_MOUSE Rho GTPase-activating protein 32	856	ASSEPVSPVQEKL	K.DAEAGGSQSQTPGSTASSEPVS#PVQEK.L	1	14.807	10.7958	10.6667	17.4209	10.694	12.8994
789	sp|A2BH40|ARI1A_MOUSE	Arid1a	ARI1A_MOUSE AT-rich interactive domain-containing protein 1A	703	SPSPVGSPASVAQ	R.GPS#PSPVGS#PASVAQSR.S	1	160.979	177.727	145.748	150.781	164.841	159.793
790	sp|A2BH40|ARI1A_MOUSE	Arid1a	ARI1A_MOUSE AT-rich interactive domain-containing protein 1A	697	PGIRGPSPSPVGS	R.GPS#PS#PVGSPASVAQSR.S	1	87.4848	82.4227	69.2931	75.3015	77.2352	90.5569
791	sp|A2BH40|ARI1A_MOUSE	Arid1a	ARI1A_MOUSE AT-rich interactive domain-containing protein 1A	365	SHHAPMSPGSSGG	R.SHHAPM*S#PGSSGGGGQPLAR.T	2	147.14	180.972	134.893	160.669	158.552	151.385
792	sp|A2BH40|ARI1A_MOUSE	Arid1a	ARI1A_MOUSE AT-rich interactive domain-containing protein 1A	1942	KFPFGISPAQSHR	K.FPFGIS#PAQSHR.N	1	27.5649	35.8981	32.2046	28.8686	30.253	30.5698
793	sp|A2BH40|ARI1A_MOUSE	Arid1a	ARI1A_MOUSE AT-rich interactive domain-containing protein 1A	1185	GMSRSNSVGIQDA	R.SNS#VGIQDAFPDGSDPTFQK.R	1	29.6571	34.6844	37.074	40.6622	36.5402	42.767
488	tr|E9Q166|E9Q166_MOUSE	Atad2b	E9Q166_MOUSE Protein Atad2b	16	RLLGSKSPGPGPG	K.S#PGPGPGPGAGAGAEPGATGGSSHFISSR.T	1	9.72039	8.65749	8.70894	7.00807	9.61895	12.2715
1119	sp|O35126|ATN1_MOUSE	Atn1	ATN1_MOUSE Atrophin-1	617	AGYKTASPPGPPQ	K.TAS#PPGPPQYSK.R	1	336.872	258.612	246.361	248.171	284.358	265.799
1100	sp|Q9R0K7|AT2B2_MOUSE	Atp2b2	AT2B2_MOUSE Plasma membrane calcium-transporting ATPase 2	1118	KPESRTSIHNFMA	R.TS#IHNFM*AHPEFR.I	1	54.1579	72.1172	63.7754	62.5468	65.1148	94.0757
1077	sp|O70305|ATX2_MOUSE	Atxn2	ATX2_MOUSE Ataxin-2	828	NCTSGSSKTNSPS	K.DSFIDSSSSSSNCTSGSS#K.T	1	126.998	121.978	98.0166	134.917	139.469	127.836
244	sp|Q7TQH0|ATX2L_MOUSE	Atxn2l	ATX2L_MOUSE Ataxin-2-like protein	109	GKGPPQSPVFEGV	K.GPPQS#PVFEGVYNNSR.M	3	180.753	183.06	177.566	187.854	173.075	174.511
245	sp|Q7TQH0|ATX2L_MOUSE	Atxn2l	ATX2L_MOUSE Ataxin-2-like protein	597	TSDPMGSPVSSKT	K.EVDGLLTSDPMGS#PVSSK.T	4	712.033	811.263	686.9	725.336	708.156	646.063
246	sp|Q7TQH0|ATX2L_MOUSE	Atxn2l	ATX2L_MOUSE Ataxin-2-like protein	499	GSISPASPKLSLT	K.SAAPAPVSASCPEPPIGSAVASSASIPVTSSVVDPGAGSISPAS#PK.L	1	14.9328	17.132	16.4097	14.1851	14.2265	15.8598
247	sp|Q7TQH0|ATX2L_MOUSE	Atxn2l	ATX2L_MOUSE Ataxin-2-like protein	637	CPSQTGSPPVGLI	K.VPM*AGVGGTEGPEQLPAPCPSQTGS#PPVGLIK.G	1	85.5121	81.8781	51.2437	80.9555	79.4943	59.9435
461	sp|P97303|BACH2_MOUSE	Bach2	BACH2_MOUSE Transcription regulator protein BACH2	159	QEDHGNSAGEEEE	K.DSACQRPQEDHGNS#AGEEEEEEETM*DSETAR.M	1	2.62188	2.99428	6.23599	8.44382	4.36878	3.5191
696	sp|Q91XV3|BASP1_MOUSE	Basp1	BASP1_MOUSE Brain acid soluble protein 1	92	KAEPEKSEGAAEE	K.S#EGAAEEQPEPAPAPEQEAAAPGPAAGGEAPK.A	1	18.5492	18.5207	17.2798	16.5949	13.9948	13.8911
932	sp|Q9Z277|BAZ1B_MOUSE	Baz1b	BAZ1B_MOUSE Tyrosine-protein kinase BAZ1B	1464	ADDEGDSDSESVG	R.LADDEGDS#DSESVGQSR.G	1	17.8232	12.6624	11.921	11.4781	12.1201	12.9857
608	sp|Q8K019|BCLF1_MOUSE	Bclaf1	BCLF1_MOUSE Bcl-2-associated transcription factor 1	395	KQKFHDSEGDDTE	K.FHDS#EGDDTEETEDYR.Q	1	147.263	135.83	110.165	110.378	104.633	84.0634
692	sp|Q68EF6|BEGIN_MOUSE	Begain	BEGIN_MOUSE Brain-enriched guanylate kinase-associated protein	463	GAAGGGSPGDKAE	R.YYGGGGGGGAAGGGS#PGDK.A	1	78.5633	85.4805	63.7178	99.7953	89.1987	67.7097
994	sp|O08539|BIN1_MOUSE	Bin1	BIN1_MOUSE Myc box-dependent-interacting protein 1	324	EPASGASPGATIP	R.VNHEPEPASGAS#PGATIPK.S	1	167.587	222.17	197.306	183.788	188.63	186.573
732	tr|E9Q6J5|E9Q6J5_MOUSE	Bod1l	E9Q6J5_MOUSE Protein Bod1l	2920	DKKDEESDEEEEE	K.KDEES#DEEEEEEEEEEPLGATTR.S	1	15.9048	11.2847	8.28491	13.6831	15.3842	7.06303
931	sp|P28028|BRAF_MOUSE	Braf	BRAF_MOUSE Serine/threonine-protein kinase B-raf	346	FGQRDRSSSAPNV	R.S#SSAPNVHINTIEPVNIDEK.F	1	73.6428	72.3455	54.8351	60.5666	60.7471	53.356
[truncated: 333 more rows]

## Sheet: P10 Lipidomic
Sample	Group	ACar 12:0	ACar 14:0	ACar 14:1	ACar 14:2	ACar 16:0	ACar 16:1	ACar 16:2	ACar 18:0	ACar 18:1	ACar 18:2	ACar 18:3	ACar 20:0	ACar 20:1	ACar 20:2	ACar 20:3	ACar 20:4	ACar 20:5	ACar 22:5	ACar 22:6	AcylGlcADG 58:3	AcylGlcADG 58:5	AcylGlcADG 60:5	BMP 22:6_22:6	CE 18:1	CE 18:2	CE 18:3	CE 20:2	CE 20:3	CE 20:4	CE 20:5	CE 22:4	CE 22:5	CE 22:6	Cer d18:1_16:0	Cer d18:1_18:0	Cer d18:1_20:0	Cer d18:1_22:0	Cer d18:2_16:0	Cer d18:2_18:0	Cer d18:2_24:1	Cholesterol	CL 16:0_18:1_16:0_18:1	CL 16:1_18:1_18:0_18:2	CL 16:1_18:1_18:1_18:2	CL 68:2	CL 68:3	CL 68:4	CL 68:5
[truncated: 32 more rows]
[truncated: 360 more columns]
