# Supplementary material for: Disruption of CFAP418 interaction with lipids causes widespread abnormal membrane-associated cellular processes in retinal degenerations
Source: JCI Insight. 2024 Jan 9;9(1):e162621. doi: 10.1172/jci.insight.162621 (PMC10906455; doi:10.1172/jci.insight.162621)
Supplement: Supplemental table 4 [file jciinsight-9-162621-s014.xlsx]

## Sheet: P5 gsea_report_down regulated
NAME	GS<br> follow link to MSigDB	GS DETAILS	SIZE	ES	NES	NOM p-val	FDR q-val	FWER p-val	RANK AT MAX	LEADING EDGE
REACTOME_COPII_MEDIATED_VESICLE_TRANSPORT	REACTOME_COPII_MEDIATED_VESICLE_TRANSPORT	Details ...	52	-0.652136	-2.01636	0	0.0163832	0.017	1056	tags=42%, list=13%, signal=48%
REACTOME_GOLGI_ASSOCIATED_VESICLE_BIOGENESIS	REACTOME_GOLGI_ASSOCIATED_VESICLE_BIOGENESIS	Details ...	49	-0.629421	-1.89344	0	0.0294975	0.218	908	tags=37%, list=11%, signal=41%
GOBP_PRESYNAPTIC_ENDOCYTOSIS	GOBP_PRESYNAPTIC_ENDOCYTOSIS	Details ...	46	-0.641419	-1.92321	0	0.0317798	0.126	1819	tags=50%, list=23%, signal=64%
REACTOME_TRANS_GOLGI_NETWORK_VESICLE_BUDDING	REACTOME_TRANS_GOLGI_NETWORK_VESICLE_BUDDING	Details ...	64	-0.605771	-1.90062	0	0.0321077	0.183	908	tags=34%, list=11%, signal=38%
REACTOME_ER_TO_GOLGI_ANTEROGRADE_TRANSPORT	REACTOME_ER_TO_GOLGI_ANTEROGRADE_TRANSPORT	Details ...	119	-0.557744	-1.89438	0	0.0330251	0.214	1141	tags=38%, list=14%, signal=43%
GOCC_FICOLIN_1_RICH_GRANULE_LUMEN	GOCC_FICOLIN_1_RICH_GRANULE_LUMEN	Details ...	102	-0.57362	-1.90895	0	0.0333312	0.161	2166	tags=54%, list=27%, signal=73%
GOBP_SYNAPTIC_VESICLE_RECYCLING	GOBP_SYNAPTIC_VESICLE_RECYCLING	Details ...	55	-0.630172	-1.92626	0	0.0401339	0.119	1819	tags=49%, list=23%, signal=63%
GOMF_SNARE_BINDING	GOMF_SNARE_BINDING	Details ...	75	-0.572517	-1.85609	0	0.0402119	0.387	1204	tags=36%, list=15%, signal=42%
GOBP_VESICLE_TARGETING	GOBP_VESICLE_TARGETING	Details ...	71	-0.574989	-1.83667	0	0.0418637	0.516	1221	tags=34%, list=15%, signal=40%
GOCC_FICOLIN_1_RICH_GRANULE	GOCC_FICOLIN_1_RICH_GRANULE	Details ...	124	-0.55354	-1.86808	0	0.0430146	0.327	2352	tags=55%, list=30%, signal=77%
GOBP_CELLULAR_CARBOHYDRATE_CATABOLIC_PROCESS	GOBP_CELLULAR_CARBOHYDRATE_CATABOLIC_PROCESS	Details ...	27	-0.680206	-1.85737	0	0.0430795	0.382	1085	tags=56%, list=14%, signal=64%
GOCC_SNARE_COMPLEX	GOCC_SNARE_COMPLEX	Details ...	41	-0.623653	-1.8376	0	0.0431545	0.502	1161	tags=39%, list=15%, signal=45%
GOBP_COPII_COATED_VESICLE_BUDDING	GOBP_COPII_COATED_VESICLE_BUDDING	Details ...	55	-0.60364	-1.8489	0	0.0440144	0.442	1056	tags=36%, list=13%, signal=42%
GOCC_CYTOSOLIC_LARGE_RIBOSOMAL_SUBUNIT	GOCC_CYTOSOLIC_LARGE_RIBOSOMAL_SUBUNIT	Details ...	47	-0.601512	-1.82784	0	0.0440933	0.574	968	tags=36%, list=12%, signal=41%
GOBP_VESICLE_MEDIATED_TRANSPORT_IN_SYNAPSE	GOBP_VESICLE_MEDIATED_TRANSPORT_IN_SYNAPSE	Details ...	131	-0.545876	-1.86034	0	0.0448856	0.365	1892	tags=44%, list=24%, signal=56%
GOCC_PHOTORECEPTOR_INNER_SEGMENT	GOCC_PHOTORECEPTOR_INNER_SEGMENT		40	-0.631373	-1.82005	0.00238379	0.0448939	0.62	1625	tags=58%, list=20%, signal=72%
GOBP_VESICLE_LOCALIZATION	GOBP_VESICLE_LOCALIZATION	Details ...	159	-0.53068	-1.8292	0	0.0452052	0.56	1787	tags=42%, list=22%, signal=52%
GOBP_MONOAMINE_TRANSPORT	GOBP_MONOAMINE_TRANSPORT		22	-0.68634	-1.81704	0	0.0456973	0.649	280	tags=27%, list=4%, signal=28%
GOBP_SYNAPTIC_VESICLE_EXOCYTOSIS	GOBP_SYNAPTIC_VESICLE_EXOCYTOSIS	Details ...	70	-0.579235	-1.83821	0	0.0457099	0.501	1892	tags=50%, list=24%, signal=65%
REACTOME_TRANSPORT_TO_THE_GOLGI_AND_SUBSEQUENT_MODIFICATION	REACTOME_TRANSPORT_TO_THE_GOLGI_AND_SUBSEQUENT_MODIFICATION	Details ...	124	-0.538382	-1.82044	0	0.04685	0.619	1141	tags=36%, list=14%, signal=42%
REACTOME_COPI_MEDIATED_ANTEROGRADE_TRANSPORT	REACTOME_COPI_MEDIATED_ANTEROGRADE_TRANSPORT	Details ...	80	-0.563944	-1.8412	0	0.047323	0.491	1752	tags=50%, list=22%, signal=63%
GOBP_VESICLE_TARGETING_TO_FROM_OR_WITHIN_GOLGI	GOBP_VESICLE_TARGETING_TO_FROM_OR_WITHIN_GOLGI	Details ...	55	-0.624147	-1.9339	0	0.051551	0.103	1168	tags=38%, list=15%, signal=44%
GOBP_CARDIAC_MUSCLE_CONTRACTION	GOBP_CARDIAC_MUSCLE_CONTRACTION		58	-0.567488	-1.77044	0	0.0661979	0.899	1188	tags=34%, list=15%, signal=40%
GOCC_AZUROPHIL_GRANULE	GOCC_AZUROPHIL_GRANULE		99	-0.53761	-1.77227	0	0.0662783	0.891	1246	tags=32%, list=16%, signal=38%
GOCC_TERMINAL_BOUTON	GOCC_TERMINAL_BOUTON		24	-0.654199	-1.79261	0.00125471	0.0663947	0.791	1892	tags=67%, list=24%, signal=87%
GOBP_PROTEIN_LOCALIZATION_TO_ENDOPLASMIC_RETICULUM	GOBP_PROTEIN_LOCALIZATION_TO_ENDOPLASMIC_RETICULUM		119	-0.532457	-1.78983	0	0.0667574	0.806	1619	tags=35%, list=20%, signal=44%
GOBP_REGULATION_OF_NEUROTRANSMITTER_TRANSPORT	GOBP_REGULATION_OF_NEUROTRANSMITTER_TRANSPORT		57	-0.572273	-1.77577	0	0.0667838	0.871	1647	tags=47%, list=21%, signal=59%
GOBP_PHOTOTRANSDUCTION	GOBP_PHOTOTRANSDUCTION		35	-0.614194	-1.77356	0	0.0670195	0.885	2238	tags=66%, list=28%, signal=91%
GOBP_COTRANSLATIONAL_PROTEIN_TARGETING_TO_MEMBRANE	GOBP_COTRANSLATIONAL_PROTEIN_TARGETING_TO_MEMBRANE		92	-0.531664	-1.75908	0	0.0675708	0.941	2764	tags=60%, list=35%, signal=91%
GOMF_SYNTAXIN_BINDING	GOMF_SYNTAXIN_BINDING		52	-0.574095	-1.76494	0	0.0681954	0.913	1892	tags=44%, list=24%, signal=58%
GOBP_NEUROTRANSMITTER_SECRETION	GOBP_NEUROTRANSMITTER_SECRETION		94	-0.532346	-1.76616	0	0.0684132	0.907	1892	tags=44%, list=24%, signal=57%
REACTOME_UPTAKE_AND_ACTIONS_OF_BACTERIAL_TOXINS	REACTOME_UPTAKE_AND_ACTIONS_OF_BACTERIAL_TOXINS		21	-0.688337	-1.77623	0	0.0684915	0.87	1268	tags=57%, list=16%, signal=68%
GOBP_NEUROTRANSMITTER_TRANSPORT	GOBP_NEUROTRANSMITTER_TRANSPORT		114	-0.531188	-1.77825	0	0.0685675	0.859	1689	tags=40%, list=21%, signal=50%
REACTOME_EUKARYOTIC_TRANSLATION_ELONGATION	REACTOME_EUKARYOTIC_TRANSLATION_ELONGATION		85	-0.538385	-1.75958	0	0.0689185	0.939	2764	tags=62%, list=35%, signal=95%
REACTOME_GAP_JUNCTION_TRAFFICKING_AND_REGULATION	REACTOME_GAP_JUNCTION_TRAFFICKING_AND_REGULATION		25	-0.648519	-1.75567	0.00129366	0.0692513	0.948	1729	tags=64%, list=22%, signal=82%
GOCC_VESICLE_LUMEN	GOCC_VESICLE_LUMEN		189	-0.501883	-1.7603	0	0.0700265	0.936	1246	tags=32%, list=16%, signal=37%
GOBP_RESPONSE_TO_PH	GOBP_RESPONSE_TO_PH		17	-0.696414	-1.75336	0.00394218	0.0701923	0.952	7	tags=12%, list=0%, signal=12%
GOBP_VESICLE_BUDDING_FROM_MEMBRANE	GOBP_VESICLE_BUDDING_FROM_MEMBRANE		84	-0.530918	-1.74674	0	0.0706692	0.968	1056	tags=29%, list=13%, signal=33%
GOCC_CYTOPLASMIC_DYNEIN_COMPLEX	GOCC_CYTOPLASMIC_DYNEIN_COMPLEX		19	-0.696333	-1.77833	0.00131579	0.0709285	0.859	697	tags=42%, list=9%, signal=46%
GOBP_POSITIVE_REGULATION_OF_RESPONSE_TO_WOUNDING	GOBP_POSITIVE_REGULATION_OF_RESPONSE_TO_WOUNDING		26	-0.6414	-1.75099	0.00372208	0.0712261	0.959	442	tags=23%, list=6%, signal=24%
GOBP_SYNAPTIC_VESICLE_LOCALIZATION	GOBP_SYNAPTIC_VESICLE_LOCALIZATION		43	-0.60419	-1.76096	0	0.0712502	0.934	1644	tags=47%, list=21%, signal=58%
GOBP_NEGATIVE_REGULATION_OF_HORMONE_SECRETION	GOBP_NEGATIVE_REGULATION_OF_HORMONE_SECRETION		15	-0.738496	-1.7805	0.00133869	0.0714716	0.853	1051	tags=53%, list=13%, signal=61%
GOBP_CELLULAR_RESPONSE_TO_AMYLOID_BETA	GOBP_CELLULAR_RESPONSE_TO_AMYLOID_BETA		23	-0.651318	-1.74722	0.00388098	0.0715534	0.964	1649	tags=52%, list=21%, signal=66%
GOBP_ANTIGEN_PROCESSING_AND_PRESENTATION_OF_PEPTIDE_ANTIGEN	GOBP_ANTIGEN_PROCESSING_AND_PRESENTATION_OF_PEPTIDE_ANTIGEN		132	-0.509524	-1.74451	0	0.0715835	0.972	2233	tags=47%, list=28%, signal=64%
GOBP_REGULATION_OF_CARDIAC_MUSCLE_CONTRACTION_BY_CALCIUM_ION_SIGNALING	GOBP_REGULATION_OF_CARDIAC_MUSCLE_CONTRACTION_BY_CALCIUM_ION_SIGNALING		17	-0.686999	-1.74111	0	0.0724332	0.974	1110	tags=59%, list=14%, signal=68%
GOBP_NEGATIVE_REGULATION_OF_PROTEASOMAL_PROTEIN_CATABOLIC_PROCESS	GOBP_NEGATIVE_REGULATION_OF_PROTEASOMAL_PROTEIN_CATABOLIC_PROCESS		36	-0.610216	-1.74247	0.00119474	0.0724975	0.972	946	tags=36%, list=12%, signal=41%
GOCC_AZUROPHIL_GRANULE_LUMEN	GOCC_AZUROPHIL_GRANULE_LUMEN		60	-0.566386	-1.7817	0	0.0727538	0.847	1246	tags=38%, list=16%, signal=45%
GOBP_SYNAPTIC_VESICLE_TRANSPORT	GOBP_SYNAPTIC_VESICLE_TRANSPORT		34	-0.611531	-1.73527	0.00243013	0.0728583	0.984	1954	tags=53%, list=25%, signal=70%
GOBP_DETECTION_OF_LIGHT_STIMULUS	GOBP_DETECTION_OF_LIGHT_STIMULUS		44	-0.591111	-1.7476	0	0.0729489	0.964	2238	tags=61%, list=28%, signal=85%
GOBP_MATERNAL_PROCESS_INVOLVED_IN_FEMALE_PREGNANCY	GOBP_MATERNAL_PROCESS_INVOLVED_IN_FEMALE_PREGNANCY		20	-0.660166	-1.73626	0.00526316	0.0732672	0.984	956	tags=30%, list=12%, signal=34%
GOMF_SYNTAXIN_1_BINDING	GOMF_SYNTAXIN_1_BINDING		18	-0.686489	-1.73719	0.00389105	0.0737314	0.982	1204	tags=50%, list=15%, signal=59%
GOBP_NEGATIVE_REGULATION_OF_PROTEIN_ACETYLATION	GOBP_NEGATIVE_REGULATION_OF_PROTEIN_ACETYLATION		15	-0.712394	-1.73807	0.00263505	0.0743522	0.981	1716	tags=53%, list=22%, signal=68%
GOBP_VESICLE_FUSION_TO_PLASMA_MEMBRANE	GOBP_VESICLE_FUSION_TO_PLASMA_MEMBRANE		17	-0.696417	-1.72739	0	0.0775471	0.988	1361	tags=47%, list=17%, signal=57%
GOBP_POLYSACCHARIDE_CATABOLIC_PROCESS	GOBP_POLYSACCHARIDE_CATABOLIC_PROCESS		15	-0.718385	-1.72428	0.00134048	0.0784565	0.99	1000	tags=60%, list=13%, signal=68%
REACTOME_CARGO_RECOGNITION_FOR_CLATHRIN_MEDIATED_ENDOCYTOSIS	REACTOME_CARGO_RECOGNITION_FOR_CLATHRIN_MEDIATED_ENDOCYTOSIS		74	-0.540446	-1.72511	0.00113379	0.0785358	0.99	1920	tags=39%, list=24%, signal=51%
GOBP_ANTIGEN_PROCESSING_AND_PRESENTATION_OF_PEPTIDE_OR_POLYSACCHARIDE_ANTIGEN_VIA_MHC_CLASS_II	GOBP_ANTIGEN_PROCESSING_AND_PRESENTATION_OF_PEPTIDE_OR_POLYSACCHARIDE_ANTIGEN_VIA_MHC_CLASS_II		69	-0.543706	-1.72772	0	0.0785377	0.988	2397	tags=57%, list=30%, signal=80%
REACTOME_MHC_CLASS_II_ANTIGEN_PRESENTATION	REACTOME_MHC_CLASS_II_ANTIGEN_PRESENTATION		85	-0.534531	-1.7282	0	0.0794202	0.987	2397	tags=58%, list=30%, signal=82%
GOBP_REGULATION_OF_SYNAPTIC_VESICLE_RECYCLING	GOBP_REGULATION_OF_SYNAPTIC_VESICLE_RECYCLING		19	-0.673819	-1.72159	0	0.0798426	0.991	1819	tags=68%, list=23%, signal=88%
GOBP_NEGATIVE_REGULATION_OF_SECRETION	GOBP_NEGATIVE_REGULATION_OF_SECRETION		47	-0.568549	-1.71883	0	0.0801631	0.993	439	tags=21%, list=6%, signal=22%
GOCC_DYNEIN_COMPLEX	GOCC_DYNEIN_COMPLEX		31	-0.609587	-1.7178	0.00369004	0.0802068	0.993	1460	tags=45%, list=18%, signal=55%
GOBP_SYNAPTIC_VESICLE_CYTOSKELETAL_TRANSPORT	GOBP_SYNAPTIC_VESICLE_CYTOSKELETAL_TRANSPORT		16	-0.708643	-1.71978	0.00263158	0.0802353	0.991	687	tags=38%, list=9%, signal=41%
REACTOME_EUKARYOTIC_TRANSLATION_INITIATION	REACTOME_EUKARYOTIC_TRANSLATION_INITIATION		110	-0.509406	-1.71352	0	0.08144	0.995	3240	tags=65%, list=41%, signal=107%
GOBP_POSITIVE_REGULATION_OF_WOUND_HEALING	GOBP_POSITIVE_REGULATION_OF_WOUND_HEALING		22	-0.648914	-1.71367	0.00518807	0.0824886	0.995	442	tags=23%, list=6%, signal=24%
REACTOME_COPI_INDEPENDENT_GOLGI_TO_ER_RETROGRADE_TRAFFIC	REACTOME_COPI_INDEPENDENT_GOLGI_TO_ER_RETROGRADE_TRAFFIC		43	-0.574312	-1.71118	0.0059453	0.0826449	0.995	2257	tags=60%, list=28%, signal=84%
GOBP_NEGATIVE_REGULATION_OF_SIGNALING_RECEPTOR_ACTIVITY	GOBP_NEGATIVE_REGULATION_OF_SIGNALING_RECEPTOR_ACTIVITY		15	-0.709671	-1.70946	0.00524934	0.0835504	0.997	1328	tags=53%, list=17%, signal=64%
GOCC_ENDOPLASMIC_RETICULUM_EXIT_SITE	GOCC_ENDOPLASMIC_RETICULUM_EXIT_SITE		20	-0.655625	-1.71368	0.00258398	0.0838036	0.995	1056	tags=35%, list=13%, signal=40%
GOCC_CIS_GOLGI_NETWORK	GOCC_CIS_GOLGI_NETWORK		24	-0.631595	-1.70235	0.00637755	0.0895556	1	1325	tags=42%, list=17%, signal=50%
GOBP_REGULATION_OF_NEUROTRANSMITTER_LEVELS	GOBP_REGULATION_OF_NEUROTRANSMITTER_LEVELS		118	-0.505759	-1.70319	0	0.0898013	1	1948	tags=42%, list=24%, signal=54%
GOBP_RESPONSE_TO_AMYLOID_BETA	GOBP_RESPONSE_TO_AMYLOID_BETA		24	-0.627775	-1.69002	0.00747198	0.0917574	1	1649	tags=50%, list=21%, signal=63%
REACTOME_HSP90_CHAPERONE_CYCLE_FOR_STEROID_HORMONE_RECEPTORS_SHR	REACTOME_HSP90_CHAPERONE_CYCLE_FOR_STEROID_HORMONE_RECEPTORS_SHR		45	-0.57108	-1.69948	0.00242424	0.0918822	1	1729	tags=58%, list=22%, signal=73%
REACTOME_INTRA_GOLGI_AND_RETROGRADE_GOLGI_TO_ER_TRAFFIC	REACTOME_INTRA_GOLGI_AND_RETROGRADE_GOLGI_TO_ER_TRAFFIC		156	-0.483396	-1.68903	0	0.0921262	1	2141	tags=44%, list=27%, signal=58%
GOBP_SYNAPTIC_VESICLE_PRIMING	GOBP_SYNAPTIC_VESICLE_PRIMING		16	-0.692707	-1.69808	0.00268097	0.0924137	1	1361	tags=56%, list=17%, signal=68%
GOBP_ENDOPLASMIC_RETICULUM_TO_GOLGI_VESICLE_MEDIATED_TRANSPORT	GOBP_ENDOPLASMIC_RETICULUM_TO_GOLGI_VESICLE_MEDIATED_TRANSPORT		145	-0.490641	-1.69013	0	0.0927734	1	1147	tags=30%, list=14%, signal=35%
REACTOME_REGULATION_OF_EXPRESSION_OF_SLITS_AND_ROBOS	REACTOME_REGULATION_OF_EXPRESSION_OF_SLITS_AND_ROBOS		153	-0.490901	-1.69189	0	0.0929447	1	2764	tags=54%, list=35%, signal=81%
GOBP_ESTABLISHMENT_OF_PROTEIN_LOCALIZATION_TO_ENDOPLASMIC_RETICULUM	GOBP_ESTABLISHMENT_OF_PROTEIN_LOCALIZATION_TO_ENDOPLASMIC_RETICULUM		103	-0.509272	-1.68716	0	0.0933769	1	2764	tags=55%, list=35%, signal=84%
REACTOME_SELENOAMINO_ACID_METABOLISM	REACTOME_SELENOAMINO_ACID_METABOLISM		101	-0.507719	-1.69037	0	0.0936407	1	2764	tags=53%, list=35%, signal=81%
REACTOME_RETROGRADE_TRANSPORT_AT_THE_TRANS_GOLGI_NETWORK	REACTOME_RETROGRADE_TRANSPORT_AT_THE_TRANS_GOLGI_NETWORK		41	-0.5771	-1.69626	0.00360144	0.0936735	1	1723	tags=46%, list=22%, signal=59%
GOBP_EXOCYTIC_PROCESS	GOBP_EXOCYTIC_PROCESS		61	-0.538064	-1.69192	0.00111607	0.0941455	1	1672	tags=36%, list=21%, signal=45%
GOBP_GLUTAMATE_SECRETION	GOBP_GLUTAMATE_SECRETION		24	-0.630774	-1.69226	0.00124844	0.0950009	1	1537	tags=42%, list=19%, signal=51%
GOBP_CELL_COMMUNICATION_INVOLVED_IN_CARDIAC_CONDUCTION	GOBP_CELL_COMMUNICATION_INVOLVED_IN_CARDIAC_CONDUCTION		27	-0.624953	-1.69304	0.00377834	0.0954045	1	1193	tags=48%, list=15%, signal=56%
GOBP_REGULATION_OF_ORGAN_GROWTH	GOBP_REGULATION_OF_ORGAN_GROWTH		38	-0.583257	-1.69369	0.00241838	0.0957409	1	1124	tags=26%, list=14%, signal=31%
GOBP_ACIDIC_AMINO_ACID_TRANSPORT	GOBP_ACIDIC_AMINO_ACID_TRANSPORT		38	-0.583676	-1.68383	0.00121951	0.0966056	1	1537	tags=37%, list=19%, signal=45%
GOBP_NEGATIVE_REGULATION_OF_PROTEIN_BINDING	GOBP_NEGATIVE_REGULATION_OF_PROTEIN_BINDING		48	-0.55261	-1.68235	0.0035545	0.0974727	1	1107	tags=33%, list=14%, signal=38%
GOBP_CELL_COMMUNICATION_BY_ELECTRICAL_COUPLING_INVOLVED_IN_CARDIAC_CONDUCTION	GOBP_CELL_COMMUNICATION_BY_ELECTRICAL_COUPLING_INVOLVED_IN_CARDIAC_CONDUCTION		17	-0.677494	-1.67952	0.00516129	0.0998077	1	1625	tags=65%, list=20%, signal=81%
GOMF_PROTEIN_KINASE_A_REGULATORY_SUBUNIT_BINDING	GOMF_PROTEIN_KINASE_A_REGULATORY_SUBUNIT_BINDING		17	-0.667864	-1.67848	0.00408719	0.100116	1	1275	tags=47%, list=16%, signal=56%
REACTOME_INFLUENZA_INFECTION	REACTOME_INFLUENZA_INFECTION		142	-0.487301	-1.67613	0	0.101975	1	2764	tags=51%, list=35%, signal=76%
REACTOME_CRISTAE_FORMATION	REACTOME_CRISTAE_FORMATION		26	-0.603467	-1.67163	0.00651042	0.102576	1	2264	tags=58%, list=28%, signal=80%
REACTOME_ENDOSOMAL_SORTING_COMPLEX_REQUIRED_FOR_TRANSPORT_ESCRT	REACTOME_ENDOSOMAL_SORTING_COMPLEX_REQUIRED_FOR_TRANSPORT_ESCRT		27	-0.610209	-1.66744	0.004914	0.102979	1	1474	tags=44%, list=19%, signal=54%
REACTOME_TRANSFERRIN_ENDOCYTOSIS_AND_RECYCLING	REACTOME_TRANSFERRIN_ENDOCYTOSIS_AND_RECYCLING		17	-0.669429	-1.66521	0.00131234	0.103137	1	1697	tags=53%, list=21%, signal=67%
GOBP_MULTIVESICULAR_BODY_ORGANIZATION	GOBP_MULTIVESICULAR_BODY_ORGANIZATION		26	-0.61517	-1.672	0.00641026	0.103148	1	1474	tags=50%, list=19%, signal=61%
GOCC_DENSE_CORE_GRANULE	GOCC_DENSE_CORE_GRANULE		15	-0.686904	-1.67261	0.00518135	0.103463	1	1204	tags=40%, list=15%, signal=47%
REACTOME_RESPONSE_OF_EIF2AK4_GCN2_TO_AMINO_ACID_DEFICIENCY	REACTOME_RESPONSE_OF_EIF2AK4_GCN2_TO_AMINO_ACID_DEFICIENCY		88	-0.5119	-1.66783	0	0.103586	1	2764	tags=58%, list=35%, signal=88%
GOBP_AMINE_TRANSPORT	GOBP_AMINE_TRANSPORT		25	-0.622389	-1.67322	0.00367197	0.103806	1	1783	tags=48%, list=22%, signal=62%
GOCC_T_TUBULE	GOCC_T_TUBULE		24	-0.620511	-1.66997	0.00512821	0.103879	1	829	tags=42%, list=10%, signal=46%
GOBP_NEGATIVE_REGULATION_OF_CATION_TRANSMEMBRANE_TRANSPORT	GOBP_NEGATIVE_REGULATION_OF_CATION_TRANSMEMBRANE_TRANSPORT		41	-0.557194	-1.66542	0.00121951	0.103894	1	1214	tags=39%, list=15%, signal=46%
GOBP_NEURON_CELLULAR_HOMEOSTASIS	GOBP_NEURON_CELLULAR_HOMEOSTASIS		18	-0.661109	-1.66603	0.00130548	0.104042	1	1674	tags=56%, list=21%, signal=70%
REACTOME_CELLULAR_RESPONSE_TO_STARVATION	REACTOME_CELLULAR_RESPONSE_TO_STARVATION		122	-0.496284	-1.66812	0	0.10427	1	2764	tags=56%, list=35%, signal=84%
GOBP_ANTIGEN_PROCESSING_AND_PRESENTATION	GOBP_ANTIGEN_PROCESSING_AND_PRESENTATION		149	-0.480608	-1.6736	0	0.104369	1	2233	tags=44%, list=28%, signal=60%
GOBP_PROTEIN_LOCALIZATION_TO_VACUOLE	GOBP_PROTEIN_LOCALIZATION_TO_VACUOLE		48	-0.548821	-1.6689	0.00707547	0.104398	1	1474	tags=38%, list=19%, signal=46%
GOCC_TRANSPORT_VESICLE_MEMBRANE	GOCC_TRANSPORT_VESICLE_MEMBRANE		121	-0.495084	-1.66086	0	0.105712	1	1423	tags=36%, list=18%, signal=43%
GOBP_REGULATION_OF_SYSTEMIC_ARTERIAL_BLOOD_PRESSURE	GOBP_REGULATION_OF_SYSTEMIC_ARTERIAL_BLOOD_PRESSURE		19	-0.653098	-1.66149	0.00647668	0.106015	1	412	tags=26%, list=5%, signal=28%
GOCC_NEURON_PROJECTION_TERMINUS	GOCC_NEURON_PROJECTION_TERMINUS		65	-0.529176	-1.66161	0.00113379	0.106892	1	1892	tags=51%, list=24%, signal=66%
GOBP_MACROMOLECULE_DEACYLATION	GOBP_MACROMOLECULE_DEACYLATION		69	-0.523599	-1.65902	0	0.107171	1	1716	tags=35%, list=22%, signal=44%
GOBP_TRANSFERRIN_TRANSPORT	GOBP_TRANSFERRIN_TRANSPORT		21	-0.629899	-1.65784	0.00261097	0.107771	1	1924	tags=57%, list=24%, signal=75%
GOCC_COP9_SIGNALOSOME	GOCC_COP9_SIGNALOSOME		28	-0.59796	-1.65605	0.00630517	0.109247	1	1592	tags=39%, list=20%, signal=49%
REACTOME_CLATHRIN_MEDIATED_ENDOCYTOSIS	REACTOME_CLATHRIN_MEDIATED_ENDOCYTOSIS		112	-0.489307	-1.65524	0	0.109288	1	1952	tags=37%, list=25%, signal=48%
GOBP_NEGATIVE_REGULATION_OF_PROTEASOMAL_UBIQUITIN_DEPENDENT_PROTEIN_CATABOLIC_PROCESS	GOBP_NEGATIVE_REGULATION_OF_PROTEASOMAL_UBIQUITIN_DEPENDENT_PROTEIN_CATABOLIC_PROCESS		28	-0.594416	-1.64659	0.00250941	0.111636	1	946	tags=36%, list=12%, signal=40%
GOBP_REGULATION_OF_ACTIN_NUCLEATION	GOBP_REGULATION_OF_ACTIN_NUCLEATION		21	-0.634081	-1.64827	0.00764331	0.112095	1	805	tags=29%, list=10%, signal=32%
REACTOME_AUF1_HNRNP_D0_BINDS_AND_DESTABILIZES_MRNA	REACTOME_AUF1_HNRNP_D0_BINDS_AND_DESTABILIZES_MRNA		52	-0.533001	-1.64698	0.00114416	0.112121	1	2819	tags=60%, list=35%, signal=92%
GOBP_NEGATIVE_REGULATION_OF_CALCIUM_ION_TRANSMEMBRANE_TRANSPORT	GOBP_NEGATIVE_REGULATION_OF_CALCIUM_ION_TRANSMEMBRANE_TRANSPORT		22	-0.617625	-1.64736	0.0116429	0.112497	1	990	tags=45%, list=12%, signal=52%
GOCC_VACUOLAR_LUMEN	GOCC_VACUOLAR_LUMEN		112	-0.485482	-1.64853	0.00109529	0.1127	1	1689	tags=38%, list=21%, signal=48%
REACTOME_DOWNSTREAM_SIGNALING_EVENTS_OF_B_CELL_RECEPTOR_BCR	REACTOME_DOWNSTREAM_SIGNALING_EVENTS_OF_B_CELL_RECEPTOR_BCR		67	-0.520752	-1.64929	0.00114286	0.112709	1	2738	tags=60%, list=34%, signal=90%
REACTOME_INTRA_GOLGI_TRAFFIC	REACTOME_INTRA_GOLGI_TRAFFIC		33	-0.581884	-1.64934	0.00732601	0.113673	1	738	tags=36%, list=9%, signal=40%
GOBP_SUBSTANTIA_NIGRA_DEVELOPMENT	GOBP_SUBSTANTIA_NIGRA_DEVELOPMENT		33	-0.58807	-1.64944	0.00251256	0.114539	1	2602	tags=67%, list=33%, signal=99%
GOBP_CALCIUM_MEDIATED_SIGNALING	GOBP_CALCIUM_MEDIATED_SIGNALING		70	-0.51671	-1.65071	0.00335946	0.114645	1	1348	tags=40%, list=17%, signal=48%
GOBP_CELL_COMMUNICATION_BY_ELECTRICAL_COUPLING	GOBP_CELL_COMMUNICATION_BY_ELECTRICAL_COUPLING		20	-0.639315	-1.6498	0.00904393	0.115073	1	1110	tags=50%, list=14%, signal=58%
REACTOME_SIGNALING_BY_ROBO_RECEPTORS	REACTOME_SIGNALING_BY_ROBO_RECEPTORS		192	-0.466213	-1.63725	0.00104058	0.11837	1	2764	tags=50%, list=35%, signal=75%
GOBP_REGULATION_OF_ARP2_3_COMPLEX_MEDIATED_ACTIN_NUCLEATION	GOBP_REGULATION_OF_ARP2_3_COMPLEX_MEDIATED_ACTIN_NUCLEATION		17	-0.665379	-1.63749	0.00131062	0.118938	1	805	tags=35%, list=10%, signal=39%
REACTOME_NEGATIVE_REGULATION_OF_NOTCH4_SIGNALING	REACTOME_NEGATIVE_REGULATION_OF_NOTCH4_SIGNALING		50	-0.547995	-1.63776	0.00235849	0.119523	1	2819	tags=64%, list=35%, signal=99%
REACTOME_DEGRADATION_OF_GLI1_BY_THE_PROTEASOME	REACTOME_DEGRADATION_OF_GLI1_BY_THE_PROTEASOME		55	-0.53123	-1.63804	0.00239808	0.120093	1	2819	tags=60%, list=35%, signal=92%
REACTOME_INTERLEUKIN_1_SIGNALING	REACTOME_INTERLEUKIN_1_SIGNALING		75	-0.511155	-1.63926	0.00112867	0.120317	1	2738	tags=57%, list=34%, signal=87%
GOBP_REGULATION_OF_TUBE_SIZE	GOBP_REGULATION_OF_TUBE_SIZE		37	-0.564068	-1.63842	0.00480192	0.120503	1	1001	tags=24%, list=13%, signal=28%
GOBP_DICARBOXYLIC_ACID_TRANSPORT	GOBP_DICARBOXYLIC_ACID_TRANSPORT		42	-0.546977	-1.63972	0.00119617	0.120737	1	1537	tags=33%, list=19%, signal=41%
GOBP_NEGATIVE_REGULATION_OF_TRANSMEMBRANE_TRANSPORT	GOBP_NEGATIVE_REGULATION_OF_TRANSMEMBRANE_TRANSPORT		60	-0.529937	-1.63393	0.00117925	0.121444	1	1899	tags=45%, list=24%, signal=59%
GOBP_ORGANELLE_TRANSPORT_ALONG_MICROTUBULE	GOBP_ORGANELLE_TRANSPORT_ALONG_MICROTUBULE		67	-0.517418	-1.63429	0.00115875	0.121849	1	1984	tags=49%, list=25%, signal=65%
GOBP_REGULATION_OF_CARDIAC_MUSCLE_CONTRACTION	GOBP_REGULATION_OF_CARDIAC_MUSCLE_CONTRACTION		31	-0.583282	-1.62405	0.00483676	0.12237	1	1110	tags=39%, list=14%, signal=45%
REACTOME_NONSENSE_MEDIATED_DECAY_NMD	REACTOME_NONSENSE_MEDIATED_DECAY_NMD		105	-0.486115	-1.62349	0.00108696	0.122417	1	2764	tags=53%, list=35%, signal=81%
REACTOME_PROTEIN_FOLDING	REACTOME_PROTEIN_FOLDING		73	-0.506785	-1.62442	0.00113766	0.122751	1	2452	tags=55%, list=31%, signal=78%
GOBP_POSITIVE_REGULATION_OF_REACTIVE_OXYGEN_SPECIES_METABOLIC_PROCESS	GOBP_POSITIVE_REGULATION_OF_REACTIVE_OXYGEN_SPECIES_METABOLIC_PROCESS		36	-0.564123	-1.62463	0.00590319	0.123319	1	2166	tags=53%, list=27%, signal=72%
GOCC_MICROTUBULE_ASSOCIATED_COMPLEX	GOCC_MICROTUBULE_ASSOCIATED_COMPLEX		103	-0.492621	-1.6319	0.00218341	0.12349	1	2172	tags=47%, list=27%, signal=63%
GOBP_RAC_PROTEIN_SIGNAL_TRANSDUCTION	GOBP_RAC_PROTEIN_SIGNAL_TRANSDUCTION		32	-0.567977	-1.62514	0.00496894	0.123524	1	1159	tags=34%, list=15%, signal=40%
GOBP_REGULATION_OF_BLOOD_PRESSURE	GOBP_REGULATION_OF_BLOOD_PRESSURE		46	-0.543249	-1.62545	0.00118483	0.124022	1	1259	tags=28%, list=16%, signal=33%
GOBP_AUTOPHAGOSOME_MATURATION	GOBP_AUTOPHAGOSOME_MATURATION		22	-0.622146	-1.62602	0.00507614	0.124256	1	1442	tags=55%, list=18%, signal=66%
GOBP_CELLULAR_RESPONSE_TO_PEPTIDE	GOBP_CELLULAR_RESPONSE_TO_PEPTIDE		195	-0.461067	-1.62704	0	0.124461	1	1717	tags=31%, list=22%, signal=39%
GOBP_AXO_DENDRITIC_TRANSPORT	GOBP_AXO_DENDRITIC_TRANSPORT		60	-0.526585	-1.62615	0.00117786	0.12501	1	1644	tags=40%, list=21%, signal=50%
GOCC_ESCRT_COMPLEX	GOCC_ESCRT_COMPLEX		21	-0.620062	-1.62967	0.0138365	0.125125	1	1474	tags=48%, list=19%, signal=58%
REACTOME_SRP_DEPENDENT_COTRANSLATIONAL_PROTEIN_TARGETING_TO_MEMBRANE	REACTOME_SRP_DEPENDENT_COTRANSLATIONAL_PROTEIN_TARGETING_TO_MEMBRANE		102	-0.489647	-1.62713	0	0.125221	1	2764	tags=54%, list=35%, signal=82%
REACTOME_INTERLEUKIN_1_FAMILY_SIGNALING	REACTOME_INTERLEUKIN_1_FAMILY_SIGNALING		84	-0.499227	-1.63014	0.00110619	0.125367	1	2738	tags=55%, list=34%, signal=83%
GOCC_SYNAPTIC_VESICLE_MEMBRANE	GOCC_SYNAPTIC_VESICLE_MEMBRANE		69	-0.514388	-1.62764	0.00225479	0.125435	1	2239	tags=54%, list=28%, signal=74%
GOCC_EXOCYTIC_VESICLE	GOCC_EXOCYTIC_VESICLE		137	-0.473629	-1.62766	0	0.126371	1	2192	tags=44%, list=28%, signal=59%
REACTOME_SIGNALING_BY_NOTCH4	REACTOME_SIGNALING_BY_NOTCH4		62	-0.523653	-1.6282	0.00112486	0.126559	1	2819	tags=60%, list=35%, signal=92%
GOBP_UBIQUITIN_DEPENDENT_PROTEIN_CATABOLIC_PROCESS_VIA_THE_MULTIVESICULAR_BODY_SORTING_PATHWAY	GOBP_UBIQUITIN_DEPENDENT_PROTEIN_CATABOLIC_PROCESS_VIA_THE_MULTIVESICULAR_BODY_SORTING_PATHWAY		20	-0.629568	-1.61927	0.0151515	0.12771	1	1474	tags=45%, list=19%, signal=55%
GOBP_HISTONE_H3_DEACETYLATION	GOBP_HISTONE_H3_DEACETYLATION		15	-0.675806	-1.61707	0.00651042	0.130124	1	551	tags=27%, list=7%, signal=29%
REACTOME_LYSOSOME_VESICLE_BIOGENESIS	REACTOME_LYSOSOME_VESICLE_BIOGENESIS		32	-0.574427	-1.61386	0.00614251	0.133314	1	2165	tags=53%, list=27%, signal=73%
GOBP_REGULATION_OF_WOUND_HEALING	GOBP_REGULATION_OF_WOUND_HEALING		50	-0.528098	-1.6139	0.0023753	0.134093	1	442	tags=14%, list=6%, signal=15%
REACTOME_METABOLISM_OF_POLYAMINES	REACTOME_METABOLISM_OF_POLYAMINES		45	-0.534923	-1.61241	0.00466744	0.134737	1	2819	tags=62%, list=35%, signal=96%
GOBP_VESICLE_CYTOSKELETAL_TRAFFICKING	GOBP_VESICLE_CYTOSKELETAL_TRAFFICKING		52	-0.529802	-1.61164	0.00352941	0.135077	1	2172	tags=52%, list=27%, signal=71%
GOBP_REGULATION_OF_METAL_ION_TRANSPORT	GOBP_REGULATION_OF_METAL_ION_TRANSPORT		101	-0.483302	-1.61063	0.00108696	0.135687	1	1110	tags=29%, list=14%, signal=33%
GOBP_NADPH_REGENERATION	GOBP_NADPH_REGENERATION		16	-0.655362	-1.60801	0.0114358	0.137752	1	1654	tags=56%, list=21%, signal=71%
REACTOME_SIGNALING_BY_NOTCH1_PEST_DOMAIN_MUTANTS_IN_CANCER	REACTOME_SIGNALING_BY_NOTCH1_PEST_DOMAIN_MUTANTS_IN_CANCER		33	-0.564459	-1.60854	0.0110159	0.137793	1	1250	tags=30%, list=16%, signal=36%
GOBP_VESICLE_TRANSPORT_ALONG_MICROTUBULE	GOBP_VESICLE_TRANSPORT_ALONG_MICROTUBULE		37	-0.561101	-1.6073	0.0107143	0.138064	1	2292	tags=59%, list=29%, signal=83%
REACTOME_MITOCHONDRIAL_BIOGENESIS	REACTOME_MITOCHONDRIAL_BIOGENESIS		68	-0.507485	-1.60662	0.00453515	0.138208	1	1693	tags=40%, list=21%, signal=50%
GOBP_MEMBRANE_FUSION	GOBP_MEMBRANE_FUSION		103	-0.483158	-1.60522	0.0010929	0.138726	1	2012	tags=42%, list=25%, signal=55%
GOBP_CYTOPLASMIC_TRANSLATION	GOBP_CYTOPLASMIC_TRANSLATION		89	-0.485253	-1.60541	0	0.139274	1	1152	tags=28%, list=14%, signal=32%
REACTOME_SIGNALING_BY_THE_B_CELL_RECEPTOR_BCR	REACTOME_SIGNALING_BY_THE_B_CELL_RECEPTOR_BCR		78	-0.49548	-1.60382	0.00331492	0.140054	1	2738	tags=56%, list=34%, signal=85%
REACTOME_GOLGI_TO_ER_RETROGRADE_TRANSPORT	REACTOME_GOLGI_TO_ER_RETROGRADE_TRANSPORT		104	-0.482209	-1.60219	0	0.141933	1	2257	tags=45%, list=28%, signal=62%
GOBP_SULFUR_COMPOUND_TRANSPORT	GOBP_SULFUR_COMPOUND_TRANSPORT		16	-0.662233	-1.60045	0.0118734	0.142914	1	834	tags=25%, list=10%, signal=28%
REACTOME_DECTIN_1_MEDIATED_NONCANONICAL_NF_KB_SIGNALING	REACTOME_DECTIN_1_MEDIATED_NONCANONICAL_NF_KB_SIGNALING		55	-0.519014	-1.60105	0.00349243	0.143034	1	2819	tags=60%, list=35%, signal=92%
GOBP_STEM_CELL_PROLIFERATION	GOBP_STEM_CELL_PROLIFERATION		26	-0.587113	-1.59687	0.0116279	0.148015	1	268	tags=12%, list=3%, signal=12%
GOBP_PHOTOTRANSDUCTION_VISIBLE_LIGHT	GOBP_PHOTOTRANSDUCTION_VISIBLE_LIGHT		26	-0.587931	-1.59569	0.00761421	0.14931	1	2238	tags=62%, list=28%, signal=85%
REACTOME_TCR_SIGNALING	REACTOME_TCR_SIGNALING		77	-0.497782	-1.59345	0.00223214	0.151287	1	2738	tags=53%, list=34%, signal=80%
REACTOME_HEDGEHOG_OFF_STATE	REACTOME_HEDGEHOG_OFF_STATE		88	-0.489296	-1.59362	0	0.151909	1	2819	tags=58%, list=35%, signal=89%
REACTOME_DEGRADATION_OF_DVL	REACTOME_DEGRADATION_OF_DVL		51	-0.520839	-1.58947	0.00479042	0.156327	1	2819	tags=59%, list=35%, signal=91%
GOCC_LARGE_RIBOSOMAL_SUBUNIT	GOCC_LARGE_RIBOSOMAL_SUBUNIT		89	-0.486703	-1.58982	0.00217865	0.156707	1	1026	tags=27%, list=13%, signal=31%
REACTOME_THE_ROLE_OF_GTSE1_IN_G2_M_PROGRESSION_AFTER_G2_CHECKPOINT	REACTOME_THE_ROLE_OF_GTSE1_IN_G2_M_PROGRESSION_AFTER_G2_CHECKPOINT		62	-0.507079	-1.58691	0.0046083	0.158367	1	2819	tags=61%, list=35%, signal=94%
GOBP_CELLULAR_MONOVALENT_INORGANIC_CATION_HOMEOSTASIS	GOBP_CELLULAR_MONOVALENT_INORGANIC_CATION_HOMEOSTASIS		58	-0.511924	-1.58758	0.00464037	0.159055	1	1717	tags=38%, list=22%, signal=48%
GOBP_POSITIVE_REGULATION_OF_CELLULAR_RESPONSE_TO_INSULIN_STIMULUS	GOBP_POSITIVE_REGULATION_OF_CELLULAR_RESPONSE_TO_INSULIN_STIMULUS		15	-0.651525	-1.58694	0.00668449	0.15928	1	439	tags=20%, list=6%, signal=21%
GOCC_CYTOSOLIC_RIBOSOME	GOCC_CYTOSOLIC_RIBOSOME		90	-0.48477	-1.58487	0.00219539	0.159497	1	2764	tags=57%, list=35%, signal=86%
GOBP_ANTIGEN_PROCESSING_AND_PRESENTATION_OF_PEPTIDE_ANTIGEN_VIA_MHC_CLASS_I	GOBP_ANTIGEN_PROCESSING_AND_PRESENTATION_OF_PEPTIDE_ANTIGEN_VIA_MHC_CLASS_I		71	-0.497501	-1.58535	0.00671892	0.159551	1	1700	tags=37%, list=21%, signal=46%
GOCC_SPECIFIC_GRANULE_LUMEN	GOCC_SPECIFIC_GRANULE_LUMEN		25	-0.592647	-1.58572	0.0134639	0.159757	1	695	tags=28%, list=9%, signal=31%
GOBP_REGULATION_OF_DNA_DAMAGE_RESPONSE_SIGNAL_TRANSDUCTION_BY_P53_CLASS_MEDIATOR	GOBP_REGULATION_OF_DNA_DAMAGE_RESPONSE_SIGNAL_TRANSDUCTION_BY_P53_CLASS_MEDIATOR		17	-0.638637	-1.58307	0.0239362	0.161818	1	214	tags=18%, list=3%, signal=18%
GOBP_PROTEIN_LOCALIZATION_TO_LYSOSOME	GOBP_PROTEIN_LOCALIZATION_TO_LYSOSOME		29	-0.567678	-1.57366	0.0111524	0.164698	1	1414	tags=38%, list=18%, signal=46%
GOBP_GLIAL_CELL_DEVELOPMENT	GOBP_GLIAL_CELL_DEVELOPMENT		47	-0.525602	-1.57077	0.0070922	0.164798	1	2254	tags=43%, list=28%, signal=59%
GOBP_REGULATION_OF_PROTEIN_POLYMERIZATION	GOBP_REGULATION_OF_PROTEIN_POLYMERIZATION		152	-0.45719	-1.57026	0.00210305	0.165095	1	2005	tags=39%, list=25%, signal=51%
GOBP_CALCINEURIN_MEDIATED_SIGNALING	GOBP_CALCINEURIN_MEDIATED_SIGNALING		23	-0.596635	-1.57393	0.0165605	0.165154	1	1348	tags=52%, list=17%, signal=63%
GOCC_CLATHRIN_COATED_VESICLE_MEMBRANE	GOCC_CLATHRIN_COATED_VESICLE_MEMBRANE		68	-0.50039	-1.57765	0.00115473	0.165524	1	2840	tags=56%, list=36%, signal=86%
REACTOME_CROSS_PRESENTATION_OF_SOLUBLE_EXOGENOUS_ANTIGENS_ENDOSOMES	REACTOME_CROSS_PRESENTATION_OF_SOLUBLE_EXOGENOUS_ANTIGENS_ENDOSOMES		42	-0.532107	-1.57079	0.00584795	0.165626	1	2819	tags=62%, list=35%, signal=95%
REACTOME_REGULATION_OF_MRNA_STABILITY_BY_PROTEINS_THAT_BIND_AU_RICH_ELEMENTS	REACTOME_REGULATION_OF_MRNA_STABILITY_BY_PROTEINS_THAT_BIND_AU_RICH_ELEMENTS		80	-0.479092	-1.57107	0.003367	0.165919	1	2738	tags=50%, list=34%, signal=75%
GOBP_REGULATION_OF_PROTEASOMAL_UBIQUITIN_DEPENDENT_PROTEIN_CATABOLIC_PROCESS	GOBP_REGULATION_OF_PROTEASOMAL_UBIQUITIN_DEPENDENT_PROTEIN_CATABOLIC_PROCESS		89	-0.477844	-1.56664	0.00328947	0.16594	1	1612	tags=39%, list=20%, signal=49%
GOBP_RHODOPSIN_MEDIATED_SIGNALING_PATHWAY	GOBP_RHODOPSIN_MEDIATED_SIGNALING_PATHWAY		21	-0.602481	-1.57587	0.0190114	0.165951	1	1123	tags=43%, list=14%, signal=50%
GOCC_NURD_COMPLEX	GOCC_NURD_COMPLEX		15	-0.646684	-1.57442	0.0213904	0.165971	1	1324	tags=40%, list=17%, signal=48%
REACTOME_REGULATION_OF_PTEN_STABILITY_AND_ACTIVITY	REACTOME_REGULATION_OF_PTEN_STABILITY_AND_ACTIVITY		61	-0.511446	-1.57788	0.00229621	0.165981	1	2819	tags=56%, list=35%, signal=86%
GOBP_VASOCONSTRICTION	GOBP_VASOCONSTRICTION		20	-0.607109	-1.57397	0.00766283	0.165999	1	899	tags=25%, list=11%, signal=28%
GOBP_REGULATION_OF_STEM_CELL_PROLIFERATION	GOBP_REGULATION_OF_STEM_CELL_PROLIFERATION		19	-0.625078	-1.58038	0.0143979	0.166054	1	36	tags=11%, list=0%, signal=11%
REACTOME_INSERTION_OF_TAIL_ANCHORED_PROTEINS_INTO_THE_ENDOPLASMIC_RETICULUM_MEMBRANE	REACTOME_INSERTION_OF_TAIL_ANCHORED_PROTEINS_INTO_THE_ENDOPLASMIC_RETICULUM_MEMBRANE		20	-0.605301	-1.57687	0.011194	0.166068	1	1461	tags=40%, list=18%, signal=49%
REACTOME_FC_EPSILON_RECEPTOR_FCERI_SIGNALING	REACTOME_FC_EPSILON_RECEPTOR_FCERI_SIGNALING		97	-0.476288	-1.5674	0.00220751	0.166234	1	2738	tags=52%, list=34%, signal=78%
REACTOME_REGULATION_OF_HMOX1_EXPRESSION_AND_ACTIVITY	REACTOME_REGULATION_OF_HMOX1_EXPRESSION_AND_ACTIVITY		58	-0.505173	-1.57219	0.00338983	0.166453	1	2819	tags=57%, list=35%, signal=87%
REACTOME_AGGREPHAGY	REACTOME_AGGREPHAGY		30	-0.564904	-1.56673	0.0135468	0.166592	1	2257	tags=67%, list=28%, signal=93%
REACTOME_TNFR2_NON_CANONICAL_NF_KB_PATHWAY	REACTOME_TNFR2_NON_CANONICAL_NF_KB_PATHWAY		57	-0.5068	-1.57599	0.00346821	0.166685	1	2819	tags=56%, list=35%, signal=86%
GOBP_NEGATIVE_REGULATION_OF_BINDING	GOBP_NEGATIVE_REGULATION_OF_BINDING		79	-0.486744	-1.57799	0.00224467	0.166689	1	1322	tags=32%, list=17%, signal=38%
GOMF_ATPASE_COUPLED_ION_TRANSMEMBRANE_TRANSPORTER_ACTIVITY	GOMF_ATPASE_COUPLED_ION_TRANSMEMBRANE_TRANSPORTER_ACTIVITY		28	-0.574816	-1.57111	0.0119617	0.166711	1	1697	tags=43%, list=21%, signal=54%
REACTOME_DEGRADATION_OF_AXIN	REACTOME_DEGRADATION_OF_AXIN		48	-0.535958	-1.57156	0.00705882	0.166743	1	2819	tags=60%, list=35%, signal=93%
GOBP_MAINTENANCE_OF_PROTEIN_LOCALIZATION_IN_ORGANELLE	GOBP_MAINTENANCE_OF_PROTEIN_LOCALIZATION_IN_ORGANELLE		27	-0.581163	-1.57445	0.011465	0.166831	1	1851	tags=44%, list=23%, signal=58%
GOBP_LIPID_EXPORT_FROM_CELL	GOBP_LIPID_EXPORT_FROM_CELL		32	-0.552546	-1.5684	0.00880503	0.166901	1	1537	tags=38%, list=19%, signal=46%
GOBP_REGULATION_OF_UBIQUITIN_PROTEIN_TRANSFERASE_ACTIVITY	GOBP_REGULATION_OF_UBIQUITIN_PROTEIN_TRANSFERASE_ACTIVITY		30	-0.552309	-1.56787	0.01	0.167051	1	1611	tags=50%, list=20%, signal=62%
REACTOME_RHOF_GTPASE_CYCLE	REACTOME_RHOF_GTPASE_CYCLE		34	-0.546006	-1.56741	0.0108565	0.167054	1	1500	tags=32%, list=19%, signal=40%
GOCC_AUTOPHAGOSOME_MEMBRANE	GOCC_AUTOPHAGOSOME_MEMBRANE		22	-0.591994	-1.57484	0.00770218	0.167065	1	1442	tags=45%, list=18%, signal=55%
GOBP_CARDIAC_MUSCLE_CELL_ACTION_POTENTIAL	GOBP_CARDIAC_MUSCLE_CELL_ACTION_POTENTIAL		30	-0.569039	-1.56881	0.00629723	0.167066	1	1193	tags=33%, list=15%, signal=39%
GOCC_CLATHRIN_COAT_OF_COATED_PIT	GOCC_CLATHRIN_COAT_OF_COATED_PIT		15	-0.654109	-1.57822	0.017663	0.16718	1	1435	tags=53%, list=18%, signal=65%
GOCC_ACTOMYOSIN	GOCC_ACTOMYOSIN		51	-0.512979	-1.56435	0.00601685	0.167771	1	850	tags=27%, list=11%, signal=31%
GOBP_NEUROTRANSMITTER_UPTAKE	GOBP_NEUROTRANSMITTER_UPTAKE		15	-0.649932	-1.57836	0.0212483	0.167903	1	1608	tags=47%, list=20%, signal=58%
GOBP_REGULATION_OF_PROTEIN_LOCALIZATION_TO_CELL_SURFACE	GOBP_REGULATION_OF_PROTEIN_LOCALIZATION_TO_CELL_SURFACE		23	-0.592464	-1.57884	0.0127389	0.168	1	882	tags=26%, list=11%, signal=29%
GOBP_HISTONE_DEACETYLATION	GOBP_HISTONE_DEACETYLATION		48	-0.523943	-1.56507	0.00347222	0.168192	1	1716	tags=29%, list=22%, signal=37%
GOCC_PRESPLICEOSOME	GOCC_PRESPLICEOSOME		16	-0.629716	-1.5646	0.0216561	0.168204	1	1377	tags=50%, list=17%, signal=60%
GOBP_CELLULAR_GLUCAN_METABOLIC_PROCESS	GOBP_CELLULAR_GLUCAN_METABOLIC_PROCESS		39	-0.53371	-1.56313	0.0118343	0.169323	1	1511	tags=38%, list=19%, signal=47%
REACTOME_REGULATION_OF_RUNX2_EXPRESSION_AND_ACTIVITY	REACTOME_REGULATION_OF_RUNX2_EXPRESSION_AND_ACTIVITY		55	-0.512238	-1.56196	0.00588235	0.16972	1	2819	tags=56%, list=35%, signal=87%
GOBP_NEGATIVE_REGULATION_OF_PROTEOLYSIS_INVOLVED_IN_CELLULAR_PROTEIN_CATABOLIC_PROCESS	GOBP_NEGATIVE_REGULATION_OF_PROTEOLYSIS_INVOLVED_IN_CELLULAR_PROTEIN_CATABOLIC_PROCESS		48	-0.51725	-1.56206	0.0128806	0.17031	1	965	tags=29%, list=12%, signal=33%
GOBP_NEGATIVE_REGULATION_OF_CALCIUM_ION_TRANSPORT	GOBP_NEGATIVE_REGULATION_OF_CALCIUM_ION_TRANSPORT		29	-0.569125	-1.56113	0.00767263	0.170444	1	990	tags=38%, list=12%, signal=43%
REACTOME_POST_CHAPERONIN_TUBULIN_FOLDING_PATHWAY	REACTOME_POST_CHAPERONIN_TUBULIN_FOLDING_PATHWAY		17	-0.622349	-1.56038	0.021601	0.171015	1	1729	tags=59%, list=22%, signal=75%
GOBP_CELLULAR_RESPONSE_TO_MECHANICAL_STIMULUS	GOBP_CELLULAR_RESPONSE_TO_MECHANICAL_STIMULUS		34	-0.54462	-1.55936	0.00864197	0.171205	1	1044	tags=26%, list=13%, signal=30%
GOCC_PROTON_TRANSPORTING_V_TYPE_ATPASE_COMPLEX	GOCC_PROTON_TRANSPORTING_V_TYPE_ATPASE_COMPLEX		15	-0.654561	-1.55949	0.0275103	0.171819	1	1697	tags=53%, list=21%, signal=68%
GOBP_REGULATION_OF_CALCIUM_ION_TRANSMEMBRANE_TRANSPORT	GOBP_REGULATION_OF_CALCIUM_ION_TRANSMEMBRANE_TRANSPORT		69	-0.489472	-1.55851	0.00678733	0.172028	1	1110	tags=32%, list=14%, signal=37%
REACTOME_REGULATION_OF_RUNX3_EXPRESSION_AND_ACTIVITY	REACTOME_REGULATION_OF_RUNX3_EXPRESSION_AND_ACTIVITY		49	-0.508011	-1.55232	0.0117096	0.172388	1	2819	tags=57%, list=35%, signal=88%
GOBP_NEGATIVE_REGULATION_OF_PEPTIDE_SECRETION	GOBP_NEGATIVE_REGULATION_OF_PEPTIDE_SECRETION		21	-0.592213	-1.55784	0.0197628	0.172486	1	2450	tags=67%, list=31%, signal=96%
GOBP_PROTEIN_LOCALIZATION_TO_CELL_SURFACE	GOBP_PROTEIN_LOCALIZATION_TO_CELL_SURFACE		37	-0.538469	-1.55175	0.0122399	0.172705	1	882	tags=24%, list=11%, signal=27%
GOCC_NEURON_PROJECTION_CYTOPLASM	GOCC_NEURON_PROJECTION_CYTOPLASM		68	-0.488509	-1.55636	0.00453515	0.172711	1	1356	tags=34%, list=17%, signal=40%
REACTOME_GLYCOGEN_METABOLISM	REACTOME_GLYCOGEN_METABOLISM		19	-0.608231	-1.55668	0.0211361	0.172892	1	1511	tags=53%, list=19%, signal=65%
GOBP_REGULATION_OF_CELLULAR_AMINO_ACID_METABOLIC_PROCESS	GOBP_REGULATION_OF_CELLULAR_AMINO_ACID_METABOLIC_PROCESS		45	-0.517433	-1.55716	0.00938967	0.172895	1	2819	tags=62%, list=35%, signal=96%
GOBP_OLIGODENDROCYTE_DEVELOPMENT	GOBP_OLIGODENDROCYTE_DEVELOPMENT		17	-0.619265	-1.55364	0.0183727	0.172944	1	2166	tags=47%, list=27%, signal=65%
GOBP_GOLGI_TO_PLASMA_MEMBRANE_PROTEIN_TRANSPORT	GOBP_GOLGI_TO_PLASMA_MEMBRANE_PROTEIN_TRANSPORT		29	-0.562296	-1.55244	0.0174346	0.172957	1	1008	tags=34%, list=13%, signal=39%
REACTOME_CARGO_CONCENTRATION_IN_THE_ER	REACTOME_CARGO_CONCENTRATION_IN_THE_ER		22	-0.590638	-1.55579	0.0257732	0.17305	1	1056	tags=32%, list=13%, signal=37%
GOBP_SMOOTH_MUSCLE_CELL_PROLIFERATION	GOBP_SMOOTH_MUSCLE_CELL_PROLIFERATION		57	-0.504951	-1.55536	0.00810185	0.173131	1	439	tags=23%, list=6%, signal=24%
GOBP_NEGATIVE_REGULATION_OF_CALCIUM_ION_TRANSMEMBRANE_TRANSPORTER_ACTIVITY	GOBP_NEGATIVE_REGULATION_OF_CALCIUM_ION_TRANSMEMBRANE_TRANSPORTER_ACTIVITY		19	-0.609246	-1.55438	0.0128041	0.173233	1	1899	tags=68%, list=24%, signal=90%
GOCC_POLYSOME	GOCC_POLYSOME		63	-0.499067	-1.55105	0.00338219	0.173294	1	2627	tags=52%, list=33%, signal=78%
GOCC_POLYSOMAL_RIBOSOME	GOCC_POLYSOMAL_RIBOSOME		30	-0.555226	-1.55302	0.0247525	0.173381	1	2198	tags=53%, list=28%, signal=73%
REACTOME_REGULATION_OF_RAS_BY_GAPS	REACTOME_REGULATION_OF_RAS_BY_GAPS		59	-0.505207	-1.55379	0.00917431	0.173469	1	2819	tags=54%, list=35%, signal=83%
GOCC_PROTEASOME_CORE_COMPLEX	GOCC_PROTEASOME_CORE_COMPLEX		18	-0.61648	-1.55245	0.0179028	0.173725	1	2193	tags=56%, list=28%, signal=77%
GOMF_SNAP_RECEPTOR_ACTIVITY	GOMF_SNAP_RECEPTOR_ACTIVITY		30	-0.563423	-1.55454	0.0184957	0.173778	1	998	tags=30%, list=13%, signal=34%
GOCC_SCHAFFER_COLLATERAL_CA1_SYNAPSE	GOCC_SCHAFFER_COLLATERAL_CA1_SYNAPSE		41	-0.525962	-1.55013	0.00716846	0.17432	1	1605	tags=41%, list=20%, signal=52%
GOBP_REGULATION_OF_SYNAPTIC_VESICLE_EXOCYTOSIS	GOBP_REGULATION_OF_SYNAPTIC_VESICLE_EXOCYTOSIS		36	-0.535616	-1.54922	0.0143885	0.174616	1	1647	tags=50%, list=21%, signal=63%
GOBP_MUSCLE_CELL_APOPTOTIC_PROCESS	GOBP_MUSCLE_CELL_APOPTOTIC_PROCESS		29	-0.561684	-1.54961	0.0146879	0.174638	1	1123	tags=34%, list=14%, signal=40%
GOBP_REGULATION_OF_CELLULAR_AMINE_METABOLIC_PROCESS	GOBP_REGULATION_OF_CELLULAR_AMINE_METABOLIC_PROCESS		51	-0.506672	-1.5466	0.00579374	0.178838	1	2819	tags=61%, list=35%, signal=94%
REACTOME_HEDGEHOG_ON_STATE	REACTOME_HEDGEHOG_ON_STATE		65	-0.488322	-1.54586	0.00801833	0.1795	1	2895	tags=55%, list=36%, signal=86%
GOCC_COATED_VESICLE_MEMBRANE	GOCC_COATED_VESICLE_MEMBRANE		112	-0.455334	-1.54462	0.00323974	0.180967	1	1435	tags=30%, list=18%, signal=37%
GOCC_ORGANELLE_ENVELOPE_LUMEN	GOCC_ORGANELLE_ENVELOPE_LUMEN		66	-0.489054	-1.54371	0.00342466	0.181266	1	1294	tags=33%, list=16%, signal=39%
GOMF_CYSTEINE_TYPE_ENDOPEPTIDASE_REGULATOR_ACTIVITY_INVOLVED_IN_APOPTOTIC_PROCESS	GOMF_CYSTEINE_TYPE_ENDOPEPTIDASE_REGULATOR_ACTIVITY_INVOLVED_IN_APOPTOTIC_PROCESS		17	-0.63088	-1.54405	0.02	0.1813	1	2154	tags=53%, list=27%, signal=72%
REACTOME_ASPARAGINE_N_LINKED_GLYCOSYLATION	REACTOME_ASPARAGINE_N_LINKED_GLYCOSYLATION		198	-0.437126	-1.53918	0	0.182513	1	1610	tags=33%, list=20%, signal=41%
GOMF_DISORDERED_DOMAIN_SPECIFIC_BINDING	GOMF_DISORDERED_DOMAIN_SPECIFIC_BINDING		25	-0.577859	-1.53939	0.0233415	0.182818	1	1239	tags=40%, list=16%, signal=47%
REACTOME_FCERI_MEDIATED_NF_KB_ACTIVATION	REACTOME_FCERI_MEDIATED_NF_KB_ACTIVATION		66	-0.489563	-1.54251	0.00457666	0.183055	1	2819	tags=56%, list=35%, signal=86%
GOBP_PH_REDUCTION	GOBP_PH_REDUCTION		30	-0.551694	-1.53965	0.0207824	0.183141	1	1717	tags=43%, list=22%, signal=55%
GOBP_NUCLEAR_TRANSCRIBED_MRNA_CATABOLIC_PROCESS_NONSENSE_MEDIATED_DECAY	GOBP_NUCLEAR_TRANSCRIBED_MRNA_CATABOLIC_PROCESS_NONSENSE_MEDIATED_DECAY		114	-0.459575	-1.54089	0.00217155	0.183161	1	2768	tags=51%, list=35%, signal=77%
GOCC_OUTER_MITOCHONDRIAL_MEMBRANE_PROTEIN_COMPLEX	GOCC_OUTER_MITOCHONDRIAL_MEMBRANE_PROTEIN_COMPLEX		22	-0.590024	-1.53525	0.0278481	0.183327	1	1837	tags=55%, list=23%, signal=71%
GOBP_FC_EPSILON_RECEPTOR_SIGNALING_PATHWAY	GOBP_FC_EPSILON_RECEPTOR_SIGNALING_PATHWAY		84	-0.471672	-1.53827	0.00764192	0.183399	1	2374	tags=45%, list=30%, signal=64%
REACTOME_HEME_SIGNALING	REACTOME_HEME_SIGNALING		34	-0.534199	-1.5399	0.0257985	0.183444	1	1372	tags=38%, list=17%, signal=46%
REACTOME_IRON_UPTAKE_AND_TRANSPORT	REACTOME_IRON_UPTAKE_AND_TRANSPORT		35	-0.537678	-1.54139	0.0121951	0.183703	1	2767	tags=54%, list=35%, signal=83%
GOMF_PASSIVE_TRANSMEMBRANE_TRANSPORTER_ACTIVITY	GOMF_PASSIVE_TRANSMEMBRANE_TRANSPORTER_ACTIVITY		113	-0.456298	-1.54103	0.00648649	0.18372	1	1541	tags=29%, list=19%, signal=36%
GOMF_PROTEIN_N_TERMINUS_BINDING	GOMF_PROTEIN_N_TERMINUS_BINDING		86	-0.469423	-1.53545	0.00222717	0.183741	1	1593	tags=30%, list=20%, signal=37%
GOBP_ESTABLISHMENT_OF_PROTEIN_LOCALIZATION_TO_VACUOLE	GOBP_ESTABLISHMENT_OF_PROTEIN_LOCALIZATION_TO_VACUOLE		39	-0.524424	-1.54017	0.0106888	0.183752	1	1474	tags=36%, list=19%, signal=44%
GOBP_REGULATION_OF_HEART_GROWTH	GOBP_REGULATION_OF_HEART_GROWTH		26	-0.564101	-1.53285	0.028786	0.183766	1	1124	tags=27%, list=14%, signal=31%
GOBP_POSITIVE_REGULATION_OF_PROTEIN_CATABOLIC_PROCESS	GOBP_POSITIVE_REGULATION_OF_PROTEIN_CATABOLIC_PROCESS		129	-0.452637	-1.53429	0.00322581	0.183833	1	1474	tags=31%, list=19%, signal=37%
GOCC_LYSOSOMAL_LUMEN	GOCC_LYSOSOMAL_LUMEN		65	-0.489723	-1.54169	0.00575374	0.184017	1	1822	tags=42%, list=23%, signal=53%
GOCC_PRECATALYTIC_SPLICEOSOME	GOCC_PRECATALYTIC_SPLICEOSOME		51	-0.506098	-1.53569	0.0130178	0.184045	1	2574	tags=47%, list=32%, signal=69%
GOBP_NEURAL_NUCLEUS_DEVELOPMENT	GOBP_NEURAL_NUCLEUS_DEVELOPMENT		36	-0.53636	-1.53306	0.0109091	0.18413	1	2602	tags=64%, list=33%, signal=95%
GOBP_REGULATION_OF_VASOCONSTRICTION	GOBP_REGULATION_OF_VASOCONSTRICTION		16	-0.633446	-1.53593	0.0291005	0.184278	1	882	tags=25%, list=11%, signal=28%
GOBP_LAMELLIPODIUM_ORGANIZATION	GOBP_LAMELLIPODIUM_ORGANIZATION		62	-0.485978	-1.53627	0.0113895	0.184333	1	1710	tags=35%, list=21%, signal=45%
REACTOME_DOPAMINE_NEUROTRANSMITTER_RELEASE_CYCLE	REACTOME_DOPAMINE_NEUROTRANSMITTER_RELEASE_CYCLE		18	-0.598741	-1.5344	0.0250329	0.184351	1	1537	tags=50%, list=19%, signal=62%
GOCC_CLATHRIN_COATED_VESICLE	GOCC_CLATHRIN_COATED_VESICLE		118	-0.455673	-1.53698	0.00321543	0.184411	1	1901	tags=34%, list=24%, signal=44%
REACTOME_NOTCH_HLH_TRANSCRIPTION_PATHWAY	REACTOME_NOTCH_HLH_TRANSCRIPTION_PATHWAY		19	-0.601614	-1.53656	0.0191571	0.184532	1	1250	tags=32%, list=16%, signal=37%
GOBP_ANTEROGRADE_AXONAL_TRANSPORT	GOBP_ANTEROGRADE_AXONAL_TRANSPORT		41	-0.526033	-1.53728	0.00963855	0.184534	1	687	tags=24%, list=9%, signal=27%
GOBP_REGULATION_OF_PROTEASOMAL_PROTEIN_CATABOLIC_PROCESS	GOBP_REGULATION_OF_PROTEASOMAL_PROTEIN_CATABOLIC_PROCESS		123	-0.449663	-1.53356	0.0021645	0.184545	1	2937	tags=58%, list=37%, signal=90%
GOCC_PROTON_TRANSPORTING_TWO_SECTOR_ATPASE_COMPLEX	GOCC_PROTON_TRANSPORTING_TWO_SECTOR_ATPASE_COMPLEX		32	-0.540682	-1.53211	0.015873	0.184572	1	2361	tags=50%, list=30%, signal=71%
GOCC_RETROMER_COMPLEX	GOCC_RETROMER_COMPLEX		19	-0.599514	-1.5331	0.0294494	0.184722	1	2163	tags=53%, list=27%, signal=72%
GOCC_HISTONE_DEACETYLASE_COMPLEX	GOCC_HISTONE_DEACETYLASE_COMPLEX		64	-0.488156	-1.529	0.0103211	0.18503	1	1324	tags=22%, list=17%, signal=26%
GOBP_ESTABLISHMENT_OF_SPINDLE_ORIENTATION	GOBP_ESTABLISHMENT_OF_SPINDLE_ORIENTATION		22	-0.583139	-1.52932	0.033462	0.185207	1	312	tags=18%, list=4%, signal=19%
REACTOME_STABILIZATION_OF_P53	REACTOME_STABILIZATION_OF_P53		48	-0.511206	-1.53059	0.0142857	0.185461	1	2819	tags=58%, list=35%, signal=90%
REACTOME_COOPERATION_OF_PREFOLDIN_AND_TRIC_CCT_IN_ACTIN_AND_TUBULIN_FOLDING	REACTOME_COOPERATION_OF_PREFOLDIN_AND_TRIC_CCT_IN_ACTIN_AND_TUBULIN_FOLDING		27	-0.556069	-1.53093	0.030303	0.18554	1	2407	tags=70%, list=30%, signal=101%
GOBP_CARDIAC_MUSCLE_CELL_ACTION_POTENTIAL_INVOLVED_IN_CONTRACTION	GOBP_CARDIAC_MUSCLE_CELL_ACTION_POTENTIAL_INVOLVED_IN_CONTRACTION		16	-0.627271	-1.52936	0.0251323	0.185794	1	803	tags=25%, list=10%, signal=28%
GOBP_NUCLEOTIDE_EXCISION_REPAIR_DNA_DAMAGE_RECOGNITION	GOBP_NUCLEOTIDE_EXCISION_REPAIR_DNA_DAMAGE_RECOGNITION		22	-0.580148	-1.52964	0.0163112	0.185974	1	1920	tags=45%, list=24%, signal=60%
GOBP_REGULATION_OF_UBIQUITIN_DEPENDENT_PROTEIN_CATABOLIC_PROCESS	GOBP_REGULATION_OF_UBIQUITIN_DEPENDENT_PROTEIN_CATABOLIC_PROCESS		107	-0.45657	-1.53097	0.00324324	0.186172	1	1612	tags=36%, list=20%, signal=45%
GOBP_CALCIUM_ION_REGULATED_EXOCYTOSIS	GOBP_CALCIUM_ION_REGULATED_EXOCYTOSIS		32	-0.546466	-1.52982	0.0236908	0.186293	1	2130	tags=53%, list=27%, signal=72%
GOMF_OXIDOREDUCTASE_ACTIVITY_ACTING_ON_A_SULFUR_GROUP_OF_DONORS	GOMF_OXIDOREDUCTASE_ACTIVITY_ACTING_ON_A_SULFUR_GROUP_OF_DONORS		44	-0.513948	-1.52593	0.0151869	0.188714	1	1453	tags=34%, list=18%, signal=41%
GOBP_GOLGI_TO_PLASMA_MEMBRANE_TRANSPORT	GOBP_GOLGI_TO_PLASMA_MEMBRANE_TRANSPORT		48	-0.506245	-1.52604	0.00694444	0.189224	1	1658	tags=35%, list=21%, signal=44%
GOBP_NEGATIVE_REGULATION_OF_SMOOTH_MUSCLE_CELL_PROLIFERATION	GOBP_NEGATIVE_REGULATION_OF_SMOOTH_MUSCLE_CELL_PROLIFERATION		15	-0.62329	-1.52633	0.027668	0.189325	1	290	tags=33%, list=4%, signal=35%
GOBP_NEGATIVE_REGULATION_OF_TRANSPORTER_ACTIVITY	GOBP_NEGATIVE_REGULATION_OF_TRANSPORTER_ACTIVITY		42	-0.521456	-1.52417	0.0118483	0.190754	1	1935	tags=48%, list=24%, signal=63%
GOBP_REGULATION_OF_VASCULAR_ASSOCIATED_SMOOTH_MUSCLE_CELL_PROLIFERATION	GOBP_REGULATION_OF_VASCULAR_ASSOCIATED_SMOOTH_MUSCLE_CELL_PROLIFERATION		29	-0.546357	-1.52429	0.0210136	0.191169	1	439	tags=24%, list=6%, signal=25%
GOMF_PEPTIDE_TRANSMEMBRANE_TRANSPORTER_ACTIVITY	GOMF_PEPTIDE_TRANSMEMBRANE_TRANSPORTER_ACTIVITY		17	-0.620716	-1.52239	0.0310479	0.192897	1	1551	tags=35%, list=19%, signal=44%
GOBP_ENERGY_RESERVE_METABOLIC_PROCESS	GOBP_ENERGY_RESERVE_METABOLIC_PROCESS		42	-0.512142	-1.52272	0.0246479	0.192933	1	1511	tags=38%, list=19%, signal=47%
GOBP_ORGANELLE_MEMBRANE_FUSION	GOBP_ORGANELLE_MEMBRANE_FUSION		75	-0.473034	-1.52203	0.00673401	0.19294	1	2012	tags=41%, list=25%, signal=55%
GOCC_CLATHRIN_COATED_PIT	GOCC_CLATHRIN_COATED_PIT		51	-0.493688	-1.52127	0.0142349	0.193743	1	1471	tags=33%, list=18%, signal=41%
GOBP_CELLULAR_RESPONSE_TO_INSULIN_STIMULUS	GOBP_CELLULAR_RESPONSE_TO_INSULIN_STIMULUS		128	-0.450605	-1.51854	0	0.193814	1	1697	tags=28%, list=21%, signal=35%
REACTOME_THE_PHOTOTRANSDUCTION_CASCADE	REACTOME_THE_PHOTOTRANSDUCTION_CASCADE		24	-0.570036	-1.51917	0.0127226	0.19387	1	2238	tags=58%, list=28%, signal=81%
GOBP_PRESYNAPSE_ORGANIZATION	GOBP_PRESYNAPSE_ORGANIZATION		23	-0.577337	-1.51941	0.021978	0.194013	1	1620	tags=30%, list=20%, signal=38%
GOBP_ORGANELLE_FUSION	GOBP_ORGANELLE_FUSION		100	-0.45449	-1.51969	0.00656455	0.194165	1	1854	tags=34%, list=23%, signal=44%
GOMF_PROTEIN_KINASE_A_BINDING	GOMF_PROTEIN_KINASE_A_BINDING		34	-0.535782	-1.51859	0.0182482	0.194374	1	1288	tags=38%, list=16%, signal=45%
GOBP_MONOCARBOXYLIC_ACID_TRANSPORT	GOBP_MONOCARBOXYLIC_ACID_TRANSPORT		64	-0.480006	-1.51988	0.0136674	0.194488	1	1674	tags=31%, list=21%, signal=39%
GOCC_PIGMENT_GRANULE	GOCC_PIGMENT_GRANULE		83	-0.462878	-1.51991	0.00886918	0.195125	1	1131	tags=24%, list=14%, signal=28%
GOBP_NUCLEOTIDE_EXCISION_REPAIR_DNA_DUPLEX_UNWINDING	GOBP_NUCLEOTIDE_EXCISION_REPAIR_DNA_DUPLEX_UNWINDING		19	-0.588238	-1.51745	0.0255754	0.195286	1	1920	tags=37%, list=24%, signal=48%
GOBP_VESICLE_DOCKING	GOBP_VESICLE_DOCKING		51	-0.501621	-1.51992	0.0125285	0.195812	1	1723	tags=37%, list=22%, signal=47%
GOCC_U1_SNRNP	GOCC_U1_SNRNP		17	-0.609583	-1.5147	0.0222805	0.198206	1	2002	tags=59%, list=25%, signal=78%
GOBP_LAMELLIPODIUM_ASSEMBLY	GOBP_LAMELLIPODIUM_ASSEMBLY		47	-0.497005	-1.51561	0.0127315	0.198278	1	1469	tags=32%, list=18%, signal=39%
GOCC_ER_TO_GOLGI_TRANSPORT_VESICLE_MEMBRANE	GOCC_ER_TO_GOLGI_TRANSPORT_VESICLE_MEMBRANE		32	-0.535498	-1.51527	0.0167866	0.198315	1	1056	tags=34%, list=13%, signal=39%
GOBP_NADP_METABOLIC_PROCESS	GOBP_NADP_METABOLIC_PROCESS		23	-0.566361	-1.51428	0.0239295	0.198393	1	1654	tags=39%, list=21%, signal=49%
GOBP_NEGATIVE_REGULATION_OF_ANION_TRANSPORT	GOBP_NEGATIVE_REGULATION_OF_ANION_TRANSPORT		85	-0.46025	-1.51471	0.00553097	0.198858	1	2539	tags=46%, list=32%, signal=67%
GOBP_CATECHOL_CONTAINING_COMPOUND_METABOLIC_PROCESS	GOBP_CATECHOL_CONTAINING_COMPOUND_METABOLIC_PROCESS		15	-0.614332	-1.51127	0.0331633	0.201079	1	326	tags=27%, list=4%, signal=28%
GOBP_PROTEIN_TARGETING_TO_MEMBRANE	GOBP_PROTEIN_TARGETING_TO_MEMBRANE		152	-0.434262	-1.50979	0.00105597	0.201349	1	1619	tags=31%, list=20%, signal=38%
REACTOME_DETOXIFICATION_OF_REACTIVE_OXYGEN_SPECIES	REACTOME_DETOXIFICATION_OF_REACTIVE_OXYGEN_SPECIES		24	-0.571233	-1.5107	0.0189633	0.201517	1	2220	tags=63%, list=28%, signal=86%
GOBP_TRANSLATIONAL_INITIATION	GOBP_TRANSLATIONAL_INITIATION		168	-0.436982	-1.51131	0	0.201665	1	2764	tags=48%, list=35%, signal=71%
GOBP_RESPONSE_TO_INSULIN	GOBP_RESPONSE_TO_INSULIN		151	-0.438608	-1.50982	0.00317125	0.201967	1	1697	tags=28%, list=21%, signal=36%
REACTOME_ADORA2B_MEDIATED_ANTI_INFLAMMATORY_CYTOKINES_PRODUCTION	REACTOME_ADORA2B_MEDIATED_ANTI_INFLAMMATORY_CYTOKINES_PRODUCTION		31	-0.5327	-1.51216	0.0274657	0.20207	1	2971	tags=68%, list=37%, signal=108%
GOBP_IRON_ION_TRANSPORT	GOBP_IRON_ION_TRANSPORT		38	-0.520209	-1.50682	0.0235849	0.202142	1	1697	tags=39%, list=21%, signal=50%
GOCC_ENDOPEPTIDASE_COMPLEX	GOCC_ENDOPEPTIDASE_COMPLEX		65	-0.480822	-1.51139	0.00685714	0.202191	1	2819	tags=52%, list=35%, signal=80%
GOBP_NEGATIVE_REGULATION_OF_ESTABLISHMENT_OF_PROTEIN_LOCALIZATION	GOBP_NEGATIVE_REGULATION_OF_ESTABLISHMENT_OF_PROTEIN_LOCALIZATION		57	-0.482908	-1.50996	0.0141176	0.202364	1	2450	tags=49%, list=31%, signal=70%
GOBP_REGULATION_OF_DNA_BINDING	GOBP_REGULATION_OF_DNA_BINDING		63	-0.481671	-1.51162	0.00914286	0.202367	1	1584	tags=33%, list=20%, signal=41%
GOCC_INTEGRAL_COMPONENT_OF_SYNAPTIC_VESICLE_MEMBRANE	GOCC_INTEGRAL_COMPONENT_OF_SYNAPTIC_VESICLE_MEMBRANE		20	-0.580417	-1.50733	0.029601	0.202454	1	1723	tags=50%, list=22%, signal=64%
GOBP_MICROTUBULE_BASED_TRANSPORT	GOBP_MICROTUBULE_BASED_TRANSPORT		142	-0.437366	-1.50694	0.00428725	0.202591	1	1984	tags=39%, list=25%, signal=52%
GOBP_REGULATION_OF_BEHAVIOR	GOBP_REGULATION_OF_BEHAVIOR		16	-0.610202	-1.50623	0.0294118	0.202653	1	433	tags=19%, list=5%, signal=20%
GOMF_PROTEIN_DEACETYLASE_ACTIVITY	GOMF_PROTEIN_DEACETYLASE_ACTIVITY		18	-0.588953	-1.50746	0.0379581	0.202863	1	883	tags=28%, list=11%, signal=31%
GOCC_DISTAL_AXON	GOCC_DISTAL_AXON		185	-0.430829	-1.50571	0.00206825	0.203021	1	2266	tags=43%, list=28%, signal=58%
GOBP_T_CELL_RECEPTOR_SIGNALING_PATHWAY	GOBP_T_CELL_RECEPTOR_SIGNALING_PATHWAY		103	-0.450683	-1.50828	0.00110375	0.20308	1	2308	tags=40%, list=29%, signal=55%
GOBP_NEGATIVE_REGULATION_OF_CELLULAR_PROTEIN_CATABOLIC_PROCESS	GOBP_NEGATIVE_REGULATION_OF_CELLULAR_PROTEIN_CATABOLIC_PROCESS		54	-0.486461	-1.50747	0.0106383	0.203488	1	965	tags=26%, list=12%, signal=29%
GOMF_OXIDOREDUCTASE_ACTIVITY_ACTING_ON_PEROXIDE_AS_ACCEPTOR	GOMF_OXIDOREDUCTASE_ACTIVITY_ACTING_ON_PEROXIDE_AS_ACCEPTOR		27	-0.552236	-1.50508	0.0332512	0.203575	1	2220	tags=52%, list=28%, signal=72%
REACTOME_NGF_STIMULATED_TRANSCRIPTION	REACTOME_NGF_STIMULATED_TRANSCRIPTION		16	-0.608492	-1.5083	0.0496815	0.20367	1	1789	tags=50%, list=22%, signal=64%
GOMF_STRUCTURAL_CONSTITUENT_OF_RIBOSOME	GOMF_STRUCTURAL_CONSTITUENT_OF_RIBOSOME		135	-0.443058	-1.50761	0.00105263	0.203906	1	2764	tags=50%, list=35%, signal=76%
GOBP_CARDIAC_CONDUCTION	GOBP_CARDIAC_CONDUCTION		65	-0.478912	-1.50307	0.00800915	0.206355	1	1193	tags=28%, list=15%, signal=32%
REACTOME_REGULATION_OF_TP53_ACTIVITY_THROUGH_ACETYLATION	REACTOME_REGULATION_OF_TP53_ACTIVITY_THROUGH_ACETYLATION		28	-0.544496	-1.50325	0.0274657	0.206613	1	1033	tags=32%, list=13%, signal=37%
GOBP_POSITIVE_REGULATION_OF_UBIQUITIN_DEPENDENT_PROTEIN_CATABOLIC_PROCESS	GOBP_POSITIVE_REGULATION_OF_UBIQUITIN_DEPENDENT_PROTEIN_CATABOLIC_PROCESS		61	-0.483854	-1.4993	0.0127315	0.20756	1	1468	tags=39%, list=18%, signal=48%
GOBP_REGULATION_OF_RNA_SPLICING	GOBP_REGULATION_OF_RNA_SPLICING		122	-0.447508	-1.50139	0.00324324	0.207765	1	2520	tags=42%, list=32%, signal=60%
GOCC_AXON_CYTOPLASM	GOCC_AXON_CYTOPLASM		50	-0.493114	-1.49931	0.00806452	0.208189	1	1335	tags=34%, list=17%, signal=41%
REACTOME_ASSEMBLY_OF_THE_HIV_VIRION	REACTOME_ASSEMBLY_OF_THE_HIV_VIRION		15	-0.617226	-1.50179	0.027668	0.208337	1	2948	tags=73%, list=37%, signal=116%
GOBP_NEGATIVE_REGULATION_OF_G_PROTEIN_COUPLED_RECEPTOR_SIGNALING_PATHWAY	GOBP_NEGATIVE_REGULATION_OF_G_PROTEIN_COUPLED_RECEPTOR_SIGNALING_PATHWAY		21	-0.566747	-1.50141	0.0330789	0.208394	1	1050	tags=38%, list=13%, signal=44%
GOCC_COPII_COATED_ER_TO_GOLGI_TRANSPORT_VESICLE	GOCC_COPII_COATED_ER_TO_GOLGI_TRANSPORT_VESICLE		55	-0.490419	-1.5007	0.0116279	0.208496	1	1147	tags=31%, list=14%, signal=36%
REACTOME_MRNA_SPLICING	REACTOME_MRNA_SPLICING		183	-0.427711	-1.5003	0.0021097	0.208615	1	3021	tags=47%, list=38%, signal=74%
REACTOME_PTEN_REGULATION	REACTOME_PTEN_REGULATION		119	-0.442515	-1.49931	0.00322234	0.208827	1	2863	tags=51%, list=36%, signal=79%
GOMF_THIOLESTER_HYDROLASE_ACTIVITY	GOMF_THIOLESTER_HYDROLASE_ACTIVITY		25	-0.54937	-1.49983	0.0301129	0.208984	1	1642	tags=40%, list=21%, signal=50%
GOBP_POST_GOLGI_VESICLE_MEDIATED_TRANSPORT	GOBP_POST_GOLGI_VESICLE_MEDIATED_TRANSPORT		88	-0.455389	-1.49822	0.00331492	0.209071	1	1658	tags=31%, list=21%, signal=38%
GOBP_VASCULAR_PROCESS_IN_CIRCULATORY_SYSTEM	GOBP_VASCULAR_PROCESS_IN_CIRCULATORY_SYSTEM		95	-0.457101	-1.49947	0.00438116	0.209108	1	1366	tags=25%, list=17%, signal=30%
GOBP_VESICLE_MEDIATED_TRANSPORT_TO_THE_PLASMA_MEMBRANE	GOBP_VESICLE_MEDIATED_TRANSPORT_TO_THE_PLASMA_MEMBRANE		75	-0.459428	-1.49787	0.00780379	0.209179	1	1672	tags=36%, list=21%, signal=45%
REACTOME_ION_CHANNEL_TRANSPORT	REACTOME_ION_CHANNEL_TRANSPORT		85	-0.461047	-1.49585	0.00897868	0.210816	1	1920	tags=39%, list=24%, signal=51%
GOMF_UBIQUITIN_SPECIFIC_PROTEASE_BINDING	GOMF_UBIQUITIN_SPECIFIC_PROTEASE_BINDING		16	-0.606517	-1.49646	0.0401554	0.210828	1	1073	tags=50%, list=13%, signal=58%
GOBP_RESPONSE_TO_CADMIUM_ION	GOBP_RESPONSE_TO_CADMIUM_ION		33	-0.530223	-1.49614	0.029304	0.210886	1	1085	tags=36%, list=14%, signal=42%
GOBP_POSITIVE_REGULATION_OF_PROTEIN_TYROSINE_KINASE_ACTIVITY	GOBP_POSITIVE_REGULATION_OF_PROTEIN_TYROSINE_KINASE_ACTIVITY		21	-0.570217	-1.49666	0.0283505	0.211018	1	433	tags=19%, list=5%, signal=20%
GOCC_COATED_VESICLE	GOCC_COATED_VESICLE		191	-0.422913	-1.49241	0.00102459	0.217275	1	1901	tags=32%, list=24%, signal=42%
GOBP_MRNA_CLEAVAGE	GOBP_MRNA_CLEAVAGE		18	-0.597717	-1.4914	0.0455154	0.218093	1	1743	tags=44%, list=22%, signal=57%
GOBP_DETECTION_OF_ABIOTIC_STIMULUS	GOBP_DETECTION_OF_ABIOTIC_STIMULUS		67	-0.468585	-1.49093	0.0136209	0.21845	1	1429	tags=37%, list=18%, signal=45%
GOBP_POSITIVE_REGULATION_OF_PROTEASOMAL_UBIQUITIN_DEPENDENT_PROTEIN_CATABOLIC_PROCESS	GOBP_POSITIVE_REGULATION_OF_PROTEASOMAL_UBIQUITIN_DEPENDENT_PROTEIN_CATABOLIC_PROCESS		54	-0.479147	-1.49152	0.0183908	0.218493	1	1299	tags=37%, list=16%, signal=44%
REACTOME_REGULATION_OF_PTEN_GENE_TRANSCRIPTION	REACTOME_REGULATION_OF_PTEN_GENE_TRANSCRIPTION		50	-0.484403	-1.48906	0.0161476	0.22003	1	1321	tags=32%, list=17%, signal=38%
GOBP_REGULATION_OF_CELLULAR_PROTEIN_CATABOLIC_PROCESS	GOBP_REGULATION_OF_CELLULAR_PROTEIN_CATABOLIC_PROCESS		160	-0.428385	-1.48978	0.0031746	0.220405	1	2937	tags=54%, list=37%, signal=84%
GOMF_LIPOPROTEIN_PARTICLE_RECEPTOR_BINDING	GOMF_LIPOPROTEIN_PARTICLE_RECEPTOR_BINDING		20	-0.572188	-1.48909	0.0343511	0.220619	1	1959	tags=55%, list=25%, signal=73%
GOBP_EXPORT_ACROSS_PLASMA_MEMBRANE	GOBP_EXPORT_ACROSS_PLASMA_MEMBRANE		29	-0.537481	-1.48927	0.0356688	0.220848	1	1625	tags=34%, list=20%, signal=43%
GOBP_PHAGOSOME_MATURATION	GOBP_PHAGOSOME_MATURATION		23	-0.557698	-1.48435	0.0336788	0.224469	1	1697	tags=48%, list=21%, signal=61%
GOCC_SPINDLE_MIDZONE	GOCC_SPINDLE_MIDZONE		23	-0.554315	-1.48452	0.0275689	0.224756	1	393	tags=17%, list=5%, signal=18%
REACTOME_CLEC7A_DECTIN_1_SIGNALING	REACTOME_CLEC7A_DECTIN_1_SIGNALING		81	-0.458031	-1.48459	0.0123457	0.225266	1	2819	tags=54%, list=35%, signal=83%
GOBP_REGULATION_OF_POTASSIUM_ION_TRANSPORT	GOBP_REGULATION_OF_POTASSIUM_ION_TRANSPORT		35	-0.520372	-1.48476	0.0289505	0.225478	1	1017	tags=26%, list=13%, signal=29%
GOBP_POLYOL_BIOSYNTHETIC_PROCESS	GOBP_POLYOL_BIOSYNTHETIC_PROCESS		23	-0.552718	-1.48557	0.0462131	0.22577	1	1394	tags=39%, list=18%, signal=47%
GOBP_INTERLEUKIN_1_MEDIATED_SIGNALING_PATHWAY	GOBP_INTERLEUKIN_1_MEDIATED_SIGNALING_PATHWAY		72	-0.465191	-1.4852	0.0133482	0.225836	1	2738	tags=57%, list=34%, signal=86%
REACTOME_GLUTAMATE_NEUROTRANSMITTER_RELEASE_CYCLE	REACTOME_GLUTAMATE_NEUROTRANSMITTER_RELEASE_CYCLE		19	-0.578244	-1.48343	0.0417755	0.225864	1	1537	tags=42%, list=19%, signal=52%
GOCC_TERTIARY_GRANULE	GOCC_TERTIARY_GRANULE		72	-0.460873	-1.48487	0.0159272	0.225881	1	1114	tags=26%, list=14%, signal=30%
GOBP_MAINTENANCE_OF_LOCATION_IN_CELL	GOBP_MAINTENANCE_OF_LOCATION_IN_CELL		107	-0.445636	-1.48305	0.00539957	0.225948	1	2005	tags=38%, list=25%, signal=51%
REACTOME_TRANSCRIPTIONAL_ACTIVATION_OF_MITOCHONDRIAL_BIOGENESIS	REACTOME_TRANSCRIPTIONAL_ACTIVATION_OF_MITOCHONDRIAL_BIOGENESIS		38	-0.516674	-1.48572	0.027611	0.226113	1	1587	tags=39%, list=20%, signal=49%
GOBP_PROTEASOMAL_UBIQUITIN_INDEPENDENT_PROTEIN_CATABOLIC_PROCESS	GOBP_PROTEASOMAL_UBIQUITIN_INDEPENDENT_PROTEIN_CATABOLIC_PROCESS		18	-0.593432	-1.48589	0.0399485	0.226358	1	2193	tags=50%, list=28%, signal=69%
GOBP_CELLULAR_RESPONSE_TO_PEPTIDE_HORMONE_STIMULUS	GOBP_CELLULAR_RESPONSE_TO_PEPTIDE_HORMONE_STIMULUS		165	-0.426669	-1.48246	0.00104712	0.22661	1	1717	tags=27%, list=22%, signal=34%
GOBP_MULTICELLULAR_ORGANISMAL_SIGNALING	GOBP_MULTICELLULAR_ORGANISMAL_SIGNALING		77	-0.459557	-1.48219	0.0159453	0.226666	1	1193	tags=27%, list=15%, signal=32%
GOBP_MAINTENANCE_OF_PROTEIN_LOCATION_IN_CELL	GOBP_MAINTENANCE_OF_PROTEIN_LOCATION_IN_CELL		43	-0.49618	-1.4804	0.0203593	0.227998	1	2005	tags=37%, list=25%, signal=49%
GOBP_VIRAL_GENE_EXPRESSION	GOBP_VIRAL_GENE_EXPRESSION		175	-0.426152	-1.48063	0.00104822	0.228138	1	3182	tags=53%, list=40%, signal=86%
GOBP_AMINE_METABOLIC_PROCESS	GOBP_AMINE_METABOLIC_PROCESS		75	-0.465853	-1.48116	0.0111607	0.228258	1	2754	tags=57%, list=35%, signal=87%
GOBP_REGULATION_OF_PROTEIN_MATURATION	GOBP_REGULATION_OF_PROTEIN_MATURATION		22	-0.559643	-1.48081	0.0381679	0.228366	1	412	tags=18%, list=5%, signal=19%
GOMF_2_IRON_2_SULFUR_CLUSTER_BINDING	GOMF_2_IRON_2_SULFUR_CLUSTER_BINDING		15	-0.598162	-1.47888	0.0529801	0.229348	1	2389	tags=67%, list=30%, signal=95%
GOBP_TUMOR_NECROSIS_FACTOR_MEDIATED_SIGNALING_PATHWAY	GOBP_TUMOR_NECROSIS_FACTOR_MEDIATED_SIGNALING_PATHWAY		91	-0.447037	-1.47893	0.0167411	0.229908	1	2738	tags=51%, list=34%, signal=76%
GOCC_RIBOSOMAL_SUBUNIT	GOCC_RIBOSOMAL_SUBUNIT		153	-0.426191	-1.47912	0.00525762	0.230102	1	2578	tags=45%, list=32%, signal=65%
GOBP_REGULATION_OF_HEMATOPOIETIC_STEM_CELL_DIFFERENTIATION	GOBP_REGULATION_OF_HEMATOPOIETIC_STEM_CELL_DIFFERENTIATION		63	-0.469282	-1.47762	0.0137773	0.230255	1	2819	tags=54%, list=35%, signal=83%
GOBP_REGULATION_OF_OXIDATIVE_STRESS_INDUCED_CELL_DEATH	GOBP_REGULATION_OF_OXIDATIVE_STRESS_INDUCED_CELL_DEATH		34	-0.515131	-1.47783	0.0328867	0.230456	1	1402	tags=35%, list=18%, signal=43%
GOBP_HEART_GROWTH	GOBP_HEART_GROWTH		38	-0.505243	-1.47803	0.0289157	0.230644	1	1124	tags=24%, list=14%, signal=27%
GOBP_VIRION_ASSEMBLY	GOBP_VIRION_ASSEMBLY		34	-0.517471	-1.47663	0.0223881	0.231874	1	2948	tags=65%, list=37%, signal=102%
GOBP_REGULATION_OF_EXOCYTOSIS	GOBP_REGULATION_OF_EXOCYTOSIS		110	-0.439814	-1.47564	0.00537634	0.232753	1	2145	tags=41%, list=27%, signal=55%
REACTOME_PCP_CE_PATHWAY	REACTOME_PCP_CE_PATHWAY		73	-0.461145	-1.47584	0.0114548	0.233012	1	2237	tags=44%, list=28%, signal=60%
GOBP_PROTEIN_POLYMERIZATION	GOBP_PROTEIN_POLYMERIZATION		191	-0.421682	-1.47485	0.00206398	0.233283	1	2005	tags=37%, list=25%, signal=49%
GOBP_HYDROGEN_PEROXIDE_METABOLIC_PROCESS	GOBP_HYDROGEN_PEROXIDE_METABOLIC_PROCESS		25	-0.546408	-1.47511	0.0400501	0.233313	1	1366	tags=32%, list=17%, signal=39%
GOBP_REGULATION_OF_RAC_PROTEIN_SIGNAL_TRANSDUCTION	GOBP_REGULATION_OF_RAC_PROTEIN_SIGNAL_TRANSDUCTION		15	-0.598781	-1.47339	0.0568336	0.233377	1	1760	tags=47%, list=22%, signal=60%
GOBP_REGULATION_OF_TRANSCRIPTION_REGULATORY_REGION_DNA_BINDING	GOBP_REGULATION_OF_TRANSCRIPTION_REGULATORY_REGION_DNA_BINDING		25	-0.548958	-1.47365	0.0336239	0.233453	1	1584	tags=32%, list=20%, signal=40%
GOCC_PODOSOME	GOCC_PODOSOME		21	-0.561225	-1.47378	0.043871	0.233824	1	1628	tags=52%, list=20%, signal=66%
GOBP_SNO_S_RNA_METABOLIC_PROCESS	GOBP_SNO_S_RNA_METABOLIC_PROCESS		15	-0.606444	-1.47384	0.0430686	0.234314	1	1225	tags=33%, list=15%, signal=39%
GOBP_RENAL_SYSTEM_PROCESS	GOBP_RENAL_SYSTEM_PROCESS		40	-0.50006	-1.47398	0.0280146	0.234647	1	678	tags=23%, list=9%, signal=24%
GOCC_U2_TYPE_SPLICEOSOMAL_COMPLEX	GOCC_U2_TYPE_SPLICEOSOMAL_COMPLEX		88	-0.448951	-1.47155	0.0154185	0.236245	1	3021	tags=50%, list=38%, signal=80%
GOBP_REGULATION_OF_G_PROTEIN_COUPLED_RECEPTOR_SIGNALING_PATHWAY	GOBP_REGULATION_OF_G_PROTEIN_COUPLED_RECEPTOR_SIGNALING_PATHWAY		78	-0.455685	-1.47183	0.015855	0.236311	1	1769	tags=36%, list=22%, signal=46%
GOBP_INNER_MITOCHONDRIAL_MEMBRANE_ORGANIZATION	GOBP_INNER_MITOCHONDRIAL_MEMBRANE_ORGANIZATION		47	-0.492305	-1.47002	0.0222743	0.237742	1	2268	tags=49%, list=29%, signal=68%
REACTOME_EGFR_DOWNREGULATION	REACTOME_EGFR_DOWNREGULATION		23	-0.546373	-1.46971	0.0357599	0.237772	1	2656	tags=57%, list=33%, signal=85%
GOBP_NEGATIVE_REGULATION_OF_ION_TRANSPORT	GOBP_NEGATIVE_REGULATION_OF_ION_TRANSPORT		134	-0.426642	-1.47027	0.00959488	0.237798	1	2252	tags=40%, list=28%, signal=54%
REACTOME_POTENTIAL_THERAPEUTICS_FOR_SARS	REACTOME_POTENTIAL_THERAPEUTICS_FOR_SARS		55	-0.473487	-1.46776	0.0253749	0.237811	1	1367	tags=29%, list=17%, signal=35%
GOBP_RELAXATION_OF_MUSCLE	GOBP_RELAXATION_OF_MUSCLE		18	-0.58455	-1.47047	0.0422164	0.238009	1	1110	tags=33%, list=14%, signal=39%
GOCC_U12_TYPE_SPLICEOSOMAL_COMPLEX	GOCC_U12_TYPE_SPLICEOSOMAL_COMPLEX		23	-0.550797	-1.46926	0.0386052	0.238175	1	886	tags=30%, list=11%, signal=34%
GOCC_INTRINSIC_COMPONENT_OF_SYNAPTIC_VESICLE_MEMBRANE	GOCC_INTRINSIC_COMPONENT_OF_SYNAPTIC_VESICLE_MEMBRANE		32	-0.525496	-1.4678	0.0303413	0.238325	1	1723	tags=41%, list=22%, signal=52%
REACTOME_G1_S_DNA_DAMAGE_CHECKPOINTS	REACTOME_G1_S_DNA_DAMAGE_CHECKPOINTS		54	-0.476421	-1.46786	0.0185615	0.238822	1	2819	tags=57%, list=35%, signal=88%
GOBP_SODIUM_ION_HOMEOSTASIS	GOBP_SODIUM_ION_HOMEOSTASIS		19	-0.568692	-1.46861	0.0384615	0.238995	1	1625	tags=37%, list=20%, signal=46%
GOBP_INSULIN_RECEPTOR_SIGNALING_PATHWAY	GOBP_INSULIN_RECEPTOR_SIGNALING_PATHWAY		84	-0.453944	-1.46802	0.012959	0.239057	1	1697	tags=31%, list=21%, signal=39%
REACTOME_BETA_CATENIN_INDEPENDENT_WNT_SIGNALING	REACTOME_BETA_CATENIN_INDEPENDENT_WNT_SIGNALING		112	-0.432975	-1.46677	0.0119435	0.239487	1	2280	tags=44%, list=29%, signal=60%
GOBP_REGULATION_OF_ACTIN_FILAMENT_LENGTH	GOBP_REGULATION_OF_ACTIN_FILAMENT_LENGTH		119	-0.435983	-1.46805	0.00423729	0.239596	1	1333	tags=26%, list=17%, signal=31%
GOBP_POSITIVE_REGULATION_OF_REACTIVE_OXYGEN_SPECIES_BIOSYNTHETIC_PROCESS	GOBP_POSITIVE_REGULATION_OF_REACTIVE_OXYGEN_SPECIES_BIOSYNTHETIC_PROCESS		22	-0.555219	-1.46489	0.0439845	0.243129	1	1469	tags=41%, list=18%, signal=50%
REACTOME_SIGNALING_BY_EGFR	REACTOME_SIGNALING_BY_EGFR		37	-0.507145	-1.46405	0.0309156	0.244395	1	2656	tags=49%, list=33%, signal=73%
GOBP_REGULATION_OF_MRNA_SPLICING_VIA_SPLICEOSOME	GOBP_REGULATION_OF_MRNA_SPLICING_VIA_SPLICEOSOME		89	-0.448282	-1.46322	0.00883002	0.245593	1	3239	tags=53%, list=41%, signal=88%
GOMF_HYDROLASE_ACTIVITY_ACTING_ON_CARBON_NITROGEN_BUT_NOT_PEPTIDE_BONDS_IN_LINEAR_AMIDES	GOMF_HYDROLASE_ACTIVITY_ACTING_ON_CARBON_NITROGEN_BUT_NOT_PEPTIDE_BONDS_IN_LINEAR_AMIDES		35	-0.505556	-1.45925	0.0240674	0.246239	1	2115	tags=43%, list=27%, signal=58%
REACTOME_GAMMA_CARBOXYLATION_HYPUSINE_FORMATION_AND_ARYLSULFATASE_ACTIVATION	REACTOME_GAMMA_CARBOXYLATION_HYPUSINE_FORMATION_AND_ARYLSULFATASE_ACTIVATION		17	-0.581634	-1.4569	0.055336	0.246656	1	2267	tags=59%, list=29%, signal=82%
REACTOME_APC_C_CDH1_MEDIATED_DEGRADATION_OF_CDC20_AND_OTHER_APC_C_CDH1_TARGETED_PROTEINS_IN_LATE_MITOSIS_EARLY_G1	REACTOME_APC_C_CDH1_MEDIATED_DEGRADATION_OF_CDC20_AND_OTHER_APC_C_CDH1_TARGETED_PROTEINS_IN_LATE_MITOSIS_EARLY_G1		60	-0.470865	-1.46161	0.0230415	0.246657	1	2819	tags=52%, list=35%, signal=79%
GOBP_CELLULAR_COMPONENT_MAINTENANCE	GOBP_CELLULAR_COMPONENT_MAINTENANCE		40	-0.498062	-1.46179	0.0411622	0.246845	1	1620	tags=35%, list=20%, signal=44%
GOBP_SECOND_MESSENGER_MEDIATED_SIGNALING	GOBP_SECOND_MESSENGER_MEDIATED_SIGNALING		114	-0.435971	-1.46236	0.00323276	0.246849	1	1348	tags=32%, list=17%, signal=39%
REACTOME_SCF_SKP2_MEDIATED_DEGRADATION_OF_P27_P21	REACTOME_SCF_SKP2_MEDIATED_DEGRADATION_OF_P27_P21		53	-0.480297	-1.45925	0.025	0.246853	1	2819	tags=58%, list=35%, signal=90%
REACTOME_HEDGEHOG_LIGAND_BIOGENESIS	REACTOME_HEDGEHOG_LIGAND_BIOGENESIS		54	-0.466564	-1.45645	0.0146879	0.247063	1	2819	tags=59%, list=35%, signal=91%
REACTOME_SIGNALING_BY_HEDGEHOG	REACTOME_SIGNALING_BY_HEDGEHOG		107	-0.439614	-1.46196	0.00958466	0.247097	1	2819	tags=53%, list=35%, signal=81%
GOCC_LAMELLIPODIUM	GOCC_LAMELLIPODIUM		137	-0.427691	-1.45937	0.00542299	0.247184	1	1710	tags=30%, list=21%, signal=37%
GOCC_DENDRITIC_SHAFT	GOCC_DENDRITIC_SHAFT		19	-0.575209	-1.45989	0.0369427	0.2472	1	965	tags=32%, list=12%, signal=36%
GOCC_RIBOSOME	GOCC_RIBOSOME		181	-0.41578	-1.45691	0.0041365	0.24723	1	2764	tags=46%, list=35%, signal=70%
GOBP_REGULATION_OF_POTASSIUM_ION_TRANSMEMBRANE_TRANSPORTER_ACTIVITY	GOBP_REGULATION_OF_POTASSIUM_ION_TRANSMEMBRANE_TRANSPORTER_ACTIVITY		24	-0.550697	-1.46032	0.0367554	0.247512	1	1017	tags=29%, list=13%, signal=33%
REACTOME_SIGNALING_BY_INSULIN_RECEPTOR	REACTOME_SIGNALING_BY_INSULIN_RECEPTOR		35	-0.513419	-1.45543	0.037037	0.247527	1	2231	tags=46%, list=28%, signal=63%
GOMF_LOW_DENSITY_LIPOPROTEIN_PARTICLE_RECEPTOR_BINDING	GOMF_LOW_DENSITY_LIPOPROTEIN_PARTICLE_RECEPTOR_BINDING		16	-0.594862	-1.46002	0.0503311	0.247544	1	1959	tags=56%, list=25%, signal=74%
GOBP_NEGATIVE_REGULATION_OF_UBIQUITIN_DEPENDENT_PROTEIN_CATABOLIC_PROCESS	GOBP_NEGATIVE_REGULATION_OF_UBIQUITIN_DEPENDENT_PROTEIN_CATABOLIC_PROCESS		39	-0.505189	-1.45944	0.0270603	0.247601	1	1612	tags=36%, list=20%, signal=45%
GOBP_STRIATED_MUSCLE_CONTRACTION	GOBP_STRIATED_MUSCLE_CONTRACTION		80	-0.452168	-1.45515	0.0182648	0.247632	1	1188	tags=28%, list=15%, signal=32%
REACTOME_ANTIGEN_PROCESSING_CROSS_PRESENTATION	REACTOME_ANTIGEN_PROCESSING_CROSS_PRESENTATION		73	-0.453889	-1.457	0.0202703	0.247638	1	2233	tags=38%, list=28%, signal=53%
GOBP_POSITIVE_REGULATION_OF_CYTOSKELETON_ORGANIZATION	GOBP_POSITIVE_REGULATION_OF_CYTOSKELETON_ORGANIZATION		130	-0.427152	-1.45473	0.00744681	0.247849	1	2535	tags=44%, list=32%, signal=63%
GOBP_NEGATIVE_REGULATION_OF_PROTEIN_POLYMERIZATION	GOBP_NEGATIVE_REGULATION_OF_PROTEIN_POLYMERIZATION		55	-0.477473	-1.45801	0.0258519	0.247869	1	1786	tags=38%, list=22%, signal=49%
REACTOME_CELLULAR_RESPONSE_TO_HYPOXIA	REACTOME_CELLULAR_RESPONSE_TO_HYPOXIA		61	-0.466106	-1.45743	0.0185185	0.247905	1	2819	tags=56%, list=35%, signal=86%
REACTOME_SIGNALING_BY_NOTCH1	REACTOME_SIGNALING_BY_NOTCH1		44	-0.490443	-1.46042	0.0236127	0.247919	1	1250	tags=27%, list=16%, signal=32%
GOBP_GLUTAMINE_FAMILY_AMINO_ACID_CATABOLIC_PROCESS	GOBP_GLUTAMINE_FAMILY_AMINO_ACID_CATABOLIC_PROCESS		16	-0.592154	-1.45547	0.0590604	0.248038	1	1670	tags=56%, list=21%, signal=71%
GOMF_BETA_CATENIN_BINDING	GOMF_BETA_CATENIN_BINDING		58	-0.467525	-1.45568	0.027618	0.248173	1	1362	tags=29%, list=17%, signal=35%
GOBP_ACTION_POTENTIAL	GOBP_ACTION_POTENTIAL		47	-0.486672	-1.4606	0.0272512	0.248181	1	1584	tags=32%, list=20%, signal=40%
REACTOME_FORMATION_OF_TC_NER_PRE_INCISION_COMPLEX	REACTOME_FORMATION_OF_TC_NER_PRE_INCISION_COMPLEX		49	-0.476496	-1.45704	0.0303738	0.248192	1	2705	tags=45%, list=34%, signal=68%
GOCC_CYTOPLASMIC_REGION	GOCC_CYTOPLASMIC_REGION		165	-0.419311	-1.45749	0.00104384	0.248391	1	2263	tags=42%, list=28%, signal=58%
GOBP_NEGATIVE_REGULATION_OF_REPRODUCTIVE_PROCESS	GOBP_NEGATIVE_REGULATION_OF_REPRODUCTIVE_PROCESS		15	-0.595558	-1.45804	0.0493992	0.248437	1	2795	tags=67%, list=35%, signal=103%
GOBP_REGULATION_OF_PROTEIN_DEACETYLATION	GOBP_REGULATION_OF_PROTEIN_DEACETYLATION		22	-0.54935	-1.45399	0.0430925	0.248995	1	1716	tags=45%, list=22%, signal=58%
REACTOME_DEREGULATED_CDK5_TRIGGERS_MULTIPLE_NEURODEGENERATIVE_PATHWAYS_IN_ALZHEIMER_S_DISEASE_MODELS	REACTOME_DEREGULATED_CDK5_TRIGGERS_MULTIPLE_NEURODEGENERATIVE_PATHWAYS_IN_ALZHEIMER_S_DISEASE_MODELS		16	-0.589342	-1.45329	0.0452128	0.249986	1	1462	tags=38%, list=18%, signal=46%
GOBP_ESTABLISHMENT_OF_PIGMENT_GRANULE_LOCALIZATION	GOBP_ESTABLISHMENT_OF_PIGMENT_GRANULE_LOCALIZATION		15	-0.588028	-1.45103	0.0527027	0.253891	1	899	tags=33%, list=11%, signal=38%
REACTOME_ACTIVATION_OF_THE_MRNA_UPON_BINDING_OF_THE_CAP_BINDING_COMPLEX_AND_EIFS_AND_SUBSEQUENT_BINDING_TO_43S	REACTOME_ACTIVATION_OF_THE_MRNA_UPON_BINDING_OF_THE_CAP_BINDING_COMPLEX_AND_EIFS_AND_SUBSEQUENT_BINDING_TO_43S		57	-0.471444	-1.45116	0.0253749	0.254205	1	3343	tags=61%, list=42%, signal=105%
REACTOME_C_TYPE_LECTIN_RECEPTORS_CLRS	REACTOME_C_TYPE_LECTIN_RECEPTORS_CLRS		93	-0.441747	-1.45063	0.0143646	0.254262	1	2819	tags=52%, list=35%, signal=79%
GOBP_POSITIVE_REGULATION_OF_FOCAL_ADHESION_ASSEMBLY	GOBP_POSITIVE_REGULATION_OF_FOCAL_ADHESION_ASSEMBLY		16	-0.589803	-1.45012	0.0506494	0.254807	1	371	tags=19%, list=5%, signal=20%
REACTOME_NEUROTRANSMITTER_RELEASE_CYCLE	REACTOME_NEUROTRANSMITTER_RELEASE_CYCLE		37	-0.497763	-1.44742	0.0369928	0.255117	1	1689	tags=41%, list=21%, signal=51%
GOBP_CARDIAC_MUSCLE_CELL_CONTRACTION	GOBP_CARDIAC_MUSCLE_CELL_CONTRACTION		28	-0.527677	-1.44943	0.0467762	0.255229	1	1584	tags=29%, list=20%, signal=36%
GOBP_ESTABLISHMENT_OF_PROTEIN_LOCALIZATION_TO_PLASMA_MEMBRANE	GOBP_ESTABLISHMENT_OF_PROTEIN_LOCALIZATION_TO_PLASMA_MEMBRANE		44	-0.49238	-1.44959	0.0188902	0.255438	1	1672	tags=41%, list=21%, signal=52%
REACTOME_INTEGRATION_OF_ENERGY_METABOLISM	REACTOME_INTEGRATION_OF_ENERGY_METABOLISM		64	-0.461551	-1.44748	0.0206186	0.255563	1	2817	tags=55%, list=35%, signal=84%
GOBP_MONOSACCHARIDE_BIOSYNTHETIC_PROCESS	GOBP_MONOSACCHARIDE_BIOSYNTHETIC_PROCESS		54	-0.474615	-1.44851	0.022093	0.255579	1	1810	tags=37%, list=23%, signal=48%
GOBP_REGULATION_OF_MRNA_PROCESSING	GOBP_REGULATION_OF_MRNA_PROCESSING		122	-0.432038	-1.44765	0.00540541	0.255797	1	3248	tags=53%, list=41%, signal=89%
GOBP_REACTIVE_OXYGEN_SPECIES_BIOSYNTHETIC_PROCESS	GOBP_REACTIVE_OXYGEN_SPECIES_BIOSYNTHETIC_PROCESS		48	-0.481713	-1.44813	0.0305164	0.255909	1	1469	tags=29%, list=18%, signal=36%
REACTOME_ANTIGEN_PRESENTATION_FOLDING_ASSEMBLY_AND_PEPTIDE_LOADING_OF_CLASS_I_MHC	REACTOME_ANTIGEN_PRESENTATION_FOLDING_ASSEMBLY_AND_PEPTIDE_LOADING_OF_CLASS_I_MHC		16	-0.59375	-1.44884	0.0534247	0.256032	1	1056	tags=44%, list=13%, signal=50%
GOBP_ANTIGEN_PROCESSING_AND_PRESENTATION_OF_EXOGENOUS_PEPTIDE_ANTIGEN_VIA_MHC_CLASS_I	GOBP_ANTIGEN_PROCESSING_AND_PRESENTATION_OF_EXOGENOUS_PEPTIDE_ANTIGEN_VIA_MHC_CLASS_I		59	-0.46308	-1.44856	0.0309989	0.256064	1	2233	tags=41%, list=28%, signal=56%
GOBP_NEGATIVE_REGULATION_OF_EXOCYTOSIS	GOBP_NEGATIVE_REGULATION_OF_EXOCYTOSIS		16	-0.595446	-1.44773	0.0408971	0.256189	1	439	tags=25%, list=6%, signal=26%
GOBP_MONOVALENT_INORGANIC_CATION_HOMEOSTASIS	GOBP_MONOVALENT_INORGANIC_CATION_HOMEOSTASIS		67	-0.455488	-1.44627	0.021764	0.256607	1	1890	tags=37%, list=24%, signal=49%
GOBP_LOCOMOTORY_BEHAVIOR	GOBP_LOCOMOTORY_BEHAVIOR		76	-0.449311	-1.44646	0.0191011	0.25671	1	1049	tags=28%, list=13%, signal=32%
GOBP_HEMATOPOIETIC_STEM_CELL_DIFFERENTIATION	GOBP_HEMATOPOIETIC_STEM_CELL_DIFFERENTIATION		70	-0.459519	-1.44426	0.013468	0.260649	1	2864	tags=54%, list=36%, signal=84%
REACTOME_DEGRADATION_OF_BETA_CATENIN_BY_THE_DESTRUCTION_COMPLEX	REACTOME_DEGRADATION_OF_BETA_CATENIN_BY_THE_DESTRUCTION_COMPLEX		72	-0.454298	-1.4439	0.0246637	0.260877	1	2741	tags=56%, list=34%, signal=84%
GOBP_REGULATION_OF_BLOOD_CIRCULATION	GOBP_REGULATION_OF_BLOOD_CIRCULATION		105	-0.434946	-1.44313	0.0107991	0.261461	1	1193	tags=25%, list=15%, signal=29%
GOMF_HISTONE_DEACETYLASE_BINDING	GOMF_HISTONE_DEACETYLASE_BINDING		71	-0.451468	-1.44249	0.0192525	0.261676	1	1250	tags=24%, list=16%, signal=28%
GOBP_VACUOLAR_TRANSPORT	GOBP_VACUOLAR_TRANSPORT		109	-0.428519	-1.44324	0.00770925	0.261773	1	1647	tags=28%, list=21%, signal=35%
REACTOME_LISTERIA_MONOCYTOGENES_ENTRY_INTO_HOST_CELLS	REACTOME_LISTERIA_MONOCYTOGENES_ENTRY_INTO_HOST_CELLS		18	-0.57327	-1.4426	0.0530504	0.262053	1	2656	tags=56%, list=33%, signal=83%
GOBP_POSITIVE_REGULATION_OF_PROTEIN_POLYMERIZATION	GOBP_POSITIVE_REGULATION_OF_PROTEIN_POLYMERIZATION		84	-0.442638	-1.44177	0.0198895	0.262772	1	1962	tags=35%, list=25%, signal=45%
GOBP_INTRA_GOLGI_VESICLE_MEDIATED_TRANSPORT	GOBP_INTRA_GOLGI_VESICLE_MEDIATED_TRANSPORT		28	-0.518305	-1.44088	0.0456227	0.264201	1	659	tags=29%, list=8%, signal=31%
REACTOME_ASYMMETRIC_LOCALIZATION_OF_PCP_PROTEINS	REACTOME_ASYMMETRIC_LOCALIZATION_OF_PCP_PROTEINS		55	-0.473615	-1.4399	0.0210035	0.264782	1	2819	tags=56%, list=35%, signal=87%
GOBP_REGULATION_OF_CALCIUM_ION_TRANSMEMBRANE_TRANSPORTER_ACTIVITY	GOBP_REGULATION_OF_CALCIUM_ION_TRANSMEMBRANE_TRANSPORTER_ACTIVITY		48	-0.471963	-1.44027	0.0319527	0.265089	1	1110	tags=38%, list=14%, signal=43%
GOMF_DEACETYLASE_ACTIVITY	GOMF_DEACETYLASE_ACTIVITY		25	-0.533858	-1.43997	0.0559796	0.265233	1	883	tags=24%, list=11%, signal=27%
GOBP_ONE_CARBON_METABOLIC_PROCESS	GOBP_ONE_CARBON_METABOLIC_PROCESS		20	-0.560657	-1.43782	0.0498688	0.266023	1	644	tags=25%, list=8%, signal=27%
GOMF_CYSTEINE_TYPE_ENDOPEPTIDASE_INHIBITOR_ACTIVITY	GOMF_CYSTEINE_TYPE_ENDOPEPTIDASE_INHIBITOR_ACTIVITY		18	-0.581535	-1.43752	0.0467532	0.266193	1	2154	tags=44%, list=27%, signal=61%
REACTOME_DEFECTIVE_CFTR_CAUSES_CYSTIC_FIBROSIS	REACTOME_DEFECTIVE_CFTR_CAUSES_CYSTIC_FIBROSIS		56	-0.46426	-1.43784	0.0293772	0.266565	1	2819	tags=57%, list=35%, signal=88%
GOBP_REGULATION_OF_PROTEIN_EXPORT_FROM_NUCLEUS	GOBP_REGULATION_OF_PROTEIN_EXPORT_FROM_NUCLEUS		19	-0.569431	-1.4379	0.0524934	0.267025	1	1624	tags=42%, list=20%, signal=53%
GOBP_RETROGRADE_AXONAL_TRANSPORT	GOBP_RETROGRADE_AXONAL_TRANSPORT		18	-0.559142	-1.43815	0.0718016	0.267088	1	2172	tags=67%, list=27%, signal=92%
GOBP_CELLULAR_RESPONSE_TO_CADMIUM_ION	GOBP_CELLULAR_RESPONSE_TO_CADMIUM_ION		17	-0.572133	-1.43858	0.0559796	0.267224	1	956	tags=35%, list=12%, signal=40%
GOMF_CATION_CHANNEL_ACTIVITY	GOMF_CATION_CHANNEL_ACTIVITY		78	-0.444421	-1.43821	0.0132743	0.267485	1	1852	tags=36%, list=23%, signal=46%
REACTOME_AUTOPHAGY	REACTOME_AUTOPHAGY		113	-0.429038	-1.4367	0.0119826	0.267514	1	2745	tags=51%, list=35%, signal=77%
GOBP_ACTIVATION_OF_PROTEIN_KINASE_B_ACTIVITY	GOBP_ACTIVATION_OF_PROTEIN_KINASE_B_ACTIVITY		15	-0.592968	-1.43618	0.0662338	0.268068	1	1256	tags=33%, list=16%, signal=40%
GOBP_TRANSITION_METAL_ION_TRANSPORT	GOBP_TRANSITION_METAL_ION_TRANSPORT		59	-0.465982	-1.43435	0.0379747	0.268181	1	1697	tags=34%, list=21%, signal=43%
REACTOME_LATE_ENDOSOMAL_MICROAUTOPHAGY	REACTOME_LATE_ENDOSOMAL_MICROAUTOPHAGY		26	-0.528356	-1.43575	0.0484694	0.268481	1	3005	tags=69%, list=38%, signal=111%
GOBP_POLYSACCHARIDE_METABOLIC_PROCESS	GOBP_POLYSACCHARIDE_METABOLIC_PROCESS		48	-0.468789	-1.43494	0.0357143	0.268592	1	1288	tags=31%, list=16%, signal=37%
GOBP_PROTEIN_KINASE_A_SIGNALING	GOBP_PROTEIN_KINASE_A_SIGNALING		20	-0.538013	-1.43519	0.0652742	0.268629	1	2795	tags=65%, list=35%, signal=100%
REACTOME_GENE_AND_PROTEIN_EXPRESSION_BY_JAK_STAT_SIGNALING_AFTER_INTERLEUKIN_12_STIMULATION	REACTOME_GENE_AND_PROTEIN_EXPRESSION_BY_JAK_STAT_SIGNALING_AFTER_INTERLEUKIN_12_STIMULATION		31	-0.505867	-1.43436	0.0558931	0.268724	1	2582	tags=58%, list=32%, signal=86%
GOBP_DETOXIFICATION	GOBP_DETOXIFICATION		65	-0.453221	-1.43519	0.0217143	0.269216	1	1978	tags=37%, list=25%, signal=49%
GOBP_SNRNA_METABOLIC_PROCESS	GOBP_SNRNA_METABOLIC_PROCESS		34	-0.496052	-1.43438	0.0485075	0.269269	1	1525	tags=26%, list=19%, signal=33%
REACTOME_NEDDYLATION	REACTOME_NEDDYLATION		143	-0.415619	-1.43298	0.00736842	0.269696	1	1768	tags=34%, list=22%, signal=42%
GOBP_POSITIVE_REGULATION_OF_PROTEOLYSIS_INVOLVED_IN_CELLULAR_PROTEIN_CATABOLIC_PROCESS	GOBP_POSITIVE_REGULATION_OF_PROTEOLYSIS_INVOLVED_IN_CELLULAR_PROTEIN_CATABOLIC_PROCESS		77	-0.446893	-1.43301	0.0200893	0.270212	1	2451	tags=51%, list=31%, signal=72%
GOBP_POTASSIUM_ION_TRANSPORT	GOBP_POTASSIUM_ION_TRANSPORT		64	-0.451872	-1.43245	0.0319635	0.270447	1	1625	tags=31%, list=20%, signal=39%
GOBP_NEGATIVE_REGULATION_OF_TRANSPORT	GOBP_NEGATIVE_REGULATION_OF_TRANSPORT		193	-0.406754	-1.43303	0.00618557	0.270761	1	1398	tags=26%, list=18%, signal=31%
REACTOME_CYCLIN_A_CDK2_ASSOCIATED_EVENTS_AT_S_PHASE_ENTRY	REACTOME_CYCLIN_A_CDK2_ASSOCIATED_EVENTS_AT_S_PHASE_ENTRY		70	-0.447908	-1.43202	0.0326577	0.270875	1	2738	tags=53%, list=34%, signal=80%
GOBP_TRANSPORT_ALONG_MICROTUBULE	GOBP_TRANSPORT_ALONG_MICROTUBULE		132	-0.425326	-1.43146	0.00859291	0.271016	1	1984	tags=38%, list=25%, signal=50%
GOBP_NEGATIVE_REGULATION_OF_WOUND_HEALING	GOBP_NEGATIVE_REGULATION_OF_WOUND_HEALING		25	-0.520411	-1.43159	0.0684932	0.271286	1	1332	tags=24%, list=17%, signal=29%
REACTOME_ASSEMBLY_OF_THE_PRE_REPLICATIVE_COMPLEX	REACTOME_ASSEMBLY_OF_THE_PRE_REPLICATIVE_COMPLEX		57	-0.46518	-1.43061	0.0358744	0.272416	1	2819	tags=53%, list=35%, signal=81%
GOBP_GLUCOSE_6_PHOSPHATE_METABOLIC_PROCESS	GOBP_GLUCOSE_6_PHOSPHATE_METABOLIC_PROCESS		18	-0.562808	-1.4286	0.0591398	0.273042	1	1654	tags=44%, list=21%, signal=56%
GOBP_REGULATION_OF_HEART_CONTRACTION	GOBP_REGULATION_OF_HEART_CONTRACTION		94	-0.434797	-1.43002	0.0121816	0.2731	1	1193	tags=26%, list=15%, signal=30%
GOBP_ACTIN_POLYMERIZATION_OR_DEPOLYMERIZATION	GOBP_ACTIN_POLYMERIZATION_OR_DEPOLYMERIZATION		132	-0.419696	-1.42777	0.00850159	0.273259	1	1256	tags=24%, list=16%, signal=28%
GOBP_VIRAL_BUDDING	GOBP_VIRAL_BUDDING		22	-0.537816	-1.428	0.0576184	0.273319	1	2948	tags=73%, list=37%, signal=115%
GOMF_ATP_DEPENDENT_MICROTUBULE_MOTOR_ACTIVITY	GOMF_ATP_DEPENDENT_MICROTUBULE_MOTOR_ACTIVITY		21	-0.547671	-1.42746	0.0800508	0.273413	1	2259	tags=52%, list=28%, signal=73%
GOBP_PHOTORECEPTOR_CELL_MAINTENANCE	GOBP_PHOTORECEPTOR_CELL_MAINTENANCE		28	-0.525172	-1.42965	0.0572139	0.273419	1	1548	tags=36%, list=19%, signal=44%
REACTOME_BUDDING_AND_MATURATION_OF_HIV_VIRION	REACTOME_BUDDING_AND_MATURATION_OF_HIV_VIRION		24	-0.5314	-1.42579	0.0621118	0.273479	1	2948	tags=67%, list=37%, signal=106%
GOBP_POLYOL_METABOLIC_PROCESS	GOBP_POLYOL_METABOLIC_PROCESS		63	-0.453613	-1.42625	0.0286697	0.273488	1	1698	tags=37%, list=21%, signal=46%
GOBP_ESTABLISHMENT_OF_MITOTIC_SPINDLE_ORIENTATION	GOBP_ESTABLISHMENT_OF_MITOTIC_SPINDLE_ORIENTATION		18	-0.567982	-1.42696	0.0511509	0.273533	1	1655	tags=39%, list=21%, signal=49%
GOBP_POSITIVE_REGULATION_OF_CELLULAR_PROTEIN_CATABOLIC_PROCESS	GOBP_POSITIVE_REGULATION_OF_CELLULAR_PROTEIN_CATABOLIC_PROCESS		88	-0.437879	-1.42863	0.0130577	0.273544	1	2451	tags=49%, list=31%, signal=70%
REACTOME_AMINO_ACIDS_REGULATE_MTORC1	REACTOME_AMINO_ACIDS_REGULATE_MTORC1		34	-0.503028	-1.4259	0.0441001	0.273728	1	1697	tags=38%, list=21%, signal=48%
GOCC_POTASSIUM_CHANNEL_COMPLEX	GOCC_POTASSIUM_CHANNEL_COMPLEX		23	-0.533461	-1.42807	0.05375	0.27373	1	1852	tags=48%, list=23%, signal=62%
GOMF_ANDROGEN_RECEPTOR_BINDING	GOMF_ANDROGEN_RECEPTOR_BINDING		20	-0.556191	-1.42441	0.0642674	0.273764	1	1342	tags=30%, list=17%, signal=36%
GOBP_NEGATIVE_REGULATION_OF_ERBB_SIGNALING_PATHWAY	GOBP_NEGATIVE_REGULATION_OF_ERBB_SIGNALING_PATHWAY		33	-0.499742	-1.42487	0.0599755	0.273862	1	1328	tags=30%, list=17%, signal=36%
GOBP_STRESS_GRANULE_ASSEMBLY	GOBP_STRESS_GRANULE_ASSEMBLY		19	-0.556999	-1.4292	0.0604839	0.27392	1	3232	tags=84%, list=41%, signal=142%
GOCC_U2_SNRNP	GOCC_U2_SNRNP		20	-0.546178	-1.42702	0.0642317	0.273943	1	1779	tags=40%, list=22%, signal=51%
GOBP_REGULATION_OF_LYASE_ACTIVITY	GOBP_REGULATION_OF_LYASE_ACTIVITY		21	-0.544855	-1.42629	0.0486891	0.27397	1	1214	tags=38%, list=15%, signal=45%
REACTOME_G_ALPHA_Z_SIGNALLING_EVENTS	REACTOME_G_ALPHA_Z_SIGNALLING_EVENTS		25	-0.52707	-1.42456	0.0629012	0.273977	1	2134	tags=44%, list=27%, signal=60%
GOBP_CHAPERONE_MEDIATED_PROTEIN_FOLDING	GOBP_CHAPERONE_MEDIATED_PROTEIN_FOLDING		51	-0.470083	-1.42649	0.0387324	0.274072	1	1607	tags=35%, list=20%, signal=44%
REACTOME_SARS_COV_INFECTIONS	REACTOME_SARS_COV_INFECTIONS		94	-0.430761	-1.42501	0.0176796	0.274089	1	1367	tags=26%, list=17%, signal=30%
GOBP_REGULATION_OF_MUSCLE_CONTRACTION	GOBP_REGULATION_OF_MUSCLE_CONTRACTION		64	-0.451662	-1.42863	0.0261959	0.274109	1	1110	tags=30%, list=14%, signal=34%
GOBP_MITOCHONDRIAL_MEMBRANE_ORGANIZATION	GOBP_MITOCHONDRIAL_MEMBRANE_ORGANIZATION		104	-0.42653	-1.42525	0.0141458	0.274154	1	2268	tags=44%, list=29%, signal=61%
GOBP_CARBOXYLIC_ACID_TRANSPORT	GOBP_CARBOXYLIC_ACID_TRANSPORT		88	-0.435067	-1.42868	0.0196507	0.274566	1	2012	tags=33%, list=25%, signal=44%
GOBP_REGULATION_OF_ANDROGEN_RECEPTOR_SIGNALING_PATHWAY	GOBP_REGULATION_OF_ANDROGEN_RECEPTOR_SIGNALING_PATHWAY		17	-0.572632	-1.42333	0.0704042	0.275799	1	551	tags=24%, list=7%, signal=25%
REACTOME_INTERLEUKIN_12_SIGNALING	REACTOME_INTERLEUKIN_12_SIGNALING		35	-0.499774	-1.42216	0.0542823	0.278065	1	2647	tags=60%, list=33%, signal=90%
REACTOME_ASSEMBLY_AND_CELL_SURFACE_PRESENTATION_OF_NMDA_RECEPTORS	REACTOME_ASSEMBLY_AND_CELL_SURFACE_PRESENTATION_OF_NMDA_RECEPTORS		24	-0.532535	-1.42136	0.0625815	0.279445	1	2732	tags=71%, list=34%, signal=108%
GOCC_CLATHRIN_COATED_ENDOCYTIC_VESICLE	GOCC_CLATHRIN_COATED_ENDOCYTIC_VESICLE		25	-0.521115	-1.4209	0.0575	0.280083	1	2192	tags=52%, list=28%, signal=72%
GOBP_REGULATION_OF_TRANSCRIPTION_FROM_RNA_POLYMERASE_II_PROMOTER_IN_RESPONSE_TO_HYPOXIA	GOBP_REGULATION_OF_TRANSCRIPTION_FROM_RNA_POLYMERASE_II_PROMOTER_IN_RESPONSE_TO_HYPOXIA		63	-0.453685	-1.42064	0.0290698	0.280147	1	2819	tags=56%, list=35%, signal=85%
GOCC_PLASMA_MEMBRANE_BOUNDED_CELL_PROJECTION_CYTOPLASM	GOCC_PLASMA_MEMBRANE_BOUNDED_CELL_PROJECTION_CYTOPLASM		134	-0.415939	-1.42018	0.00746269	0.280666	1	1480	tags=31%, list=19%, signal=37%
REACTOME_COOPERATION_OF_PDCL_PHLP1_AND_TRIC_CCT_IN_G_PROTEIN_BETA_FOLDING	REACTOME_COOPERATION_OF_PDCL_PHLP1_AND_TRIC_CCT_IN_G_PROTEIN_BETA_FOLDING		32	-0.493955	-1.41651	0.0591862	0.284756	1	2946	tags=63%, list=37%, signal=99%
GOCC_SMOOTH_ENDOPLASMIC_RETICULUM	GOCC_SMOOTH_ENDOPLASMIC_RETICULUM		20	-0.555976	-1.41823	0.0661578	0.285025	1	2196	tags=65%, list=28%, signal=90%
GOCC_DENDRITE_CYTOPLASM	GOCC_DENDRITE_CYTOPLASM		21	-0.541432	-1.41613	0.0678617	0.285164	1	1589	tags=43%, list=20%, signal=53%
GOBP_POSITIVE_REGULATION_OF_NEURON_APOPTOTIC_PROCESS	GOBP_POSITIVE_REGULATION_OF_NEURON_APOPTOTIC_PROCESS		29	-0.506149	-1.41655	0.0583942	0.285216	1	1462	tags=38%, list=18%, signal=46%
GOBP_CELLULAR_OXIDANT_DETOXIFICATION	GOBP_CELLULAR_OXIDANT_DETOXIFICATION		50	-0.46311	-1.41758	0.049238	0.285488	1	2220	tags=42%, list=28%, signal=58%
GOCC_MAIN_AXON	GOCC_MAIN_AXON		29	-0.509277	-1.41734	0.0634731	0.285502	1	549	tags=24%, list=7%, signal=26%
REACTOME_SENSORY_PERCEPTION	REACTOME_SENSORY_PERCEPTION		111	-0.419323	-1.41662	0.0130719	0.285578	1	1361	tags=28%, list=17%, signal=33%
GOBP_INOSITOL_PHOSPHATE_MEDIATED_SIGNALING	GOBP_INOSITOL_PHOSPHATE_MEDIATED_SIGNALING		26	-0.5228	-1.41773	0.0621118	0.285716	1	1288	tags=46%, list=16%, signal=55%
REACTOME_NOTCH1_INTRACELLULAR_DOMAIN_REGULATES_TRANSCRIPTION	REACTOME_NOTCH1_INTRACELLULAR_DOMAIN_REGULATES_TRANSCRIPTION		33	-0.505955	-1.41677	0.0486284	0.285746	1	1920	tags=39%, list=24%, signal=52%
GOBP_POSITIVE_REGULATION_OF_PROTEIN_CONTAINING_COMPLEX_ASSEMBLY	GOBP_POSITIVE_REGULATION_OF_PROTEIN_CONTAINING_COMPLEX_ASSEMBLY		152	-0.409639	-1.41696	0.0127932	0.285851	1	1962	tags=30%, list=25%, signal=39%
REACTOME_RHO_GTPASES_ACTIVATE_IQGAPS	REACTOME_RHO_GTPASES_ACTIVATE_IQGAPS		23	-0.534657	-1.41471	0.0699746	0.286307	1	2401	tags=57%, list=30%, signal=81%
GOBP_PROTEIN_FOLDING	GOBP_PROTEIN_FOLDING		177	-0.405911	-1.41491	0.00311526	0.286361	1	2458	tags=45%, list=31%, signal=63%
REACTOME_TRAFFICKING_OF_AMPA_RECEPTORS	REACTOME_TRAFFICKING_OF_AMPA_RECEPTORS		23	-0.5249	-1.41497	0.0551282	0.286788	1	1342	tags=35%, list=17%, signal=42%
GOBP_MEMBRANE_REPOLARIZATION	GOBP_MEMBRANE_REPOLARIZATION		18	-0.554358	-1.41507	0.0754717	0.287117	1	1017	tags=33%, list=13%, signal=38%
GOBP_REGULATION_OF_RESPONSE_TO_OXIDATIVE_STRESS	GOBP_REGULATION_OF_RESPONSE_TO_OXIDATIVE_STRESS		45	-0.471881	-1.41408	0.0413712	0.287223	1	1402	tags=29%, list=18%, signal=35%
GOCC_CELL_CORTEX_REGION	GOCC_CELL_CORTEX_REGION		31	-0.49943	-1.41335	0.0517449	0.288359	1	1892	tags=48%, list=24%, signal=63%
GOBP_MODULATION_BY_HOST_OF_VIRAL_PROCESS	GOBP_MODULATION_BY_HOST_OF_VIRAL_PROCESS		17	-0.564713	-1.41311	0.0620957	0.288385	1	947	tags=29%, list=12%, signal=33%
GOBP_CALCIUM_ION_TRANSPORT	GOBP_CALCIUM_ION_TRANSPORT		164	-0.405304	-1.41154	0.00942408	0.291145	1	1462	tags=27%, list=18%, signal=33%
GOCC_SECRETORY_GRANULE_MEMBRANE	GOCC_SECRETORY_GRANULE_MEMBRANE		132	-0.413357	-1.41161	0.00959488	0.291516	1	2345	tags=36%, list=29%, signal=51%
GOBP_ANAPHASE_PROMOTING_COMPLEX_DEPENDENT_CATABOLIC_PROCESS	GOBP_ANAPHASE_PROMOTING_COMPLEX_DEPENDENT_CATABOLIC_PROCESS		66	-0.44319	-1.41047	0.0301339	0.293282	1	2819	tags=48%, list=35%, signal=74%
GOMF_DYNEIN_INTERMEDIATE_CHAIN_BINDING	GOMF_DYNEIN_INTERMEDIATE_CHAIN_BINDING		17	-0.559534	-1.40602	0.062982	0.298701	1	2873	tags=65%, list=36%, signal=101%
REACTOME_RHO_GTPASES_ACTIVATE_WASPS_AND_WAVES	REACTOME_RHO_GTPASES_ACTIVATE_WASPS_AND_WAVES		30	-0.499321	-1.4057	0.0669915	0.298924	1	2401	tags=53%, list=30%, signal=76%
GOBP_REGULATION_OF_VESICLE_FUSION	GOBP_REGULATION_OF_VESICLE_FUSION		15	-0.581653	-1.40525	0.0712401	0.298951	1	1361	tags=33%, list=17%, signal=40%
GOBP_REGULATION_OF_ACTION_POTENTIAL	GOBP_REGULATION_OF_ACTION_POTENTIAL		23	-0.528758	-1.40604	0.0775194	0.299214	1	1348	tags=39%, list=17%, signal=47%
GOBP_AMINO_ACID_TRANSPORT	GOBP_AMINO_ACID_TRANSPORT		61	-0.44905	-1.4065	0.0372093	0.299258	1	1381	tags=23%, list=17%, signal=28%
REACTOME_CHAPERONE_MEDIATED_AUTOPHAGY	REACTOME_CHAPERONE_MEDIATED_AUTOPHAGY		18	-0.560353	-1.40532	0.0676393	0.299326	1	1414	tags=39%, list=18%, signal=47%
GOBP_POSITIVE_REGULATION_OF_EXOCYTOSIS	GOBP_POSITIVE_REGULATION_OF_EXOCYTOSIS		50	-0.470604	-1.40783	0.0461538	0.299396	1	2647	tags=48%, list=33%, signal=71%
GOBP_ARP2_3_COMPLEX_MEDIATED_ACTIN_NUCLEATION	GOBP_ARP2_3_COMPLEX_MEDIATED_ACTIN_NUCLEATION		29	-0.508217	-1.40663	0.0638298	0.299526	1	961	tags=24%, list=12%, signal=27%
GOBP_REGULATION_OF_CALCIUM_MEDIATED_SIGNALING	GOBP_REGULATION_OF_CALCIUM_MEDIATED_SIGNALING		26	-0.517996	-1.40614	0.0554855	0.299562	1	1348	tags=38%, list=17%, signal=46%
REACTOME_TRANSLOCATION_OF_SLC2A4_GLUT4_TO_THE_PLASMA_MEMBRANE	REACTOME_TRANSLOCATION_OF_SLC2A4_GLUT4_TO_THE_PLASMA_MEMBRANE		57	-0.454266	-1.4067	0.0545877	0.299917	1	2676	tags=49%, list=34%, signal=73%
GOBP_REGULATION_OF_TRANSPORTER_ACTIVITY	GOBP_REGULATION_OF_TRANSPORTER_ACTIVITY		134	-0.41339	-1.40732	0.0116773	0.300101	1	1110	tags=25%, list=14%, signal=28%
GOBP_REGULATION_OF_PH	GOBP_REGULATION_OF_PH		47	-0.465826	-1.40682	0.0442375	0.300185	1	2231	tags=40%, list=28%, signal=56%
GOBP_CELLULAR_RESPONSE_TO_TOXIC_SUBSTANCE	GOBP_CELLULAR_RESPONSE_TO_TOXIC_SUBSTANCE		62	-0.449208	-1.40702	0.0350679	0.300255	1	1978	tags=35%, list=25%, signal=47%
GOMF_GROWTH_FACTOR_ACTIVITY	GOMF_GROWTH_FACTOR_ACTIVITY		15	-0.586178	-1.40452	0.0781671	0.300277	1	1478	tags=47%, list=19%, signal=57%
GOBP_HEART_PROCESS	GOBP_HEART_PROCESS		119	-0.414801	-1.40424	0.0160772	0.300417	1	1366	tags=26%, list=17%, signal=31%
GOCC_MEMBRANE_COAT	GOCC_MEMBRANE_COAT		76	-0.434402	-1.40363	0.0293454	0.300806	1	1647	tags=32%, list=21%, signal=39%
GOBP_LYSOSOMAL_TRANSPORT	GOBP_LYSOSOMAL_TRANSPORT		80	-0.435729	-1.40377	0.0244989	0.30102	1	2190	tags=36%, list=28%, signal=50%
GOCC_TERTIARY_GRANULE_LUMEN	GOCC_TERTIARY_GRANULE_LUMEN		29	-0.501588	-1.40322	0.0686275	0.301231	1	1038	tags=31%, list=13%, signal=36%
GOBP_ADENYLATE_CYCLASE_INHIBITING_G_PROTEIN_COUPLED_RECEPTOR_SIGNALING_PATHWAY	GOBP_ADENYLATE_CYCLASE_INHIBITING_G_PROTEIN_COUPLED_RECEPTOR_SIGNALING_PATHWAY		22	-0.532944	-1.40297	0.0683311	0.301292	1	2180	tags=50%, list=27%, signal=69%
GOCC_INTERCALATED_DISC	GOCC_INTERCALATED_DISC		26	-0.516883	-1.4023	0.0571792	0.30237	1	803	tags=19%, list=10%, signal=21%
REACTOME_GLUCAGON_LIKE_PEPTIDE_1_GLP1_REGULATES_INSULIN_SECRETION	REACTOME_GLUCAGON_LIKE_PEPTIDE_1_GLP1_REGULATES_INSULIN_SECRETION		25	-0.513089	-1.40143	0.07125	0.303977	1	2946	tags=60%, list=37%, signal=95%
GOCC_PHOTORECEPTOR_OUTER_SEGMENT	GOCC_PHOTORECEPTOR_OUTER_SEGMENT		56	-0.457886	-1.40107	0.0448642	0.304291	1	1429	tags=34%, list=18%, signal=41%
GOBP_POSITIVE_REGULATION_OF_VASCULAR_ASSOCIATED_SMOOTH_MUSCLE_CELL_PROLIFERATION	GOBP_POSITIVE_REGULATION_OF_VASCULAR_ASSOCIATED_SMOOTH_MUSCLE_CELL_PROLIFERATION		19	-0.535705	-1.40027	0.083871	0.30514	1	439	tags=21%, list=6%, signal=22%
GOCC_SPECIFIC_GRANULE	GOCC_SPECIFIC_GRANULE		70	-0.43762	-1.40034	0.0347222	0.305533	1	987	tags=21%, list=12%, signal=24%
GOBP_PROTEIN_DESTABILIZATION	GOBP_PROTEIN_DESTABILIZATION		28	-0.514119	-1.39856	0.0569307	0.305947	1	607	tags=21%, list=8%, signal=23%
GOBP_CYTOSKELETON_DEPENDENT_INTRACELLULAR_TRANSPORT	GOBP_CYTOSKELETON_DEPENDENT_INTRACELLULAR_TRANSPORT		157	-0.400329	-1.39958	0.00835073	0.306266	1	1984	tags=36%, list=25%, signal=47%
GOBP_MITOCHONDRIAL_ELECTRON_TRANSPORT_NADH_TO_UBIQUINONE	GOBP_MITOCHONDRIAL_ELECTRON_TRANSPORT_NADH_TO_UBIQUINONE		42	-0.474043	-1.3991	0.0491018	0.306286	1	1506	tags=31%, list=19%, signal=38%
GOBP_ACTIN_FILAMENT_DEPOLYMERIZATION	GOBP_ACTIN_FILAMENT_DEPOLYMERIZATION		40	-0.479024	-1.39859	0.0515588	0.306443	1	1121	tags=28%, list=14%, signal=32%
GOMF_CHAPERONE_BINDING	GOMF_CHAPERONE_BINDING		71	-0.442493	-1.39881	0.0390356	0.306481	1	2458	tags=45%, list=31%, signal=65%
GOCC_PRESYNAPTIC_ACTIVE_ZONE_MEMBRANE	GOCC_PRESYNAPTIC_ACTIVE_ZONE_MEMBRANE		15	-0.566699	-1.3992	0.0718157	0.306607	1	998	tags=27%, list=13%, signal=30%
GOMF_DISULFIDE_OXIDOREDUCTASE_ACTIVITY	GOMF_DISULFIDE_OXIDOREDUCTASE_ACTIVITY		33	-0.490801	-1.39704	0.0718563	0.308707	1	1453	tags=33%, list=18%, signal=41%
REACTOME_INTERLEUKIN_12_FAMILY_SIGNALING	REACTOME_INTERLEUKIN_12_FAMILY_SIGNALING		38	-0.476269	-1.39706	0.0541814	0.309204	1	2647	tags=55%, list=33%, signal=82%
GOBP_NEGATIVE_REGULATION_OF_PROTEIN_LOCALIZATION_TO_MEMBRANE	GOBP_NEGATIVE_REGULATION_OF_PROTEIN_LOCALIZATION_TO_MEMBRANE		18	-0.550014	-1.39629	0.0917431	0.310086	1	2099	tags=44%, list=26%, signal=60%
GOBP_SUPEROXIDE_METABOLIC_PROCESS	GOBP_SUPEROXIDE_METABOLIC_PROCESS		21	-0.538587	-1.39586	0.0698577	0.310638	1	633	tags=33%, list=8%, signal=36%
GOBP_REGULATION_OF_RESPONSE_TO_WOUNDING	GOBP_REGULATION_OF_RESPONSE_TO_WOUNDING		64	-0.44379	-1.39508	0.0296804	0.310981	1	442	tags=13%, list=6%, signal=13%
GOCC_FLEMMING_BODY	GOCC_FLEMMING_BODY		23	-0.536536	-1.39545	0.0659204	0.311123	1	1246	tags=26%, list=16%, signal=31%
REACTOME_INTRINSIC_PATHWAY_FOR_APOPTOSIS	REACTOME_INTRINSIC_PATHWAY_FOR_APOPTOSIS		43	-0.47839	-1.39473	0.0570749	0.3113	1	1218	tags=33%, list=15%, signal=38%
GOBP_POSITIVE_REGULATION_OF_SMOOTH_MUSCLE_CELL_PROLIFERATION	GOBP_POSITIVE_REGULATION_OF_SMOOTH_MUSCLE_CELL_PROLIFERATION		39	-0.482169	-1.39451	0.0545455	0.311307	1	439	tags=21%, list=6%, signal=22%
GOBP_REGULATION_OF_MACROAUTOPHAGY	GOBP_REGULATION_OF_MACROAUTOPHAGY		108	-0.418615	-1.3951	0.0152672	0.311479	1	2735	tags=46%, list=34%, signal=70%
GOMF_LIGAND_GATED_ION_CHANNEL_ACTIVITY	GOMF_LIGAND_GATED_ION_CHANNEL_ACTIVITY		29	-0.504732	-1.39338	0.0653753	0.312983	1	560	tags=21%, list=7%, signal=22%
GOBP_RESPONSE_TO_ELECTRICAL_STIMULUS	GOBP_RESPONSE_TO_ELECTRICAL_STIMULUS		20	-0.547685	-1.39351	0.0742188	0.313274	1	693	tags=30%, list=9%, signal=33%
GOBP_POSITIVE_REGULATION_OF_SECRETION	GOBP_POSITIVE_REGULATION_OF_SECRETION		122	-0.410201	-1.39231	0.0233794	0.314592	1	2586	tags=41%, list=33%, signal=60%
GOMF_CALCIUM_DEPENDENT_PROTEIN_BINDING	GOMF_CALCIUM_DEPENDENT_PROTEIN_BINDING		43	-0.469542	-1.39206	0.0340633	0.314633	1	1405	tags=30%, list=18%, signal=37%
REACTOME_PLATELET_ACTIVATION_SIGNALING_AND_AGGREGATION	REACTOME_PLATELET_ACTIVATION_SIGNALING_AND_AGGREGATION		147	-0.403845	-1.39242	0.0158228	0.31491	1	2697	tags=44%, list=34%, signal=65%
REACTOME_MAPK6_MAPK4_SIGNALING	REACTOME_MAPK6_MAPK4_SIGNALING		74	-0.433409	-1.39095	0.0324748	0.315165	1	2738	tags=51%, list=34%, signal=78%
REACTOME_CELLULAR_RESPONSE_TO_CHEMICAL_STRESS	REACTOME_CELLULAR_RESPONSE_TO_CHEMICAL_STRESS		127	-0.405672	-1.38998	0.0202128	0.315413	1	2233	tags=45%, list=28%, signal=61%
GOCC_VESICLE_COAT	GOCC_VESICLE_COAT		46	-0.465265	-1.39122	0.0587544	0.315575	1	1604	tags=33%, list=20%, signal=41%
GOCC_APICAL_PLASMA_MEMBRANE	GOCC_APICAL_PLASMA_MEMBRANE		115	-0.41163	-1.391	0.0243129	0.315578	1	1017	tags=23%, list=13%, signal=26%
GOBP_RESPONSE_TO_INTERLEUKIN_12	GOBP_RESPONSE_TO_INTERLEUKIN_12		37	-0.47937	-1.39005	0.0803357	0.315808	1	2582	tags=54%, list=32%, signal=80%
GOBP_REGULATION_OF_MICROTUBULE_POLYMERIZATION	GOBP_REGULATION_OF_MICROTUBULE_POLYMERIZATION		38	-0.474139	-1.39132	0.0486027	0.315884	1	1943	tags=39%, list=24%, signal=52%
REACTOME_FOXO_MEDIATED_TRANSCRIPTION	REACTOME_FOXO_MEDIATED_TRANSCRIPTION		38	-0.484464	-1.39007	0.0673635	0.316313	1	882	tags=24%, list=11%, signal=27%
GOMF_ANTIOXIDANT_ACTIVITY	GOMF_ANTIOXIDANT_ACTIVITY		46	-0.463942	-1.39011	0.0578035	0.316752	1	2220	tags=41%, list=28%, signal=57%
GOBP_MATURATION_OF_5_8S_RRNA	GOBP_MATURATION_OF_5_8S_RRNA		32	-0.487009	-1.38835	0.0605327	0.316848	1	1593	tags=25%, list=20%, signal=31%
GOBP_ESTABLISHMENT_OF_CELL_POLARITY	GOBP_ESTABLISHMENT_OF_CELL_POLARITY		91	-0.423327	-1.38836	0.0266075	0.317384	1	1303	tags=21%, list=16%, signal=25%
GOBP_NEGATIVE_REGULATION_OF_ACTIN_FILAMENT_DEPOLYMERIZATION	GOBP_NEGATIVE_REGULATION_OF_ACTIN_FILAMENT_DEPOLYMERIZATION		31	-0.495714	-1.38781	0.055	0.317742	1	1121	tags=29%, list=14%, signal=34%
REACTOME_REGULATION_OF_INSULIN_SECRETION	REACTOME_REGULATION_OF_INSULIN_SECRETION		48	-0.456552	-1.38863	0.0644028	0.317825	1	2795	tags=52%, list=35%, signal=80%
GOBP_REGULATION_OF_INTRINSIC_APOPTOTIC_SIGNALING_PATHWAY_BY_P53_CLASS_MEDIATOR	GOBP_REGULATION_OF_INTRINSIC_APOPTOTIC_SIGNALING_PATHWAY_BY_P53_CLASS_MEDIATOR		15	-0.585808	-1.3884	0.0915119	0.317829	1	602	tags=27%, list=8%, signal=29%
GOMF_GATED_CHANNEL_ACTIVITY	GOMF_GATED_CHANNEL_ACTIVITY		72	-0.440592	-1.38878	0.0458613	0.317978	1	1883	tags=33%, list=24%, signal=43%
GOCC_TERTIARY_GRANULE_MEMBRANE	GOCC_TERTIARY_GRANULE_MEMBRANE		26	-0.50768	-1.3864	0.0850801	0.319204	1	784	tags=23%, list=10%, signal=26%
GOBP_REGULATION_OF_MONOOXYGENASE_ACTIVITY	GOBP_REGULATION_OF_MONOOXYGENASE_ACTIVITY		28	-0.502559	-1.38526	0.0843373	0.319319	1	1629	tags=46%, list=20%, signal=58%
GOBP_NUCLEOTIDE_EXCISION_REPAIR_PREINCISION_COMPLEX_ASSEMBLY	GOBP_NUCLEOTIDE_EXCISION_REPAIR_PREINCISION_COMPLEX_ASSEMBLY		26	-0.503522	-1.38677	0.0797468	0.319359	1	3333	tags=54%, list=42%, signal=92%
GOMF_HYDROLASE_ACTIVITY_ACTING_ON_CARBON_NITROGEN_BUT_NOT_PEPTIDE_BONDS	GOMF_HYDROLASE_ACTIVITY_ACTING_ON_CARBON_NITROGEN_BUT_NOT_PEPTIDE_BONDS		54	-0.453562	-1.3861	0.0528129	0.319428	1	2227	tags=41%, list=28%, signal=56%
GOBP_POSITIVE_REGULATION_OF_UBIQUITIN_PROTEIN_TRANSFERASE_ACTIVITY	GOBP_POSITIVE_REGULATION_OF_UBIQUITIN_PROTEIN_TRANSFERASE_ACTIVITY		18	-0.544321	-1.38694	0.0872396	0.319444	1	2074	tags=61%, list=26%, signal=82%
GOBP_ORGAN_GROWTH	GOBP_ORGAN_GROWTH		61	-0.446599	-1.38644	0.0451977	0.319652	1	1124	tags=20%, list=14%, signal=23%
REACTOME_SEPARATION_OF_SISTER_CHROMATIDS	REACTOME_SEPARATION_OF_SISTER_CHROMATIDS		151	-0.398549	-1.38526	0.0147992	0.319863	1	2741	tags=45%, list=34%, signal=67%
GOBP_STRIATED_MUSCLE_CELL_APOPTOTIC_PROCESS	GOBP_STRIATED_MUSCLE_CELL_APOPTOTIC_PROCESS		15	-0.57185	-1.38463	0.0839895	0.31994	1	1123	tags=40%, list=14%, signal=46%
GOBP_ESTABLISHMENT_OF_PROTEIN_LOCALIZATION_TO_MITOCHONDRIAL_MEMBRANE	GOBP_ESTABLISHMENT_OF_PROTEIN_LOCALIZATION_TO_MITOCHONDRIAL_MEMBRANE		42	-0.466585	-1.38568	0.0613208	0.31995	1	1218	tags=33%, list=15%, signal=39%
GOBP_NEGATIVE_REGULATION_OF_CELL_CYCLE_G2_M_PHASE_TRANSITION	GOBP_NEGATIVE_REGULATION_OF_CELL_CYCLE_G2_M_PHASE_TRANSITION		81	-0.430879	-1.38544	0.0390625	0.319972	1	2302	tags=40%, list=29%, signal=55%
REACTOME_APOPTOSIS	REACTOME_APOPTOSIS		134	-0.402855	-1.38483	0.0128755	0.319975	1	2819	tags=49%, list=35%, signal=75%
GOCC_METHYLTRANSFERASE_COMPLEX	GOCC_METHYLTRANSFERASE_COMPLEX		81	-0.427518	-1.38366	0.0463576	0.321871	1	950	tags=17%, list=12%, signal=19%
GOMF_CLATHRIN_BINDING	GOMF_CLATHRIN_BINDING		46	-0.462683	-1.38333	0.0467836	0.322155	1	1898	tags=37%, list=24%, signal=48%
GOCC_PROTEASOME_ACCESSORY_COMPLEX	GOCC_PROTEASOME_ACCESSORY_COMPLEX		24	-0.517587	-1.37947	0.075188	0.328347	1	3137	tags=75%, list=39%, signal=123%
GOBP_NEGATIVE_REGULATION_OF_PROTEIN_CATABOLIC_PROCESS	GOBP_NEGATIVE_REGULATION_OF_PROTEIN_CATABOLIC_PROCESS		78	-0.428533	-1.37956	0.0332226	0.328685	1	965	tags=22%, list=12%, signal=25%
GOBP_NEGATIVE_REGULATION_OF_ACTIN_FILAMENT_POLYMERIZATION	GOBP_NEGATIVE_REGULATION_OF_ACTIN_FILAMENT_POLYMERIZATION		42	-0.469795	-1.379	0.0525687	0.328899	1	1187	tags=31%, list=15%, signal=36%
GOBP_NUCLEOTIDE_BINDING_DOMAIN_LEUCINE_RICH_REPEAT_CONTAINING_RECEPTOR_SIGNALING_PATHWAY	GOBP_NUCLEOTIDE_BINDING_DOMAIN_LEUCINE_RICH_REPEAT_CONTAINING_RECEPTOR_SIGNALING_PATHWAY		23	-0.520691	-1.37987	0.0785536	0.329007	1	2656	tags=65%, list=33%, signal=98%
GOBP_RECEPTOR_INTERNALIZATION	GOBP_RECEPTOR_INTERNALIZATION		60	-0.439959	-1.38051	0.0520362	0.32901	1	1659	tags=30%, list=21%, signal=38%
REACTOME_NEGATIVE_REGULATION_OF_MAPK_PATHWAY	REACTOME_NEGATIVE_REGULATION_OF_MAPK_PATHWAY		28	-0.497436	-1.38005	0.0721271	0.329073	1	1355	tags=36%, list=17%, signal=43%
GOBP_REGULATION_OF_EARLY_ENDOSOME_TO_LATE_ENDOSOME_TRANSPORT	GOBP_REGULATION_OF_EARLY_ENDOSOME_TO_LATE_ENDOSOME_TRANSPORT		17	-0.552221	-1.37956	0.0896739	0.329234	1	1268	tags=29%, list=16%, signal=35%
GOBP_VESICLE_DOCKING_INVOLVED_IN_EXOCYTOSIS	GOBP_VESICLE_DOCKING_INVOLVED_IN_EXOCYTOSIS		37	-0.47427	-1.37859	0.0706456	0.329395	1	3371	tags=62%, list=42%, signal=107%
GOBP_PROTEIN_TARGETING_TO_LYSOSOME	GOBP_PROTEIN_TARGETING_TO_LYSOSOME		18	-0.54117	-1.38006	0.090175	0.329607	1	2072	tags=44%, list=26%, signal=60%
GOMF_ATPASE_REGULATOR_ACTIVITY	GOMF_ATPASE_REGULATOR_ACTIVITY		38	-0.46869	-1.37761	0.0532044	0.3309	1	2994	tags=53%, list=38%, signal=84%
GOMF_LIGAND_GATED_CATION_CHANNEL_ACTIVITY	GOMF_LIGAND_GATED_CATION_CHANNEL_ACTIVITY		23	-0.521006	-1.37763	0.0804598	0.331378	1	560	tags=22%, list=7%, signal=23%
GOBP_REGULATION_OF_REACTIVE_OXYGEN_SPECIES_BIOSYNTHETIC_PROCESS	GOBP_REGULATION_OF_REACTIVE_OXYGEN_SPECIES_BIOSYNTHETIC_PROCESS		40	-0.472262	-1.37543	0.0705742	0.335139	1	1469	tags=30%, list=18%, signal=37%
REACTOME_COPI_DEPENDENT_GOLGI_TO_ER_RETROGRADE_TRAFFIC	REACTOME_COPI_DEPENDENT_GOLGI_TO_ER_RETROGRADE_TRAFFIC		72	-0.437197	-1.37574	0.0426487	0.335431	1	2131	tags=39%, list=27%, signal=53%
GOBP_REGULATION_OF_CATION_TRANSMEMBRANE_TRANSPORT	GOBP_REGULATION_OF_CATION_TRANSMEMBRANE_TRANSPORT		147	-0.394936	-1.37547	0.0181818	0.335558	1	1221	tags=25%, list=15%, signal=29%
GOBP_REGULATION_OF_TYPE_I_INTERFERON_MEDIATED_SIGNALING_PATHWAY	GOBP_REGULATION_OF_TYPE_I_INTERFERON_MEDIATED_SIGNALING_PATHWAY		21	-0.535659	-1.37423	0.0829146	0.337816	1	1399	tags=29%, list=18%, signal=35%
GOBP_SCF_DEPENDENT_PROTEASOMAL_UBIQUITIN_DEPENDENT_PROTEIN_CATABOLIC_PROCESS	GOBP_SCF_DEPENDENT_PROTEASOMAL_UBIQUITIN_DEPENDENT_PROTEIN_CATABOLIC_PROCESS		57	-0.441446	-1.37344	0.047191	0.338288	1	1700	tags=37%, list=21%, signal=47%
REACTOME_ORC1_REMOVAL_FROM_CHROMATIN	REACTOME_ORC1_REMOVAL_FROM_CHROMATIN		62	-0.442424	-1.3736	0.0599548	0.338447	1	2819	tags=52%, list=35%, signal=79%
GOMF_BASAL_TRANSCRIPTION_MACHINERY_BINDING	GOMF_BASAL_TRANSCRIPTION_MACHINERY_BINDING		48	-0.456631	-1.37302	0.0547786	0.338935	1	2265	tags=44%, list=28%, signal=61%
GOBP_POSITIVE_REGULATION_OF_MRNA_SPLICING_VIA_SPLICEOSOME	GOBP_POSITIVE_REGULATION_OF_MRNA_SPLICING_VIA_SPLICEOSOME		19	-0.535126	-1.37361	0.0907895	0.33896	1	2758	tags=53%, list=35%, signal=80%
GOBP_CARBOHYDRATE_BIOSYNTHETIC_PROCESS	GOBP_CARBOHYDRATE_BIOSYNTHETIC_PROCESS		98	-0.410669	-1.37242	0.0430464	0.340002	1	1695	tags=31%, list=21%, signal=38%
REACTOME_RHOQ_GTPASE_CYCLE	REACTOME_RHOQ_GTPASE_CYCLE		47	-0.457512	-1.3707	0.0679953	0.34399	1	626	tags=11%, list=8%, signal=11%
GOBP_RESPONSE_TO_TUMOR_NECROSIS_FACTOR	GOBP_RESPONSE_TO_TUMOR_NECROSIS_FACTOR		142	-0.396362	-1.37017	0.0265957	0.344933	1	2756	tags=49%, list=35%, signal=73%
GOMF_RNA_POLYMERASE_BINDING	GOMF_RNA_POLYMERASE_BINDING		50	-0.455058	-1.36962	0.0602549	0.34584	1	1743	tags=36%, list=22%, signal=46%
GOCC_CYTOSOLIC_SMALL_RIBOSOMAL_SUBUNIT	GOCC_CYTOSOLIC_SMALL_RIBOSOMAL_SUBUNIT		41	-0.462501	-1.36921	0.055355	0.346422	1	2656	tags=56%, list=33%, signal=84%
GOMF_ACTIN_FILAMENT_BINDING	GOMF_ACTIN_FILAMENT_BINDING		133	-0.403723	-1.36823	0.031746	0.34674	1	1374	tags=26%, list=17%, signal=30%
REACTOME_GABA_SYNTHESIS_RELEASE_REUPTAKE_AND_DEGRADATION	REACTOME_GABA_SYNTHESIS_RELEASE_REUPTAKE_AND_DEGRADATION		17	-0.541204	-1.36791	0.0868421	0.347056	1	1537	tags=47%, list=19%, signal=58%
REACTOME_AQUAPORIN_MEDIATED_TRANSPORT	REACTOME_AQUAPORIN_MEDIATED_TRANSPORT		23	-0.507043	-1.36826	0.084399	0.347254	1	3198	tags=70%, list=40%, signal=116%
GOBP_ALTERNATIVE_MRNA_SPLICING_VIA_SPLICEOSOME	GOBP_ALTERNATIVE_MRNA_SPLICING_VIA_SPLICEOSOME		64	-0.436699	-1.36754	0.047836	0.347497	1	2975	tags=47%, list=37%, signal=74%
GOBP_PIGMENT_GRANULE_LOCALIZATION	GOBP_PIGMENT_GRANULE_LOCALIZATION		17	-0.547058	-1.36833	0.0956072	0.347631	1	899	tags=29%, list=11%, signal=33%
REACTOME_DISEASES_OF_CARBOHYDRATE_METABOLISM	REACTOME_DISEASES_OF_CARBOHYDRATE_METABOLISM		19	-0.51854	-1.3684	0.0985353	0.347999	1	1986	tags=37%, list=25%, signal=49%
REACTOME_VISUAL_PHOTOTRANSDUCTION	REACTOME_VISUAL_PHOTOTRANSDUCTION		53	-0.444198	-1.36704	0.0627962	0.348264	1	2450	tags=42%, list=31%, signal=60%
GOCC_CLATHRIN_COAT	GOCC_CLATHRIN_COAT		38	-0.472366	-1.36625	0.0728555	0.349332	1	1435	tags=32%, list=18%, signal=38%
GOBP_REGULATION_OF_HEMATOPOIETIC_PROGENITOR_CELL_DIFFERENTIATION	GOBP_REGULATION_OF_HEMATOPOIETIC_PROGENITOR_CELL_DIFFERENTIATION		72	-0.427522	-1.36637	0.0388128	0.349547	1	2819	tags=49%, list=35%, signal=75%
GOCC_SITE_OF_POLARIZED_GROWTH	GOCC_SITE_OF_POLARIZED_GROWTH		137	-0.402086	-1.3659	0.0233298	0.349709	1	2172	tags=38%, list=27%, signal=51%
GOBP_DE_NOVO_PROTEIN_FOLDING	GOBP_DE_NOVO_PROTEIN_FOLDING		36	-0.474582	-1.3654	0.0785024	0.350563	1	1607	tags=36%, list=20%, signal=45%
GOMF_EXOPEPTIDASE_ACTIVITY	GOMF_EXOPEPTIDASE_ACTIVITY		43	-0.46226	-1.36496	0.0558195	0.351146	1	2211	tags=40%, list=28%, signal=54%
REACTOME_MRNA_SPLICING_MINOR_PATHWAY	REACTOME_MRNA_SPLICING_MINOR_PATHWAY		49	-0.442217	-1.36464	0.0681004	0.35148	1	2858	tags=51%, list=36%, signal=79%
GOCC_CORTICAL_CYTOSKELETON	GOCC_CORTICAL_CYTOSKELETON		72	-0.428654	-1.36435	0.040724	0.351748	1	1537	tags=32%, list=19%, signal=39%
GOBP_REGULATION_OF_ENDOCYTOSIS	GOBP_REGULATION_OF_ENDOCYTOSIS		132	-0.399594	-1.36401	0.0216216	0.352128	1	2165	tags=35%, list=27%, signal=47%
GOBP_NEGATIVE_REGULATION_OF_INNATE_IMMUNE_RESPONSE	GOBP_NEGATIVE_REGULATION_OF_INNATE_IMMUNE_RESPONSE		22	-0.518417	-1.36306	0.0847458	0.354121	1	1092	tags=27%, list=14%, signal=32%
REACTOME_PROGRAMMED_CELL_DEATH	REACTOME_PROGRAMMED_CELL_DEATH		148	-0.394063	-1.36249	0.0210526	0.355102	1	2747	tags=47%, list=35%, signal=70%
REACTOME_RAF_ACTIVATION	REACTOME_RAF_ACTIVATION		31	-0.474597	-1.36192	0.0785024	0.355999	1	1355	tags=32%, list=17%, signal=39%
REACTOME_SULFUR_AMINO_ACID_METABOLISM	REACTOME_SULFUR_AMINO_ACID_METABOLISM		22	-0.513975	-1.36167	0.110012	0.356179	1	2333	tags=50%, list=29%, signal=71%
GOMF_PROTEIN_FOLDING_CHAPERONE	GOMF_PROTEIN_FOLDING_CHAPERONE		30	-0.490665	-1.36112	0.0710784	0.357211	1	2196	tags=53%, list=28%, signal=73%
GOCC_TRANSCRIPTION_REPRESSOR_COMPLEX	GOCC_TRANSCRIPTION_REPRESSOR_COMPLEX		55	-0.438938	-1.36089	0.0729167	0.357277	1	1425	tags=29%, list=18%, signal=35%
GOCC_MEMBRANE_MICRODOMAIN	GOCC_MEMBRANE_MICRODOMAIN		153	-0.396623	-1.35998	0.0147059	0.357498	1	1193	tags=21%, list=15%, signal=24%
GOMF_MITOGEN_ACTIVATED_PROTEIN_KINASE_BINDING	GOMF_MITOGEN_ACTIVATED_PROTEIN_KINASE_BINDING		16	-0.545018	-1.36	0.0934959	0.358024	1	154	tags=13%, list=2%, signal=13%
REACTOME_BBSOME_MEDIATED_CARGO_TARGETING_TO_CILIUM	REACTOME_BBSOME_MEDIATED_CARGO_TARGETING_TO_CILIUM		17	-0.544295	-1.36016	0.0898438	0.358101	1	1176	tags=35%, list=15%, signal=41%
GOBP_REGULATION_OF_PROTEIN_CONTAINING_COMPLEX_DISASSEMBLY	GOBP_REGULATION_OF_PROTEIN_CONTAINING_COMPLEX_DISASSEMBLY		76	-0.418912	-1.36024	0.0473506	0.358445	1	895	tags=24%, list=11%, signal=26%
GOMF_NF_KAPPAB_BINDING	GOMF_NF_KAPPAB_BINDING		21	-0.51294	-1.35897	0.105063	0.359759	1	1288	tags=29%, list=16%, signal=34%
GOBP_MUSCLE_FIBER_DEVELOPMENT	GOBP_MUSCLE_FIBER_DEVELOPMENT		24	-0.506221	-1.35809	0.1	0.361648	1	1366	tags=29%, list=17%, signal=35%
GOBP_INSULIN_SECRETION	GOBP_INSULIN_SECRETION		95	-0.413374	-1.3576	0.0371585	0.362402	1	1051	tags=19%, list=13%, signal=22%
GOBP_CELLULAR_CARBOHYDRATE_METABOLIC_PROCESS	GOBP_CELLULAR_CARBOHYDRATE_METABOLIC_PROCESS		138	-0.394401	-1.35724	0.014862	0.362833	1	1294	tags=25%, list=16%, signal=30%
REACTOME_METABOLISM_OF_PORPHYRINS	REACTOME_METABOLISM_OF_PORPHYRINS		20	-0.5257	-1.35631	0.108999	0.363703	1	1396	tags=35%, list=18%, signal=42%
REACTOME_INTRACELLULAR_SIGNALING_BY_SECOND_MESSENGERS	REACTOME_INTRACELLULAR_SIGNALING_BY_SECOND_MESSENGERS		200	-0.385313	-1.35649	0.0185759	0.363749	1	2863	tags=47%, list=36%, signal=72%
GOMF_CHANNEL_INHIBITOR_ACTIVITY	GOMF_CHANNEL_INHIBITOR_ACTIVITY		24	-0.497152	-1.35567	0.100125	0.363752	1	1110	tags=29%, list=14%, signal=34%
GOBP_PROTEIN_TARGETING_TO_VACUOLE	GOBP_PROTEIN_TARGETING_TO_VACUOLE		32	-0.477613	-1.35495	0.100372	0.363968	1	2072	tags=41%, list=26%, signal=55%
GOBP_CELLULAR_ALDEHYDE_METABOLIC_PROCESS	GOBP_CELLULAR_ALDEHYDE_METABOLIC_PROCESS		33	-0.476629	-1.35662	0.0814371	0.363969	1	1670	tags=36%, list=21%, signal=46%
GOMF_ADRENERGIC_RECEPTOR_BINDING	GOMF_ADRENERGIC_RECEPTOR_BINDING		16	-0.559944	-1.35575	0.0943396	0.364087	1	1534	tags=50%, list=19%, signal=62%
GOBP_ESTABLISHMENT_OF_MITOTIC_SPINDLE_LOCALIZATION	GOBP_ESTABLISHMENT_OF_MITOTIC_SPINDLE_LOCALIZATION		22	-0.520374	-1.35507	0.08933	0.364251	1	312	tags=14%, list=4%, signal=14%
GOBP_REGULATION_OF_OXIDATIVE_STRESS_INDUCED_INTRINSIC_APOPTOTIC_SIGNALING_PATHWAY	GOBP_REGULATION_OF_OXIDATIVE_STRESS_INDUCED_INTRINSIC_APOPTOTIC_SIGNALING_PATHWAY		20	-0.522532	-1.35577	0.0930233	0.364597	1	1366	tags=40%, list=17%, signal=48%
REACTOME_ADRENALINE_NORADRENALINE_INHIBITS_INSULIN_SECRETION	REACTOME_ADRENALINE_NORADRENALINE_INHIBITS_INSULIN_SECRETION		19	-0.529504	-1.35511	0.100522	0.364691	1	2586	tags=58%, list=33%, signal=86%
GOMF_AMIDE_TRANSMEMBRANE_TRANSPORTER_ACTIVITY	GOMF_AMIDE_TRANSMEMBRANE_TRANSPORTER_ACTIVITY		23	-0.509558	-1.3544	0.102094	0.364885	1	1551	tags=26%, list=19%, signal=32%
GOBP_FC_RECEPTOR_SIGNALING_PATHWAY	GOBP_FC_RECEPTOR_SIGNALING_PATHWAY		128	-0.394955	-1.35386	0.0298826	0.365862	1	2401	tags=41%, list=30%, signal=58%
REACTOME_ABC_TRANSPORTER_DISORDERS	REACTOME_ABC_TRANSPORTER_DISORDERS		62	-0.433835	-1.35245	0.0577367	0.369242	1	2819	tags=55%, list=35%, signal=84%
GOMF_POLYUBIQUITIN_MODIFICATION_DEPENDENT_PROTEIN_BINDING	GOMF_POLYUBIQUITIN_MODIFICATION_DEPENDENT_PROTEIN_BINDING		38	-0.476511	-1.35127	0.0699387	0.372049	1	1867	tags=47%, list=23%, signal=62%
GOCC_CYTOPLASMIC_SIDE_OF_MEMBRANE	GOCC_CYTOPLASMIC_SIDE_OF_MEMBRANE		122	-0.401485	-1.35097	0.044586	0.372303	1	2180	tags=34%, list=27%, signal=46%
GOBP_3_UTR_MEDIATED_MRNA_STABILIZATION	GOBP_3_UTR_MEDIATED_MRNA_STABILIZATION		15	-0.559993	-1.3503	0.118194	0.373602	1	2020	tags=33%, list=25%, signal=45%
GOBP_CELLULAR_RESPONSE_TO_REACTIVE_OXYGEN_SPECIES	GOBP_CELLULAR_RESPONSE_TO_REACTIVE_OXYGEN_SPECIES		85	-0.409171	-1.34953	0.05	0.375166	1	2012	tags=38%, list=25%, signal=50%
REACTOME_TRANSMISSION_ACROSS_CHEMICAL_SYNAPSES	REACTOME_TRANSMISSION_ACROSS_CHEMICAL_SYNAPSES		154	-0.391492	-1.34927	0.0220588	0.375318	1	1729	tags=32%, list=22%, signal=41%
REACTOME_SELECTIVE_AUTOPHAGY	REACTOME_SELECTIVE_AUTOPHAGY		61	-0.428806	-1.34803	0.061017	0.375375	1	2745	tags=56%, list=35%, signal=84%
GOMF_CARBON_CARBON_LYASE_ACTIVITY	GOMF_CARBON_CARBON_LYASE_ACTIVITY		31	-0.474213	-1.349	0.0945083	0.375495	1	2001	tags=35%, list=25%, signal=47%
REACTOME_FGFR2_MUTANT_RECEPTOR_ACTIVATION	REACTOME_FGFR2_MUTANT_RECEPTOR_ACTIVATION		16	-0.546195	-1.34806	0.09375	0.375842	1	1805	tags=44%, list=23%, signal=56%
GOBP_EMBRYO_IMPLANTATION	GOBP_EMBRYO_IMPLANTATION		20	-0.513151	-1.34821	0.102144	0.375986	1	655	tags=15%, list=8%, signal=16%
GOMF_POLY_PURINE_TRACT_BINDING	GOMF_POLY_PURINE_TRACT_BINDING		21	-0.512803	-1.34852	0.114137	0.376298	1	3537	tags=71%, list=44%, signal=128%
REACTOME_SEALING_OF_THE_NUCLEAR_ENVELOPE_NE_BY_ESCRT_III	REACTOME_SEALING_OF_THE_NUCLEAR_ENVELOPE_NE_BY_ESCRT_III		21	-0.520953	-1.34826	0.097867	0.37643	1	1729	tags=52%, list=22%, signal=67%
GOCC_SARCOPLASMIC_RETICULUM_MEMBRANE	GOCC_SARCOPLASMIC_RETICULUM_MEMBRANE		19	-0.526415	-1.34739	0.101167	0.376633	1	1899	tags=42%, list=24%, signal=55%
GOBP_PEPTIDE_HORMONE_SECRETION	GOBP_PEPTIDE_HORMONE_SECRETION		108	-0.401024	-1.34672	0.0484914	0.378015	1	1051	tags=18%, list=13%, signal=20%
GOBP_GLOBAL_GENOME_NUCLEOTIDE_EXCISION_REPAIR	GOBP_GLOBAL_GENOME_NUCLEOTIDE_EXCISION_REPAIR		21	-0.527529	-1.34629	0.0914787	0.378104	1	1920	tags=33%, list=24%, signal=44%
GOBP_POSITIVE_REGULATION_OF_INTRINSIC_APOPTOTIC_SIGNALING_PATHWAY	GOBP_POSITIVE_REGULATION_OF_INTRINSIC_APOPTOTIC_SIGNALING_PATHWAY		33	-0.473908	-1.34636	0.0927711	0.37848	1	602	tags=24%, list=8%, signal=26%
GOBP_ARF_PROTEIN_SIGNAL_TRANSDUCTION	GOBP_ARF_PROTEIN_SIGNAL_TRANSDUCTION		16	-0.547113	-1.34573	0.105332	0.378533	1	1231	tags=38%, list=15%, signal=44%
GOBP_ENDOCRINE_PROCESS	GOBP_ENDOCRINE_PROCESS		18	-0.53605	-1.34586	0.102094	0.378763	1	1434	tags=33%, list=18%, signal=41%
GOBP_NEGATIVE_REGULATION_OF_OXIDATIVE_STRESS_INDUCED_CELL_DEATH	GOBP_NEGATIVE_REGULATION_OF_OXIDATIVE_STRESS_INDUCED_CELL_DEATH		23	-0.511694	-1.34525	0.102792	0.379329	1	1366	tags=35%, list=17%, signal=42%
REACTOME_VASOPRESSIN_REGULATES_RENAL_WATER_HOMEOSTASIS_VIA_AQUAPORINS	REACTOME_VASOPRESSIN_REGULATES_RENAL_WATER_HOMEOSTASIS_VIA_AQUAPORINS		23	-0.507043	-1.34428	0.0935897	0.38143	1	3198	tags=70%, list=40%, signal=116%
GOBP_REGULATION_OF_VASCULAR_PERMEABILITY	GOBP_REGULATION_OF_VASCULAR_PERMEABILITY		15	-0.550539	-1.34369	0.112752	0.381472	1	2450	tags=60%, list=31%, signal=87%
REACTOME_ACTIVATION_OF_AMPK_DOWNSTREAM_OF_NMDARS	REACTOME_ACTIVATION_OF_AMPK_DOWNSTREAM_OF_NMDARS		18	-0.52154	-1.34379	0.121762	0.381731	1	1729	tags=56%, list=22%, signal=71%
REACTOME_HOST_INTERACTIONS_OF_HIV_FACTORS	REACTOME_HOST_INTERACTIONS_OF_HIV_FACTORS		117	-0.396236	-1.34394	0.0507012	0.381843	1	2840	tags=42%, list=36%, signal=64%
GOBP_MIDBRAIN_DEVELOPMENT	GOBP_MIDBRAIN_DEVELOPMENT		46	-0.449982	-1.3425	0.0638298	0.383114	1	2602	tags=50%, list=33%, signal=74%
GOMF_KINESIN_BINDING	GOMF_KINESIN_BINDING		30	-0.474549	-1.34282	0.0914709	0.383351	1	1857	tags=33%, list=23%, signal=43%
GOBP_BIOLOGICAL_PROCESS_INVOLVED_IN_INTERACTION_WITH_SYMBIONT	GOBP_BIOLOGICAL_PROCESS_INVOLVED_IN_INTERACTION_WITH_SYMBIONT		43	-0.454927	-1.34261	0.0704057	0.383379	1	2450	tags=40%, list=31%, signal=57%
GOBP_ATP_SYNTHESIS_COUPLED_ELECTRON_TRANSPORT	GOBP_ATP_SYNTHESIS_COUPLED_ELECTRON_TRANSPORT		75	-0.417504	-1.34103	0.056243	0.385223	1	2632	tags=45%, list=33%, signal=67%
GOBP_PROTEIN_TARGETING_TO_MITOCHONDRION	GOBP_PROTEIN_TARGETING_TO_MITOCHONDRION		72	-0.418146	-1.34113	0.0578231	0.385461	1	2436	tags=42%, list=31%, signal=60%
REACTOME_MAP2K_AND_MAPK_ACTIVATION	REACTOME_MAP2K_AND_MAPK_ACTIVATION		33	-0.466825	-1.34122	0.0949445	0.38575	1	2391	tags=42%, list=30%, signal=60%
REACTOME_SIGNAL_AMPLIFICATION	REACTOME_SIGNAL_AMPLIFICATION		23	-0.501119	-1.34062	0.0916977	0.385852	1	2619	tags=57%, list=33%, signal=84%
GOCC_SMALL_NUCLEAR_RIBONUCLEOPROTEIN_COMPLEX	GOCC_SMALL_NUCLEAR_RIBONUCLEOPROTEIN_COMPLEX		64	-0.43281	-1.34036	0.0594286	0.386045	1	2574	tags=42%, list=32%, signal=62%
GOCC_GOLGI_ASSOCIATED_VESICLE_MEMBRANE	GOCC_GOLGI_ASSOCIATED_VESICLE_MEMBRANE		36	-0.464971	-1.34126	0.087886	0.386211	1	1893	tags=33%, list=24%, signal=44%
REACTOME_SIGNALING_BY_FGFR2_IIIA_TM	REACTOME_SIGNALING_BY_FGFR2_IIIA_TM		16	-0.546195	-1.33955	0.112583	0.386695	1	1805	tags=44%, list=23%, signal=56%
GOBP_CALCIUM_ION_TRANSMEMBRANE_TRANSPORT	GOBP_CALCIUM_ION_TRANSMEMBRANE_TRANSPORT		130	-0.394017	-1.33973	0.0525188	0.386714	1	1462	tags=28%, list=18%, signal=33%
GOBP_POSITIVE_REGULATION_OF_INSULIN_SECRETION	GOBP_POSITIVE_REGULATION_OF_INSULIN_SECRETION		32	-0.468082	-1.33909	0.105721	0.386825	1	316	tags=13%, list=4%, signal=13%
GOBP_NEGATIVE_REGULATION_OF_PROTEIN_CONTAINING_COMPLEX_DISASSEMBLY	GOBP_NEGATIVE_REGULATION_OF_PROTEIN_CONTAINING_COMPLEX_DISASSEMBLY		54	-0.435361	-1.33882	0.0690058	0.38708	1	877	tags=26%, list=11%, signal=29%
GOMF_PEPTIDASE_REGULATOR_ACTIVITY	GOMF_PEPTIDASE_REGULATOR_ACTIVITY		72	-0.416823	-1.33977	0.0547945	0.38716	1	2183	tags=33%, list=27%, signal=46%
GOBP_REGULATION_OF_CALCINEURIN_MEDIATED_SIGNALING	GOBP_REGULATION_OF_CALCINEURIN_MEDIATED_SIGNALING		18	-0.532496	-1.33913	0.130952	0.387295	1	1348	tags=44%, list=17%, signal=53%
GOBP_REGULATION_OF_STRIATED_MUSCLE_CONTRACTION	GOBP_REGULATION_OF_STRIATED_MUSCLE_CONTRACTION		42	-0.454169	-1.33813	0.0847255	0.387344	1	1110	tags=31%, list=14%, signal=36%
GOBP_NEGATIVE_REGULATION_OF_DEVELOPMENTAL_GROWTH	GOBP_NEGATIVE_REGULATION_OF_DEVELOPMENTAL_GROWTH		34	-0.462936	-1.33825	0.104819	0.387577	1	1696	tags=26%, list=21%, signal=34%
GOBP_NIK_NF_KAPPAB_SIGNALING	GOBP_NIK_NF_KAPPAB_SIGNALING		89	-0.408735	-1.33837	0.0379041	0.387792	1	2738	tags=48%, list=34%, signal=73%
GOBP_MUSCLE_CELL_PROLIFERATION	GOBP_MUSCLE_CELL_PROLIFERATION		79	-0.409196	-1.33747	0.05	0.388702	1	439	tags=16%, list=6%, signal=17%
REACTOME_ACTIVATION_OF_BH3_ONLY_PROTEINS	REACTOME_ACTIVATION_OF_BH3_ONLY_PROTEINS		23	-0.499296	-1.33726	0.108642	0.388726	1	1218	tags=35%, list=15%, signal=41%
REACTOME_CELL_CELL_JUNCTION_ORGANIZATION	REACTOME_CELL_CELL_JUNCTION_ORGANIZATION		28	-0.489562	-1.33662	0.0998767	0.389433	1	3330	tags=57%, list=42%, signal=98%
GOBP_EPIBOLY	GOBP_EPIBOLY		18	-0.528778	-1.33666	0.119017	0.389876	1	194	tags=17%, list=2%, signal=17%
GOBP_POSITIVE_REGULATION_OF_ACTIN_FILAMENT_POLYMERIZATION	GOBP_POSITIVE_REGULATION_OF_ACTIN_FILAMENT_POLYMERIZATION		60	-0.42803	-1.3358	0.0655926	0.390113	1	1962	tags=30%, list=25%, signal=40%
GOMF_SINGLE_STRANDED_RNA_BINDING	GOMF_SINGLE_STRANDED_RNA_BINDING		60	-0.429291	-1.33551	0.0687285	0.390358	1	3586	tags=60%, list=45%, signal=108%
REACTOME_SWITCHING_OF_ORIGINS_TO_A_POST_REPLICATIVE_STATE	REACTOME_SWITCHING_OF_ORIGINS_TO_A_POST_REPLICATIVE_STATE		75	-0.416295	-1.33586	0.0568182	0.390517	1	1700	tags=31%, list=21%, signal=39%
REACTOME_METABOLISM_OF_CARBOHYDRATES	REACTOME_METABOLISM_OF_CARBOHYDRATES		161	-0.382909	-1.33603	0.0209864	0.39059	1	2022	tags=30%, list=25%, signal=40%
GOBP_REGULATION_OF_THE_FORCE_OF_HEART_CONTRACTION	GOBP_REGULATION_OF_THE_FORCE_OF_HEART_CONTRACTION		17	-0.521401	-1.33477	0.115747	0.39146	1	1110	tags=35%, list=14%, signal=41%
REACTOME_SENSORY_PROCESSING_OF_SOUND	REACTOME_SENSORY_PROCESSING_OF_SOUND		46	-0.444817	-1.33455	0.0855803	0.391577	1	1361	tags=35%, list=17%, signal=42%
GOMF_COPPER_ION_BINDING	GOMF_COPPER_ION_BINDING		25	-0.499361	-1.33316	0.101804	0.391671	1	814	tags=24%, list=10%, signal=27%
GOBP_RESPONSE_TO_INTERLEUKIN_1	GOBP_RESPONSE_TO_INTERLEUKIN_1		103	-0.399689	-1.33484	0.0421166	0.391834	1	2738	tags=50%, list=34%, signal=75%
GOCC_STEREOCILIUM_BUNDLE	GOCC_STEREOCILIUM_BUNDLE		30	-0.480594	-1.33289	0.0962696	0.39185	1	1121	tags=33%, list=14%, signal=39%
REACTOME_REGULATED_NECROSIS	REACTOME_REGULATED_NECROSIS		28	-0.484929	-1.33387	0.0918114	0.391896	1	3661	tags=75%, list=46%, signal=138%
GOCC_TRANS_GOLGI_NETWORK_MEMBRANE	GOCC_TRANS_GOLGI_NETWORK_MEMBRANE		60	-0.42911	-1.33345	0.0723306	0.391964	1	2000	tags=38%, list=25%, signal=51%
GOBP_CARBOHYDRATE_CATABOLIC_PROCESS	GOBP_CARBOHYDRATE_CATABOLIC_PROCESS		124	-0.390547	-1.33419	0.0428266	0.39209	1	1167	tags=22%, list=15%, signal=25%
GOMF_PHOSPHOPROTEIN_BINDING	GOMF_PHOSPHOPROTEIN_BINDING		56	-0.432632	-1.33321	0.0732558	0.392102	1	1092	tags=30%, list=14%, signal=35%
GOBP_PROTEIN_COMPLEX_OLIGOMERIZATION	GOBP_PROTEIN_COMPLEX_OLIGOMERIZATION		113	-0.399611	-1.33399	0.0446334	0.392106	1	1444	tags=27%, list=18%, signal=33%
GOBP_REGULATION_OF_FATTY_ACID_TRANSPORT	GOBP_REGULATION_OF_FATTY_ACID_TRANSPORT		15	-0.546397	-1.33346	0.116059	0.392491	1	965	tags=27%, list=12%, signal=30%
GOBP_REGULATION_OF_PROTEIN_EXIT_FROM_ENDOPLASMIC_RETICULUM	GOBP_REGULATION_OF_PROTEIN_EXIT_FROM_ENDOPLASMIC_RETICULUM		17	-0.53366	-1.33239	0.10105	0.392652	1	189	tags=18%, list=2%, signal=18%
GOBP_MODULATION_BY_HOST_OF_SYMBIONT_PROCESS	GOBP_MODULATION_BY_HOST_OF_SYMBIONT_PROCESS		36	-0.461281	-1.33168	0.0992823	0.394118	1	1207	tags=22%, list=15%, signal=26%
GOCC_MULTIVESICULAR_BODY	GOCC_MULTIVESICULAR_BODY		32	-0.476932	-1.33098	0.108565	0.395615	1	241	tags=13%, list=3%, signal=13%
GOBP_POSITIVE_REGULATION_OF_ESTABLISHMENT_OF_PROTEIN_LOCALIZATION	GOBP_POSITIVE_REGULATION_OF_ESTABLISHMENT_OF_PROTEIN_LOCALIZATION		192	-0.377538	-1.33055	0.0228928	0.396331	1	2516	tags=39%, list=32%, signal=55%
GOBP_INTERLEUKIN_8_PRODUCTION	GOBP_INTERLEUKIN_8_PRODUCTION		21	-0.511482	-1.3299	0.0951189	0.397066	1	1240	tags=33%, list=16%, signal=39%
GOMF_INTRAMOLECULAR_OXIDOREDUCTASE_ACTIVITY	GOMF_INTRAMOLECULAR_OXIDOREDUCTASE_ACTIVITY		36	-0.462296	-1.33005	0.0955189	0.397206	1	1641	tags=36%, list=21%, signal=45%
GOBP_REGULATION_OF_CYTOPLASMIC_TRANSLATION	GOBP_REGULATION_OF_CYTOPLASMIC_TRANSLATION		17	-0.531768	-1.32919	0.126761	0.397944	1	2145	tags=41%, list=27%, signal=56%
GOCC_AUTOPHAGOSOME	GOCC_AUTOPHAGOSOME		67	-0.419213	-1.3292	0.075	0.398466	1	2000	tags=39%, list=25%, signal=51%
GOCC_SPLICEOSOMAL_TRI_SNRNP_COMPLEX	GOCC_SPLICEOSOMAL_TRI_SNRNP_COMPLEX		30	-0.476552	-1.32772	0.108669	0.401154	1	3552	tags=60%, list=45%, signal=108%
REACTOME_CARGO_TRAFFICKING_TO_THE_PERICILIARY_MEMBRANE	REACTOME_CARGO_TRAFFICKING_TO_THE_PERICILIARY_MEMBRANE		36	-0.462436	-1.32788	0.0972053	0.401278	1	2407	tags=42%, list=30%, signal=59%
GOCC_CELL_CORTEX	GOCC_CELL_CORTEX		200	-0.376751	-1.32744	0.0309917	0.401385	1	1460	tags=25%, list=18%, signal=30%
GOBP_DETECTION_OF_CHEMICAL_STIMULUS	GOBP_DETECTION_OF_CHEMICAL_STIMULUS		17	-0.534395	-1.32688	0.11871	0.402398	1	1300	tags=41%, list=16%, signal=49%
GOMF_METALLOEXOPEPTIDASE_ACTIVITY	GOMF_METALLOEXOPEPTIDASE_ACTIVITY		23	-0.507139	-1.32644	0.0989848	0.402562	1	2496	tags=48%, list=31%, signal=69%
GOBP_REGULATION_OF_CYTOPLASMIC_TRANSPORT	GOBP_REGULATION_OF_CYTOPLASMIC_TRANSPORT		22	-0.507543	-1.32648	0.105528	0.402995	1	2871	tags=50%, list=36%, signal=78%
GOBP_ACTIN_NUCLEATION	GOBP_ACTIN_NUCLEATION		36	-0.452656	-1.32553	0.0884434	0.403546	1	2130	tags=36%, list=27%, signal=49%
GOMF_ENDOPEPTIDASE_REGULATOR_ACTIVITY	GOMF_ENDOPEPTIDASE_REGULATOR_ACTIVITY		57	-0.426022	-1.32528	0.0836197	0.403716	1	2183	tags=35%, list=27%, signal=48%
GOBP_NEGATIVE_REGULATION_OF_MRNA_CATABOLIC_PROCESS	GOBP_NEGATIVE_REGULATION_OF_MRNA_CATABOLIC_PROCESS		36	-0.461235	-1.32565	0.100985	0.403736	1	2145	tags=33%, list=27%, signal=45%
GOBP_REGULATION_OF_PROTEIN_TYROSINE_KINASE_ACTIVITY	GOBP_REGULATION_OF_PROTEIN_TYROSINE_KINASE_ACTIVITY		41	-0.452297	-1.32569	0.0771056	0.404184	1	991	tags=20%, list=12%, signal=22%
GOMF_TAU_PROTEIN_BINDING	GOMF_TAU_PROTEIN_BINDING		44	-0.447192	-1.3249	0.0902613	0.404229	1	1959	tags=39%, list=25%, signal=51%
GOCC_CELL_CELL_CONTACT_ZONE	GOCC_CELL_CELL_CONTACT_ZONE		43	-0.452654	-1.32464	0.0971897	0.404413	1	803	tags=14%, list=10%, signal=15%
REACTOME_APC_C_MEDIATED_DEGRADATION_OF_CELL_CYCLE_PROTEINS	REACTOME_APC_C_MEDIATED_DEGRADATION_OF_CELL_CYCLE_PROTEINS		71	-0.409019	-1.32355	0.0699774	0.40701	1	2738	tags=46%, list=34%, signal=70%
REACTOME_CIRCADIAN_CLOCK	REACTOME_CIRCADIAN_CLOCK		49	-0.43533	-1.32293	0.0854503	0.408373	1	955	tags=22%, list=12%, signal=25%
GOBP_NEGATIVE_REGULATION_OF_MRNA_SPLICING_VIA_SPLICEOSOME	GOBP_NEGATIVE_REGULATION_OF_MRNA_SPLICING_VIA_SPLICEOSOME		20	-0.505702	-1.32215	0.12341	0.409971	1	812	tags=20%, list=10%, signal=22%
GOBP_SENSORY_PERCEPTION_OF_CHEMICAL_STIMULUS	GOBP_SENSORY_PERCEPTION_OF_CHEMICAL_STIMULUS		20	-0.504112	-1.32195	0.127065	0.409982	1	1434	tags=35%, list=18%, signal=43%
REACTOME_GLUCAGON_SIGNALING_IN_METABOLIC_REGULATION	REACTOME_GLUCAGON_SIGNALING_IN_METABOLIC_REGULATION		18	-0.52971	-1.32045	0.119384	0.412028	1	3198	tags=67%, list=40%, signal=111%
GOBP_REGULATION_OF_ERBB_SIGNALING_PATHWAY	GOBP_REGULATION_OF_ERBB_SIGNALING_PATHWAY		52	-0.432446	-1.3198	0.0828471	0.412322	1	1084	tags=23%, list=14%, signal=27%
REACTOME_SIGNALING_BY_BRAF_AND_RAF_FUSIONS	REACTOME_SIGNALING_BY_BRAF_AND_RAF_FUSIONS		53	-0.430023	-1.32048	0.103009	0.412501	1	2509	tags=42%, list=32%, signal=60%
GOBP_METAL_ION_TRANSPORT	GOBP_METAL_ION_TRANSPORT		195	-0.374953	-1.31579	0.0259067	0.412547	1	1367	tags=24%, list=17%, signal=28%
GOCC_ANCHORED_COMPONENT_OF_PLASMA_MEMBRANE	GOCC_ANCHORED_COMPONENT_OF_PLASMA_MEMBRANE		20	-0.505897	-1.31538	0.135068	0.412602	1	105	tags=15%, list=1%, signal=15%
GOBP_MAINTENANCE_OF_PROTEIN_LOCATION	GOBP_MAINTENANCE_OF_PROTEIN_LOCATION		59	-0.423599	-1.32079	0.0852273	0.412735	1	2017	tags=34%, list=25%, signal=45%
GOCC_INNER_MITOCHONDRIAL_MEMBRANE_PROTEIN_COMPLEX	GOCC_INNER_MITOCHONDRIAL_MEMBRANE_PROTEIN_COMPLEX		105	-0.394137	-1.31592	0.0488599	0.412735	1	2633	tags=47%, list=33%, signal=69%
GOCC_GTPASE_COMPLEX	GOCC_GTPASE_COMPLEX		26	-0.485754	-1.31983	0.105263	0.412788	1	2691	tags=62%, list=34%, signal=93%
REACTOME_LEISHMANIA_INFECTION	REACTOME_LEISHMANIA_INFECTION		103	-0.393197	-1.31551	0.0455038	0.412792	1	2472	tags=42%, list=31%, signal=60%
GOCC_RIBONUCLEOPROTEIN_GRANULE	GOCC_RIBONUCLEOPROTEIN_GRANULE		165	-0.37803	-1.31607	0.0303983	0.412852	1	3232	tags=52%, list=41%, signal=85%
GOBP_REGULATION_OF_HEART_RATE	GOBP_REGULATION_OF_HEART_RATE		31	-0.467287	-1.32053	0.0974421	0.412906	1	1110	tags=35%, list=14%, signal=41%
GOBP_VASCULAR_TRANSPORT	GOBP_VASCULAR_TRANSPORT		47	-0.43824	-1.31637	0.115023	0.413056	1	1348	tags=23%, list=17%, signal=28%
GOBP_REGULATION_OF_ALTERNATIVE_MRNA_SPLICING_VIA_SPLICEOSOME	GOBP_REGULATION_OF_ALTERNATIVE_MRNA_SPLICING_VIA_SPLICEOSOME		51	-0.428662	-1.31988	0.0978774	0.413163	1	3239	tags=51%, list=41%, signal=85%
GOBP_NEGATIVE_REGULATION_OF_AMYLOID_PRECURSOR_PROTEIN_CATABOLIC_PROCESS	GOBP_NEGATIVE_REGULATION_OF_AMYLOID_PRECURSOR_PROTEIN_CATABOLIC_PROCESS		17	-0.525345	-1.31499	0.122208	0.413209	1	836	tags=24%, list=11%, signal=26%
GOCC_CORTICAL_ACTIN_CYTOSKELETON	GOCC_CORTICAL_ACTIN_CYTOSKELETON		52	-0.435741	-1.31607	0.0912281	0.413353	1	1049	tags=27%, list=13%, signal=31%
GOCC_ACTIN_FILAMENT_BUNDLE	GOCC_ACTIN_FILAMENT_BUNDLE		47	-0.439909	-1.31921	0.0876777	0.413443	1	850	tags=28%, list=11%, signal=31%
GOCC_ENDOPLASMIC_RETICULUM_GOLGI_INTERMEDIATE_COMPARTMENT	GOCC_ENDOPLASMIC_RETICULUM_GOLGI_INTERMEDIATE_COMPARTMENT		85	-0.403345	-1.31641	0.0787746	0.413456	1	1606	tags=28%, list=20%, signal=35%
GOBP_REGULATION_OF_VOLTAGE_GATED_CALCIUM_CHANNEL_ACTIVITY	GOBP_REGULATION_OF_VOLTAGE_GATED_CALCIUM_CHANNEL_ACTIVITY		19	-0.513432	-1.31327	0.133501	0.413784	1	1584	tags=53%, list=20%, signal=66%
GOBP_IRON_SULFUR_CLUSTER_ASSEMBLY	GOBP_IRON_SULFUR_CLUSTER_ASSEMBLY		21	-0.506141	-1.31649	0.119255	0.413793	1	2634	tags=62%, list=33%, signal=92%
REACTOME_RHOU_GTPASE_CYCLE	REACTOME_RHOU_GTPASE_CYCLE		29	-0.471863	-1.31659	0.118788	0.41401	1	1333	tags=34%, list=17%, signal=41%
GOMF_RNA_POLYMERASE_II_GENERAL_TRANSCRIPTION_INITIATION_FACTOR_BINDING	GOMF_RNA_POLYMERASE_II_GENERAL_TRANSCRIPTION_INITIATION_FACTOR_BINDING		15	-0.538047	-1.31356	0.134953	0.414029	1	1339	tags=33%, list=17%, signal=40%
GOMF_LYASE_ACTIVITY	GOMF_LYASE_ACTIVITY		102	-0.39386	-1.31449	0.0613363	0.414056	1	2389	tags=36%, list=30%, signal=51%
REACTOME_HCMV_INFECTION	REACTOME_HCMV_INFECTION		99	-0.397342	-1.31676	0.0685083	0.414058	1	1595	tags=27%, list=20%, signal=34%
REACTOME_SIGNALING_BY_PDGFR_IN_DISEASE	REACTOME_SIGNALING_BY_PDGFR_IN_DISEASE		18	-0.513219	-1.31692	0.127937	0.414179	1	1159	tags=28%, list=15%, signal=32%
GOBP_REGULATION_OF_MICROTUBULE_CYTOSKELETON_ORGANIZATION	GOBP_REGULATION_OF_MICROTUBULE_CYTOSKELETON_ORGANIZATION		91	-0.39897	-1.31423	0.0638528	0.414296	1	2676	tags=49%, list=34%, signal=74%
REACTOME_ADHERENS_JUNCTIONS_INTERACTIONS	REACTOME_ADHERENS_JUNCTIONS_INTERACTIONS		20	-0.507168	-1.31327	0.132986	0.414302	1	3330	tags=60%, list=42%, signal=103%
GOBP_POSITIVE_REGULATION_OF_PROTEIN_DEPHOSPHORYLATION	GOBP_POSITIVE_REGULATION_OF_PROTEIN_DEPHOSPHORYLATION		25	-0.488353	-1.31356	0.124384	0.414561	1	1977	tags=52%, list=25%, signal=69%
GOCC_CATALYTIC_STEP_2_SPLICEOSOME	GOCC_CATALYTIC_STEP_2_SPLICEOSOME		84	-0.402071	-1.31712	0.0722222	0.414679	1	3292	tags=52%, list=41%, signal=88%
GOCC_TRANSPORTER_COMPLEX	GOCC_TRANSPORTER_COMPLEX		110	-0.392584	-1.3139	0.0555556	0.414695	1	1177	tags=25%, list=15%, signal=28%
GOBP_REGULATION_OF_PROTEIN_BINDING	GOBP_REGULATION_OF_PROTEIN_BINDING		107	-0.394908	-1.31692	0.0573319	0.41472	1	1957	tags=34%, list=25%, signal=44%
GOBP_MRNA_SPLICE_SITE_SELECTION	GOBP_MRNA_SPLICE_SITE_SELECTION		30	-0.471061	-1.3137	0.128761	0.414738	1	2624	tags=50%, list=33%, signal=74%
GOMF_CARBOXY_LYASE_ACTIVITY	GOMF_CARBOXY_LYASE_ACTIVITY		20	-0.510858	-1.31728	0.126138	0.414755	1	1641	tags=40%, list=21%, signal=50%
GOBP_REGULATION_OF_MRNA_CATABOLIC_PROCESS	GOBP_REGULATION_OF_MRNA_CATABOLIC_PROCESS		164	-0.378722	-1.31241	0.0386625	0.415163	1	1743	tags=27%, list=22%, signal=34%
GOBP_PROTON_TRANSMEMBRANE_TRANSPORT	GOBP_PROTON_TRANSMEMBRANE_TRANSPORT		74	-0.409265	-1.31728	0.076412	0.415287	1	1697	tags=41%, list=21%, signal=51%
GOBP_PROTEIN_TETRAMERIZATION	GOBP_PROTEIN_TETRAMERIZATION		46	-0.436806	-1.31067	0.106079	0.415351	1	1953	tags=39%, list=25%, signal=52%
GOBP_REGULATION_OF_CYTOSOLIC_CALCIUM_ION_CONCENTRATION	GOBP_REGULATION_OF_CYTOSOLIC_CALCIUM_ION_CONCENTRATION		106	-0.399154	-1.31743	0.0457019	0.415421	1	1123	tags=24%, list=14%, signal=27%
GOBP_HYDROGEN_PEROXIDE_CATABOLIC_PROCESS	GOBP_HYDROGEN_PEROXIDE_CATABOLIC_PROCESS		16	-0.535863	-1.31249	0.134309	0.415455	1	2220	tags=50%, list=28%, signal=69%
GOCC_CLATHRIN_VESICLE_COAT	GOCC_CLATHRIN_VESICLE_COAT		24	-0.497884	-1.31137	0.110092	0.415483	1	1435	tags=33%, list=18%, signal=41%
GOBP_ALCOHOL_BIOSYNTHETIC_PROCESS	GOBP_ALCOHOL_BIOSYNTHETIC_PROCESS		73	-0.413628	-1.31759	0.0655367	0.415532	1	1078	tags=23%, list=14%, signal=27%
GOMF_HEAT_SHOCK_PROTEIN_BINDING	GOMF_HEAT_SHOCK_PROTEIN_BINDING		86	-0.398869	-1.31076	0.0726872	0.415638	1	1943	tags=34%, list=24%, signal=44%
GOBP_REGULATION_OF_PROTEIN_AUTOPHOSPHORYLATION	GOBP_REGULATION_OF_PROTEIN_AUTOPHOSPHORYLATION		26	-0.478569	-1.31775	0.105721	0.415652	1	1221	tags=35%, list=15%, signal=41%
GOBP_CEREBELLAR_CORTEX_DEVELOPMENT	GOBP_CEREBELLAR_CORTEX_DEVELOPMENT		22	-0.505453	-1.31111	0.134071	0.415662	1	1911	tags=45%, list=24%, signal=60%
GOBP_MAINTENANCE_OF_PROTEIN_LOCATION_IN_NUCLEUS	GOBP_MAINTENANCE_OF_PROTEIN_LOCATION_IN_NUCLEUS		18	-0.525185	-1.31791	0.126482	0.415744	1	1851	tags=44%, list=23%, signal=58%
GOBP_FEAR_RESPONSE	GOBP_FEAR_RESPONSE		15	-0.539044	-1.31147	0.134211	0.415752	1	25	tags=13%, list=0%, signal=13%
GOBP_CARDIAC_MUSCLE_CELL_PROLIFERATION	GOBP_CARDIAC_MUSCLE_CELL_PROLIFERATION		21	-0.50834	-1.31807	0.125	0.415788	1	194	tags=10%, list=2%, signal=10%
GOBP_NEGATIVE_REGULATION_OF_CATION_CHANNEL_ACTIVITY	GOBP_NEGATIVE_REGULATION_OF_CATION_CHANNEL_ACTIVITY		20	-0.508489	-1.31196	0.138853	0.415939	1	2145	tags=60%, list=27%, signal=82%
GOBP_LATE_ENDOSOME_TO_VACUOLE_TRANSPORT	GOBP_LATE_ENDOSOME_TO_VACUOLE_TRANSPORT		17	-0.530298	-1.3182	0.135753	0.415992	1	3262	tags=76%, list=41%, signal=129%
GOBP_BONE_REMODELING	GOBP_BONE_REMODELING		22	-0.498733	-1.31081	0.129199	0.416035	1	2	tags=5%, list=0%, signal=5%
GOMF_ATPASE_BINDING	GOMF_ATPASE_BINDING		63	-0.41396	-1.31152	0.0976163	0.41616	1	1972	tags=35%, list=25%, signal=46%
GOBP_NEGATIVE_REGULATION_OF_PROTEOLYSIS	GOBP_NEGATIVE_REGULATION_OF_PROTEOLYSIS		137	-0.381246	-1.31152	0.0404255	0.41668	1	2183	tags=36%, list=27%, signal=48%
GOBP_ANTIGEN_RECEPTOR_MEDIATED_SIGNALING_PATHWAY	GOBP_ANTIGEN_RECEPTOR_MEDIATED_SIGNALING_PATHWAY		117	-0.391512	-1.30921	0.0422078	0.417528	1	2308	tags=37%, list=29%, signal=51%
REACTOME_DNA_DAMAGE_RECOGNITION_IN_GG_NER	REACTOME_DNA_DAMAGE_RECOGNITION_IN_GG_NER		35	-0.45984	-1.30973	0.111922	0.417547	1	1596	tags=31%, list=20%, signal=39%
GOCC_SMALL_RIBOSOMAL_SUBUNIT	GOCC_SMALL_RIBOSOMAL_SUBUNIT		65	-0.412077	-1.30883	0.0978865	0.417619	1	2656	tags=49%, list=33%, signal=73%
GOBP_NEGATIVE_REGULATION_OF_ENDOTHELIAL_CELL_PROLIFERATION	GOBP_NEGATIVE_REGULATION_OF_ENDOTHELIAL_CELL_PROLIFERATION		19	-0.507288	-1.30952	0.122293	0.417646	1	344	tags=11%, list=4%, signal=11%
GOBP_RESPONSE_TO_CARBOHYDRATE	GOBP_RESPONSE_TO_CARBOHYDRATE		104	-0.394947	-1.3089	0.0597826	0.417904	1	1150	tags=20%, list=14%, signal=23%
GOBP_VIRAL_RELEASE_FROM_HOST_CELL	GOBP_VIRAL_RELEASE_FROM_HOST_CELL		20	-0.497557	-1.30922	0.14418	0.418026	1	3049	tags=65%, list=38%, signal=105%
GOBP_ENDOSOMAL_TRANSPORT	GOBP_ENDOSOMAL_TRANSPORT		178	-0.372781	-1.30677	0.0394191	0.418306	1	2192	tags=35%, list=28%, signal=48%
GOCC_SARCOLEMMA	GOCC_SARCOLEMMA		69	-0.415747	-1.30694	0.0902005	0.418322	1	1348	tags=30%, list=17%, signal=36%
GOBP_MONOSACCHARIDE_METABOLIC_PROCESS	GOBP_MONOSACCHARIDE_METABOLIC_PROCESS		155	-0.377937	-1.307	0.0380148	0.418663	1	1674	tags=28%, list=21%, signal=35%
GOBP_REGULATION_OF_REGULATED_SECRETORY_PATHWAY	GOBP_REGULATION_OF_REGULATED_SECRETORY_PATHWAY		65	-0.415871	-1.30548	0.0882353	0.418882	1	2145	tags=42%, list=27%, signal=56%
REACTOME_L1CAM_INTERACTIONS	REACTOME_L1CAM_INTERACTIONS		83	-0.405717	-1.3056	0.0737074	0.419064	1	1278	tags=29%, list=16%, signal=34%
GOBP_POSITIVE_REGULATION_OF_NEURON_DEATH	GOBP_POSITIVE_REGULATION_OF_NEURON_DEATH		51	-0.426509	-1.30701	0.0980163	0.419151	1	1462	tags=29%, list=18%, signal=36%
GOBP_REGULATION_OF_MUSCLE_SYSTEM_PROCESS	GOBP_REGULATION_OF_MUSCLE_SYSTEM_PROCESS		101	-0.386026	-1.30708	0.0630435	0.419442	1	1124	tags=24%, list=14%, signal=27%
GOCC_PRESYNAPTIC_ACTIVE_ZONE	GOCC_PRESYNAPTIC_ACTIVE_ZONE		49	-0.424623	-1.30565	0.110329	0.419456	1	1583	tags=33%, list=20%, signal=41%
GOBP_CELLULAR_AMINO_ACID_BIOSYNTHETIC_PROCESS	GOBP_CELLULAR_AMINO_ACID_BIOSYNTHETIC_PROCESS		48	-0.433235	-1.30796	0.0936019	0.419575	1	1855	tags=40%, list=23%, signal=51%
GOCC_INCLUSION_BODY	GOCC_INCLUSION_BODY		49	-0.430799	-1.3077	0.101775	0.419805	1	1993	tags=37%, list=25%, signal=49%
GOBP_WATER_SOLUBLE_VITAMIN_METABOLIC_PROCESS	GOBP_WATER_SOLUBLE_VITAMIN_METABOLIC_PROCESS		40	-0.44484	-1.30731	0.107143	0.419873	1	1403	tags=25%, list=18%, signal=30%
GOBP_REGULATION_OF_INTRACELLULAR_PROTEIN_TRANSPORT	GOBP_REGULATION_OF_INTRACELLULAR_PROTEIN_TRANSPORT		158	-0.380572	-1.30567	0.0437956	0.419916	1	1674	tags=28%, list=21%, signal=35%
GOBP_PLATELET_DEGRANULATION	GOBP_PLATELET_DEGRANULATION		67	-0.405579	-1.30709	0.0847458	0.419963	1	1414	tags=27%, list=18%, signal=32%
GOCC_REGION_OF_CYTOSOL	GOCC_REGION_OF_CYTOSOL		19	-0.502371	-1.30737	0.12963	0.420227	1	3066	tags=68%, list=39%, signal=111%
GOMF_HSP70_PROTEIN_BINDING	GOMF_HSP70_PROTEIN_BINDING		26	-0.477708	-1.30572	0.124384	0.420284	1	1943	tags=38%, list=24%, signal=51%
REACTOME_SIGNALING_BY_NOTCH	REACTOME_SIGNALING_BY_NOTCH		136	-0.383041	-1.30579	0.0429646	0.420597	1	2738	tags=43%, list=34%, signal=65%
GOCC_EXTRINSIC_COMPONENT_OF_PLASMA_MEMBRANE	GOCC_EXTRINSIC_COMPONENT_OF_PLASMA_MEMBRANE		100	-0.390279	-1.30445	0.0609358	0.420715	1	2145	tags=34%, list=27%, signal=46%
GOBP_POSITIVE_REGULATION_OF_TELOMERASE_ACTIVITY	GOBP_POSITIVE_REGULATION_OF_TELOMERASE_ACTIVITY		24	-0.483305	-1.30461	0.132576	0.420748	1	2407	tags=42%, list=30%, signal=60%
GOBP_GLUCOSE_METABOLIC_PROCESS	GOBP_GLUCOSE_METABOLIC_PROCESS		118	-0.386964	-1.30363	0.0652406	0.421022	1	1674	tags=29%, list=21%, signal=36%
REACTOME_NEURONAL_SYSTEM	REACTOME_NEURONAL_SYSTEM		199	-0.366373	-1.30402	0.0287179	0.421496	1	1729	tags=32%, list=22%, signal=39%
REACTOME_RHOJ_GTPASE_CYCLE	REACTOME_RHOJ_GTPASE_CYCLE		46	-0.435068	-1.30364	0.105263	0.421523	1	1374	tags=20%, list=17%, signal=24%
GOBP_SPERM_EGG_RECOGNITION	GOBP_SPERM_EGG_RECOGNITION		16	-0.530463	-1.30378	0.139257	0.421668	1	2848	tags=69%, list=36%, signal=107%
GOBP_INNATE_IMMUNE_RESPONSE_ACTIVATING_SIGNAL_TRANSDUCTION	GOBP_INNATE_IMMUNE_RESPONSE_ACTIVATING_SIGNAL_TRANSDUCTION		74	-0.408583	-1.30293	0.0705623	0.422	1	2738	tags=47%, list=34%, signal=71%
GOBP_POSITIVE_REGULATION_OF_NERVOUS_SYSTEM_PROCESS	GOBP_POSITIVE_REGULATION_OF_NERVOUS_SYSTEM_PROCESS		15	-0.540133	-1.30275	0.137976	0.422005	1	798	tags=20%, list=10%, signal=22%
GOBP_EXTRACELLULAR_VESICLE_BIOGENESIS	GOBP_EXTRACELLULAR_VESICLE_BIOGENESIS		15	-0.543994	-1.30308	0.14	0.422086	1	637	tags=27%, list=8%, signal=29%
REACTOME_PROCESSING_OF_INTRONLESS_PRE_MRNAS	REACTOME_PROCESSING_OF_INTRONLESS_PRE_MRNAS		19	-0.506331	-1.30248	0.137887	0.42232	1	1413	tags=26%, list=18%, signal=32%
REACTOME_RRNA_PROCESSING	REACTOME_RRNA_PROCESSING		175	-0.374243	-1.30227	0.0380267	0.422408	1	1627	tags=25%, list=20%, signal=30%
GOBP_POSITIVE_REGULATION_OF_PROTEIN_AUTOPHOSPHORYLATION	GOBP_POSITIVE_REGULATION_OF_PROTEIN_AUTOPHOSPHORYLATION		15	-0.532346	-1.30201	0.140808	0.422621	1	1166	tags=33%, list=15%, signal=39%
GOBP_REGULATION_OF_RYANODINE_SENSITIVE_CALCIUM_RELEASE_CHANNEL_ACTIVITY	GOBP_REGULATION_OF_RYANODINE_SENSITIVE_CALCIUM_RELEASE_CHANNEL_ACTIVITY		17	-0.521223	-1.3015	0.13601	0.423627	1	1899	tags=59%, list=24%, signal=77%
REACTOME_FORMATION_OF_TUBULIN_FOLDING_INTERMEDIATES_BY_CCT_TRIC	REACTOME_FORMATION_OF_TUBULIN_FOLDING_INTERMEDIATES_BY_CCT_TRIC		20	-0.510545	-1.30093	0.149935	0.424731	1	2848	tags=75%, list=36%, signal=117%
GOBP_REGULATION_OF_CELL_MATRIX_ADHESION	GOBP_REGULATION_OF_CELL_MATRIX_ADHESION		62	-0.412237	-1.30057	0.0904977	0.425237	1	1291	tags=24%, list=16%, signal=29%
GOBP_PROTEIN_LOCALIZATION_TO_POSTSYNAPSE	GOBP_PROTEIN_LOCALIZATION_TO_POSTSYNAPSE		26	-0.488236	-1.29934	0.114796	0.428371	1	1672	tags=38%, list=21%, signal=49%
GOCC_FICOLIN_1_RICH_GRANULE_MEMBRANE	GOCC_FICOLIN_1_RICH_GRANULE_MEMBRANE		22	-0.49318	-1.29909	0.13929	0.428588	1	2579	tags=55%, list=32%, signal=80%
GOBP_PROTEIN_QUALITY_CONTROL_FOR_MISFOLDED_OR_INCOMPLETELY_SYNTHESIZED_PROTEINS	GOBP_PROTEIN_QUALITY_CONTROL_FOR_MISFOLDED_OR_INCOMPLETELY_SYNTHESIZED_PROTEINS		25	-0.478465	-1.29868	0.125786	0.429207	1	1191	tags=32%, list=15%, signal=38%
GOBP_REGULATION_OF_SIGNALING_RECEPTOR_ACTIVITY	GOBP_REGULATION_OF_SIGNALING_RECEPTOR_ACTIVITY		64	-0.409038	-1.29819	0.0928652	0.429626	1	752	tags=20%, list=9%, signal=22%
REACTOME_METABOLISM_OF_VITAMINS_AND_COFACTORS	REACTOME_METABOLISM_OF_VITAMINS_AND_COFACTORS		87	-0.391799	-1.29825	0.0844298	0.429965	1	2907	tags=44%, list=37%, signal=68%
GOBP_POSITIVE_REGULATION_OF_VIRAL_LIFE_CYCLE	GOBP_POSITIVE_REGULATION_OF_VIRAL_LIFE_CYCLE		17	-0.525721	-1.29762	0.158098	0.430736	1	2145	tags=53%, list=27%, signal=72%
GOBP_CLATHRIN_DEPENDENT_ENDOCYTOSIS	GOBP_CLATHRIN_DEPENDENT_ENDOCYTOSIS		39	-0.446728	-1.29716	0.112864	0.431503	1	1471	tags=31%, list=18%, signal=38%
GOBP_PROTEIN_MODIFICATION_BY_SMALL_PROTEIN_REMOVAL	GOBP_PROTEIN_MODIFICATION_BY_SMALL_PROTEIN_REMOVAL		194	-0.37029	-1.29676	0.0302714	0.432096	1	2918	tags=49%, list=37%, signal=75%
GOBP_REGULATION_OF_TORC1_SIGNALING	GOBP_REGULATION_OF_TORC1_SIGNALING		22	-0.498828	-1.29618	0.140127	0.433324	1	1443	tags=27%, list=18%, signal=33%
GOCC_SM_LIKE_PROTEIN_FAMILY_COMPLEX	GOCC_SM_LIKE_PROTEIN_FAMILY_COMPLEX		73	-0.401749	-1.29581	0.0983051	0.433854	1	2897	tags=45%, list=36%, signal=70%
GOMF_NUCLEAR_RECEPTOR_COACTIVATOR_ACTIVITY	GOMF_NUCLEAR_RECEPTOR_COACTIVATOR_ACTIVITY		43	-0.434173	-1.29543	0.115385	0.434494	1	1675	tags=35%, list=21%, signal=44%
GOBP_NEGATIVE_REGULATION_OF_CANONICAL_WNT_SIGNALING_PATHWAY	GOBP_NEGATIVE_REGULATION_OF_CANONICAL_WNT_SIGNALING_PATHWAY		96	-0.391685	-1.2949	0.0568306	0.435512	1	1861	tags=32%, list=23%, signal=42%
GOBP_CELLULAR_RESPONSE_TO_ABIOTIC_STIMULUS	GOBP_CELLULAR_RESPONSE_TO_ABIOTIC_STIMULUS		176	-0.370323	-1.29447	0.0514933	0.436307	1	1326	tags=22%, list=17%, signal=26%
GOBP_PROTEIN_LOCALIZATION_TO_MITOCHONDRION	GOBP_PROTEIN_LOCALIZATION_TO_MITOCHONDRION		106	-0.384087	-1.29425	0.0718954	0.43645	1	2436	tags=42%, list=31%, signal=59%
REACTOME_MAPK_FAMILY_SIGNALING_CASCADES	REACTOME_MAPK_FAMILY_SIGNALING_CASCADES		185	-0.366809	-1.29386	0.0309278	0.436546	1	2741	tags=43%, list=34%, signal=64%
REACTOME_APOPTOTIC_FACTOR_MEDIATED_RESPONSE	REACTOME_APOPTOTIC_FACTOR_MEDIATED_RESPONSE		16	-0.535551	-1.29295	0.147368	0.436626	1	1037	tags=38%, list=13%, signal=43%
GOBP_POSITIVE_REGULATION_OF_INTRACELLULAR_PROTEIN_TRANSPORT	GOBP_POSITIVE_REGULATION_OF_INTRACELLULAR_PROTEIN_TRANSPORT		116	-0.383746	-1.2939	0.073913	0.436952	1	1674	tags=28%, list=21%, signal=36%
GOBP_NEGATIVE_REGULATION_OF_DNA_BINDING	GOBP_NEGATIVE_REGULATION_OF_DNA_BINDING		23	-0.489163	-1.2923	0.128788	0.436995	1	1887	tags=43%, list=24%, signal=57%
GOBP_ENDOSOME_ORGANIZATION	GOBP_ENDOSOME_ORGANIZATION		60	-0.411252	-1.29299	0.117914	0.437061	1	1723	tags=32%, list=22%, signal=40%
GOBP_RECEPTOR_LOCALIZATION_TO_SYNAPSE	GOBP_RECEPTOR_LOCALIZATION_TO_SYNAPSE		36	-0.449344	-1.29331	0.118563	0.43713	1	1754	tags=36%, list=22%, signal=46%
GOBP_NEGATIVE_REGULATION_OF_ANION_TRANSMEMBRANE_TRANSPORT	GOBP_NEGATIVE_REGULATION_OF_ANION_TRANSMEMBRANE_TRANSPORT		17	-0.517193	-1.29312	0.128335	0.437166	1	2485	tags=47%, list=31%, signal=68%
GOBP_ACTIN_CYTOSKELETON_REORGANIZATION	GOBP_ACTIN_CYTOSKELETON_REORGANIZATION		56	-0.413856	-1.29199	0.101058	0.437334	1	1462	tags=29%, list=18%, signal=35%
GOBP_REGULATION_OF_ESTABLISHMENT_OF_PROTEIN_LOCALIZATION_TO_MITOCHONDRION	GOBP_REGULATION_OF_ESTABLISHMENT_OF_PROTEIN_LOCALIZATION_TO_MITOCHONDRION		49	-0.427963	-1.29182	0.118406	0.437345	1	2696	tags=53%, list=34%, signal=80%
GOBP_ATP_SYNTHESIS_COUPLED_PROTON_TRANSPORT	GOBP_ATP_SYNTHESIS_COUPLED_PROTON_TRANSPORT		16	-0.519027	-1.29338	0.174029	0.437451	1	2264	tags=38%, list=28%, signal=52%
GOBP_DETECTION_OF_STIMULUS_INVOLVED_IN_SENSORY_PERCEPTION	GOBP_DETECTION_OF_STIMULUS_INVOLVED_IN_SENSORY_PERCEPTION		34	-0.453237	-1.29231	0.117503	0.437451	1	514	tags=18%, list=6%, signal=19%
GOBP_CELLULAR_PROTEIN_COMPLEX_DISASSEMBLY	GOBP_CELLULAR_PROTEIN_COMPLEX_DISASSEMBLY		165	-0.368206	-1.29244	0.0490405	0.437596	1	2052	tags=33%, list=26%, signal=43%
GOBP_POSITIVE_REGULATION_OF_RNA_SPLICING	GOBP_POSITIVE_REGULATION_OF_RNA_SPLICING		31	-0.453574	-1.29126	0.135037	0.43853	1	2758	tags=48%, list=35%, signal=74%
GOCC_EXORIBONUCLEASE_COMPLEX	GOCC_EXORIBONUCLEASE_COMPLEX		24	-0.48521	-1.2909	0.138365	0.439054	1	1554	tags=29%, list=20%, signal=36%
GOBP_REGULATION_OF_STEM_CELL_DIFFERENTIATION	GOBP_REGULATION_OF_STEM_CELL_DIFFERENTIATION		82	-0.394955	-1.29064	0.100223	0.43935	1	3137	tags=52%, list=39%, signal=86%
GOBP_SPINDLE_LOCALIZATION	GOBP_SPINDLE_LOCALIZATION		34	-0.451773	-1.29013	0.120393	0.440336	1	312	tags=12%, list=4%, signal=12%
GOBP_PROTEIN_HOMOTETRAMERIZATION	GOBP_PROTEIN_HOMOTETRAMERIZATION		32	-0.455525	-1.28938	0.141604	0.441627	1	1953	tags=41%, list=25%, signal=54%
GOCC_NON_MOTILE_CILIUM	GOCC_NON_MOTILE_CILIUM		89	-0.391886	-1.2895	0.0852974	0.44177	1	2263	tags=42%, list=28%, signal=57%
GOBP_SECRETORY_GRANULE_ORGANIZATION	GOBP_SECRETORY_GRANULE_ORGANIZATION		15	-0.52767	-1.28911	0.153947	0.441927	1	985	tags=33%, list=12%, signal=38%
REACTOME_RHO_GTPASES_ACTIVATE_FORMINS	REACTOME_RHO_GTPASES_ACTIVATE_FORMINS		107	-0.383937	-1.28846	0.0761803	0.443366	1	2741	tags=49%, list=34%, signal=73%
GOBP_DETECTION_OF_STIMULUS	GOBP_DETECTION_OF_STIMULUS		124	-0.385175	-1.28771	0.0479233	0.444583	1	1481	tags=27%, list=19%, signal=33%
GOCC_ENDOPLASMIC_RETICULUM_GOLGI_INTERMEDIATE_COMPARTMENT_MEMBRANE	GOCC_ENDOPLASMIC_RETICULUM_GOLGI_INTERMEDIATE_COMPARTMENT_MEMBRANE		43	-0.430917	-1.28728	0.118705	0.444923	1	1044	tags=21%, list=13%, signal=24%
GOBP_RESPONSE_TO_X_RAY	GOBP_RESPONSE_TO_X_RAY		18	-0.49682	-1.28776	0.150611	0.44496	1	2302	tags=39%, list=29%, signal=55%
GOBP_POSITIVE_REGULATION_OF_ORGAN_GROWTH	GOBP_POSITIVE_REGULATION_OF_ORGAN_GROWTH		18	-0.509497	-1.28706	0.16199	0.445022	1	956	tags=28%, list=12%, signal=32%
GOBP_VITAMIN_METABOLIC_PROCESS	GOBP_VITAMIN_METABOLIC_PROCESS		50	-0.428321	-1.28741	0.122619	0.445039	1	1403	tags=24%, list=18%, signal=29%
GOBP_VIRAL_BUDDING_VIA_HOST_ESCRT_COMPLEX	GOBP_VIRAL_BUDDING_VIA_HOST_ESCRT_COMPLEX		17	-0.519104	-1.28596	0.183377	0.447392	1	2948	tags=71%, list=37%, signal=112%
GOCC_SPLICEOSOMAL_COMPLEX	GOCC_SPLICEOSOMAL_COMPLEX		174	-0.367881	-1.2861	0.046729	0.447469	1	3320	tags=51%, list=42%, signal=86%
REACTOME_FORMATION_OF_INCISION_COMPLEX_IN_GG_NER	REACTOME_FORMATION_OF_INCISION_COMPLEX_IN_GG_NER		38	-0.443188	-1.28543	0.125452	0.447978	1	2074	tags=39%, list=26%, signal=53%
GOCC_POSTSYNAPTIC_CYTOSOL	GOCC_POSTSYNAPTIC_CYTOSOL		15	-0.526717	-1.2855	0.168643	0.448279	1	2292	tags=53%, list=29%, signal=75%
GOBP_POSITIVE_REGULATION_OF_CANONICAL_WNT_SIGNALING_PATHWAY	GOBP_POSITIVE_REGULATION_OF_CANONICAL_WNT_SIGNALING_PATHWAY		90	-0.392838	-1.28509	0.0936123	0.448483	1	2911	tags=50%, list=37%, signal=78%
GOMF_GDP_BINDING	GOMF_GDP_BINDING		55	-0.420161	-1.28473	0.114548	0.448567	1	2192	tags=35%, list=28%, signal=47%
GOBP_POSITIVE_REGULATION_OF_RESPONSE_TO_ENDOPLASMIC_RETICULUM_STRESS	GOBP_POSITIVE_REGULATION_OF_RESPONSE_TO_ENDOPLASMIC_RETICULUM_STRESS		21	-0.490322	-1.28484	0.157757	0.448736	1	1054	tags=33%, list=13%, signal=38%
REACTOME_NEGATIVE_REGULATION_OF_MET_ACTIVITY	REACTOME_NEGATIVE_REGULATION_OF_MET_ACTIVITY		17	-0.512092	-1.28443	0.154263	0.448828	1	2656	tags=59%, list=33%, signal=88%
GOBP_REGULATION_OF_PEPTIDYL_THREONINE_PHOSPHORYLATION	GOBP_REGULATION_OF_PEPTIDYL_THREONINE_PHOSPHORYLATION		24	-0.476132	-1.28417	0.150565	0.449086	1	1399	tags=38%, list=18%, signal=45%
REACTOME_RESPONSE_TO_ELEVATED_PLATELET_CYTOSOLIC_CA2	REACTOME_RESPONSE_TO_ELEVATED_PLATELET_CYTOSOLIC_CA2		75	-0.391836	-1.28323	0.100115	0.449771	1	2767	tags=45%, list=35%, signal=69%
GOMF_CYTOKINE_ACTIVITY	GOMF_CYTOKINE_ACTIVITY		17	-0.514629	-1.28302	0.145266	0.449873	1	2615	tags=59%, list=33%, signal=87%
GOBP_POSITIVE_REGULATION_OF_NITRIC_OXIDE_METABOLIC_PROCESS	GOBP_POSITIVE_REGULATION_OF_NITRIC_OXIDE_METABOLIC_PROCESS		16	-0.520817	-1.2833	0.165289	0.450061	1	2509	tags=56%, list=32%, signal=82%
GOMF_MISFOLDED_PROTEIN_BINDING	GOMF_MISFOLDED_PROTEIN_BINDING		22	-0.486162	-1.28354	0.145669	0.450416	1	1959	tags=45%, list=25%, signal=60%
GOBP_MYELOID_LEUKOCYTE_MIGRATION	GOBP_MYELOID_LEUKOCYTE_MIGRATION		54	-0.420548	-1.28333	0.114983	0.450493	1	2484	tags=46%, list=31%, signal=67%
REACTOME_ACTIVATION_OF_NMDA_RECEPTORS_AND_POSTSYNAPTIC_EVENTS	REACTOME_ACTIVATION_OF_NMDA_RECEPTORS_AND_POSTSYNAPTIC_EVENTS		60	-0.410532	-1.28243	0.109339	0.450521	1	2795	tags=53%, list=35%, signal=82%
GOCC_PHOSPHATASE_COMPLEX	GOCC_PHOSPHATASE_COMPLEX		34	-0.453909	-1.28225	0.140373	0.450581	1	1051	tags=29%, list=13%, signal=34%
GOBP_SENSORY_PERCEPTION_OF_LIGHT_STIMULUS	GOBP_SENSORY_PERCEPTION_OF_LIGHT_STIMULUS		113	-0.381441	-1.28258	0.0767591	0.450602	1	1621	tags=34%, list=20%, signal=42%
GOMF_PHOSPHATASE_REGULATOR_ACTIVITY	GOMF_PHOSPHATASE_REGULATOR_ACTIVITY		69	-0.399693	-1.28203	0.104972	0.450699	1	1045	tags=28%, list=13%, signal=31%
GOCC_9PLUS0_NON_MOTILE_CILIUM	GOCC_9PLUS0_NON_MOTILE_CILIUM		77	-0.402226	-1.28165	0.0912162	0.450829	1	1806	tags=36%, list=23%, signal=47%
GOBP_POSITIVE_REGULATION_OF_TRANSCRIPTION_REGULATORY_REGION_DNA_BINDING	GOBP_POSITIVE_REGULATION_OF_TRANSCRIPTION_REGULATORY_REGION_DNA_BINDING		15	-0.523328	-1.2814	0.170732	0.451075	1	341	tags=13%, list=4%, signal=14%
GOBP_ENDOSOME_TRANSPORT_VIA_MULTIVESICULAR_BODY_SORTING_PATHWAY	GOBP_ENDOSOME_TRANSPORT_VIA_MULTIVESICULAR_BODY_SORTING_PATHWAY		23	-0.478118	-1.28173	0.164948	0.451117	1	2891	tags=65%, list=36%, signal=102%
GOBP_NEGATIVE_REGULATION_OF_MITOCHONDRION_ORGANIZATION	GOBP_NEGATIVE_REGULATION_OF_MITOCHONDRION_ORGANIZATION		25	-0.470436	-1.28121	0.142322	0.451144	1	2738	tags=56%, list=34%, signal=85%
GOMF_FERROUS_IRON_BINDING	GOMF_FERROUS_IRON_BINDING		17	-0.509656	-1.28103	0.168464	0.451183	1	3015	tags=65%, list=38%, signal=104%
REACTOME_REGULATION_OF_HSF1_MEDIATED_HEAT_SHOCK_RESPONSE	REACTOME_REGULATION_OF_HSF1_MEDIATED_HEAT_SHOCK_RESPONSE		71	-0.398323	-1.28005	0.0980616	0.45258	1	3039	tags=49%, list=38%, signal=79%
GOBP_STEROL_HOMEOSTASIS	GOBP_STEROL_HOMEOSTASIS		26	-0.470869	-1.28012	0.143583	0.452884	1	282	tags=12%, list=4%, signal=12%
GOBP_REGULATION_OF_MICROTUBULE_POLYMERIZATION_OR_DEPOLYMERIZATION	GOBP_REGULATION_OF_MICROTUBULE_POLYMERIZATION_OR_DEPOLYMERIZATION		55	-0.410654	-1.27977	0.11124	0.452966	1	2535	tags=49%, list=32%, signal=72%
GOBP_FATTY_ACID_TRANSPORT	GOBP_FATTY_ACID_TRANSPORT		73	-0.401914	-1.28013	0.111486	0.453384	1	2031	tags=32%, list=26%, signal=42%
GOBP_REGULATION_OF_PROTEIN_STABILITY	GOBP_REGULATION_OF_PROTEIN_STABILITY		193	-0.363192	-1.27935	0.0355277	0.453659	1	1966	tags=34%, list=25%, signal=44%
GOBP_PROTEIN_HOMOOLIGOMERIZATION	GOBP_PROTEIN_HOMOOLIGOMERIZATION		83	-0.388782	-1.2788	0.0994413	0.454719	1	2017	tags=33%, list=25%, signal=43%
GOBP_PROTEIN_STABILIZATION	GOBP_PROTEIN_STABILIZATION		122	-0.377536	-1.27853	0.0680127	0.454988	1	2234	tags=42%, list=28%, signal=57%
GOBP_VESICLE_CARGO_LOADING	GOBP_VESICLE_CARGO_LOADING		17	-0.508283	-1.27791	0.162973	0.455832	1	1056	tags=29%, list=13%, signal=34%
GOBP_ESTABLISHMENT_OF_TISSUE_POLARITY	GOBP_ESTABLISHMENT_OF_TISSUE_POLARITY		85	-0.393505	-1.27722	0.103604	0.45592	1	2840	tags=47%, list=36%, signal=72%
GOBP_CYTOSOLIC_TRANSPORT	GOBP_CYTOSOLIC_TRANSPORT		126	-0.373281	-1.27766	0.0891514	0.456098	1	2231	tags=36%, list=28%, signal=49%
GOMF_PROTEIN_SERINE_THREONINE_KINASE_INHIBITOR_ACTIVITY	GOMF_PROTEIN_SERINE_THREONINE_KINASE_INHIBITOR_ACTIVITY		21	-0.492967	-1.27797	0.162703	0.456132	1	2795	tags=43%, list=35%, signal=66%
GOBP_REGULATION_OF_CELL_SUBSTRATE_JUNCTION_ORGANIZATION	GOBP_REGULATION_OF_CELL_SUBSTRATE_JUNCTION_ORGANIZATION		48	-0.431285	-1.27747	0.122066	0.456182	1	442	tags=17%, list=6%, signal=18%
REACTOME_FGFR2_ALTERNATIVE_SPLICING	REACTOME_FGFR2_ALTERNATIVE_SPLICING		24	-0.481574	-1.27726	0.165816	0.456268	1	1805	tags=38%, list=23%, signal=48%
GOBP_POSITIVE_REGULATION_OF_POTASSIUM_ION_TRANSPORT	GOBP_POSITIVE_REGULATION_OF_POTASSIUM_ION_TRANSPORT		17	-0.508241	-1.27646	0.164524	0.457168	1	1469	tags=29%, list=18%, signal=36%
GOMF_PROTEIN_TRANSPORTER_ACTIVITY	GOMF_PROTEIN_TRANSPORTER_ACTIVITY		21	-0.485409	-1.27627	0.147914	0.457205	1	1551	tags=33%, list=19%, signal=41%
GOBP_PROTEIN_INSERTION_INTO_MITOCHONDRIAL_MEMBRANE_INVOLVED_IN_APOPTOTIC_SIGNALING_PATHWAY	GOBP_PROTEIN_INSERTION_INTO_MITOCHONDRIAL_MEMBRANE_INVOLVED_IN_APOPTOTIC_SIGNALING_PATHWAY		21	-0.490146	-1.27656	0.153247	0.457382	1	1218	tags=33%, list=15%, signal=39%
GOBP_REGULATION_OF_MITOTIC_SPINDLE_ASSEMBLY	GOBP_REGULATION_OF_MITOTIC_SPINDLE_ASSEMBLY		16	-0.520663	-1.27584	0.137435	0.457935	1	1240	tags=31%, list=16%, signal=37%
GOBP_POSITIVE_REGULATION_OF_MUSCLE_HYPERTROPHY	GOBP_POSITIVE_REGULATION_OF_MUSCLE_HYPERTROPHY		16	-0.519001	-1.27434	0.16083	0.462025	1	1110	tags=25%, list=14%, signal=29%
GOMF_CALMODULIN_BINDING	GOMF_CALMODULIN_BINDING		116	-0.379832	-1.27383	0.0637149	0.462492	1	1363	tags=26%, list=17%, signal=31%
GOBP_NEGATIVE_REGULATION_OF_CATABOLIC_PROCESS	GOBP_NEGATIVE_REGULATION_OF_CATABOLIC_PROCESS		187	-0.364823	-1.27386	0.0626305	0.46291	1	981	tags=19%, list=12%, signal=21%
GOBP_PROTEIN_DEPOLYMERIZATION	GOBP_PROTEIN_DEPOLYMERIZATION		77	-0.394435	-1.27327	0.105791	0.463165	1	3005	tags=53%, list=38%, signal=85%
GOCC_TRANS_GOLGI_NETWORK	GOCC_TRANS_GOLGI_NETWORK		144	-0.370121	-1.27339	0.057652	0.463303	1	2650	tags=43%, list=33%, signal=63%
GOCC_HOST_CELLULAR_COMPONENT	GOCC_HOST_CELLULAR_COMPONENT		51	-0.419187	-1.27271	0.11758	0.463799	1	1002	tags=16%, list=13%, signal=18%
GOBP_SEQUESTERING_OF_CALCIUM_ION	GOBP_SEQUESTERING_OF_CALCIUM_ION		52	-0.417812	-1.27289	0.127359	0.463803	1	2292	tags=46%, list=29%, signal=64%
REACTOME_JNK_C_JUN_KINASES_PHOSPHORYLATION_AND_ACTIVATION_MEDIATED_BY_ACTIVATED_HUMAN_TAK1	REACTOME_JNK_C_JUN_KINASES_PHOSPHORYLATION_AND_ACTIVATION_MEDIATED_BY_ACTIVATED_HUMAN_TAK1		16	-0.521744	-1.27224	0.164921	0.464653	1	2656	tags=56%, list=33%, signal=84%
REACTOME_INTERLEUKIN_17_SIGNALING	REACTOME_INTERLEUKIN_17_SIGNALING		47	-0.418443	-1.27138	0.140309	0.466127	1	2741	tags=51%, list=34%, signal=77%
REACTOME_KSRP_KHSRP_BINDS_AND_DESTABILIZES_MRNA	REACTOME_KSRP_KHSRP_BINDS_AND_DESTABILIZES_MRNA		16	-0.515529	-1.27141	0.181217	0.466555	1	1525	tags=31%, list=19%, signal=39%
REACTOME_RHOH_GTPASE_CYCLE	REACTOME_RHOH_GTPASE_CYCLE		32	-0.447553	-1.27085	0.135167	0.46717	1	1073	tags=22%, list=13%, signal=25%
GOBP_ORGANIC_HYDROXY_COMPOUND_TRANSPORT	GOBP_ORGANIC_HYDROXY_COMPOUND_TRANSPORT		90	-0.387324	-1.27033	0.0948181	0.468181	1	2057	tags=31%, list=26%, signal=41%
GOBP_ANDROGEN_RECEPTOR_SIGNALING_PATHWAY	GOBP_ANDROGEN_RECEPTOR_SIGNALING_PATHWAY		25	-0.475272	-1.27011	0.148379	0.468308	1	1324	tags=24%, list=17%, signal=29%
GOBP_CHAPERONE_MEDIATED_PROTEIN_COMPLEX_ASSEMBLY	GOBP_CHAPERONE_MEDIATED_PROTEIN_COMPLEX_ASSEMBLY		17	-0.514928	-1.26585	0.173629	0.468573	1	2234	tags=53%, list=28%, signal=73%
GOBP_REGULATION_OF_AMYLOID_PRECURSOR_PROTEIN_CATABOLIC_PROCESS	GOBP_REGULATION_OF_AMYLOID_PRECURSOR_PROTEIN_CATABOLIC_PROCESS		27	-0.460095	-1.26849	0.16299	0.468676	1	292	tags=15%, list=4%, signal=15%
GOBP_PTERIDINE_CONTAINING_COMPOUND_METABOLIC_PROCESS	GOBP_PTERIDINE_CONTAINING_COMPOUND_METABOLIC_PROCESS		20	-0.48509	-1.2659	0.184634	0.468952	1	1403	tags=25%, list=18%, signal=30%
GOBP_RESPONSE_TO_NUTRIENT	GOBP_RESPONSE_TO_NUTRIENT		71	-0.395484	-1.26853	0.120496	0.469044	1	2308	tags=32%, list=29%, signal=45%
GOBP_POSITIVE_REGULATION_OF_ENDOCYTOSIS	GOBP_POSITIVE_REGULATION_OF_ENDOCYTOSIS		61	-0.405508	-1.26818	0.123318	0.469095	1	2145	tags=34%, list=27%, signal=47%
GOBP_ORGANIC_ACID_TRANSPORT	GOBP_ORGANIC_ACID_TRANSPORT		121	-0.371571	-1.26799	0.0731707	0.46916	1	2031	tags=31%, list=26%, signal=40%
GOMF_RNA_POLYMERASE_II_GENERAL_TRANSCRIPTION_INITIATION_FACTOR_ACTIVITY	GOMF_RNA_POLYMERASE_II_GENERAL_TRANSCRIPTION_INITIATION_FACTOR_ACTIVITY		29	-0.456777	-1.26762	0.131868	0.469223	1	1970	tags=41%, list=25%, signal=55%
GOBP_MICROTUBULE_POLYMERIZATION	GOBP_MICROTUBULE_POLYMERIZATION		54	-0.411907	-1.26592	0.126597	0.469375	1	1460	tags=30%, list=18%, signal=36%
GOBP_NON_CANONICAL_WNT_SIGNALING_PATHWAY	GOBP_NON_CANONICAL_WNT_SIGNALING_PATHWAY		104	-0.379186	-1.26858	0.0945495	0.469412	1	2840	tags=51%, list=36%, signal=78%
GOCC_RNA_POLYMERASE_II_HOLOENZYME	GOCC_RNA_POLYMERASE_II_HOLOENZYME		58	-0.413308	-1.26768	0.123557	0.469551	1	1970	tags=34%, list=25%, signal=46%
GOBP_POSITIVE_REGULATION_OF_CELL_MATRIX_ADHESION	GOBP_POSITIVE_REGULATION_OF_CELL_MATRIX_ADHESION		26	-0.469711	-1.26684	0.15995	0.469572	1	371	tags=15%, list=5%, signal=16%
REACTOME_G_PROTEIN_MEDIATED_EVENTS	REACTOME_G_PROTEIN_MEDIATED_EVENTS		35	-0.441622	-1.26666	0.141998	0.469625	1	2795	tags=54%, list=35%, signal=83%
GOBP_ACTIN_MEDIATED_CELL_CONTRACTION	GOBP_ACTIN_MEDIATED_CELL_CONTRACTION		61	-0.408867	-1.2695	0.114155	0.469646	1	1584	tags=28%, list=20%, signal=35%
GOBP_MESODERM_MORPHOGENESIS	GOBP_MESODERM_MORPHOGENESIS		27	-0.459136	-1.26599	0.166874	0.469664	1	234	tags=7%, list=3%, signal=8%
GOBP_VACUOLE_ORGANIZATION	GOBP_VACUOLE_ORGANIZATION		113	-0.377511	-1.26698	0.0761697	0.469671	1	1712	tags=27%, list=22%, signal=33%
GOMF_POLY_A_BINDING	GOMF_POLY_A_BINDING		16	-0.515268	-1.26866	0.164557	0.46969	1	3537	tags=69%, list=44%, signal=124%
GOCC_MRNA_CLEAVAGE_FACTOR_COMPLEX	GOCC_MRNA_CLEAVAGE_FACTOR_COMPLEX		21	-0.49315	-1.26912	0.148615	0.469776	1	1732	tags=33%, list=22%, signal=42%
REACTOME_HIV_LIFE_CYCLE	REACTOME_HIV_LIFE_CYCLE		133	-0.369074	-1.26702	0.0631016	0.47008	1	3387	tags=51%, list=43%, signal=88%
REACTOME_TOLL_LIKE_RECEPTOR_9_TLR9_CASCADE	REACTOME_TOLL_LIKE_RECEPTOR_9_TLR9_CASCADE		60	-0.409342	-1.26601	0.120843	0.470093	1	2741	tags=48%, list=34%, signal=73%
GOBP_ACTIVATION_OF_INNATE_IMMUNE_RESPONSE	GOBP_ACTIVATION_OF_INNATE_IMMUNE_RESPONSE		91	-0.385988	-1.26868	0.0906002	0.470114	1	2738	tags=44%, list=34%, signal=66%
GOBP_POSITIVE_REGULATION_OF_PEPTIDE_HORMONE_SECRETION	GOBP_POSITIVE_REGULATION_OF_PEPTIDE_HORMONE_SECRETION		40	-0.431733	-1.26915	0.157957	0.470201	1	316	tags=10%, list=4%, signal=10%
REACTOME_SIGNALING_BY_MODERATE_KINASE_ACTIVITY_BRAF_MUTANTS	REACTOME_SIGNALING_BY_MODERATE_KINASE_ACTIVITY_BRAF_MUTANTS		37	-0.44196	-1.26632	0.141134	0.470203	1	2509	tags=43%, list=32%, signal=63%
GOBP_RIBONUCLEOSIDE_MONOPHOSPHATE_METABOLIC_PROCESS	GOBP_RIBONUCLEOSIDE_MONOPHOSPHATE_METABOLIC_PROCESS		46	-0.420225	-1.26713	0.125298	0.470224	1	3297	tags=61%, list=41%, signal=103%
GOBP_REGULATION_OF_DENDRITIC_SPINE_MORPHOGENESIS	GOBP_REGULATION_OF_DENDRITIC_SPINE_MORPHOGENESIS		33	-0.440198	-1.26605	0.140915	0.470503	1	1762	tags=36%, list=22%, signal=47%
REACTOME_FORMATION_OF_RNA_POL_II_ELONGATION_COMPLEX	REACTOME_FORMATION_OF_RNA_POL_II_ELONGATION_COMPLEX		53	-0.41306	-1.26868	0.114943	0.470621	1	2342	tags=38%, list=29%, signal=53%
GOBP_RESPONSE_TO_LIGHT_STIMULUS	GOBP_RESPONSE_TO_LIGHT_STIMULUS		184	-0.360709	-1.26499	0.0549793	0.470703	1	1801	tags=30%, list=23%, signal=38%
GOBP_RETROGRADE_TRANSPORT_ENDOSOME_TO_GOLGI	GOBP_RETROGRADE_TRANSPORT_ENDOSOME_TO_GOLGI		64	-0.409294	-1.2647	0.114943	0.471093	1	2163	tags=39%, list=27%, signal=53%
GOBP_DNA_METHYLATION_DEPENDENT_HETEROCHROMATIN_ASSEMBLY	GOBP_DNA_METHYLATION_DEPENDENT_HETEROCHROMATIN_ASSEMBLY		17	-0.508659	-1.26421	0.182781	0.472037	1	903	tags=29%, list=11%, signal=33%
REACTOME_ACTIVATION_OF_BAD_AND_TRANSLOCATION_TO_MITOCHONDRIA	REACTOME_ACTIVATION_OF_BAD_AND_TRANSLOCATION_TO_MITOCHONDRIA		15	-0.516864	-1.26366	0.185087	0.472647	1	1218	tags=40%, list=15%, signal=47%
REACTOME_MITOTIC_METAPHASE_AND_ANAPHASE	REACTOME_MITOTIC_METAPHASE_AND_ANAPHASE		191	-0.359377	-1.2637	0.0542798	0.473038	1	2741	tags=41%, list=34%, signal=62%
REACTOME_TOLL_LIKE_RECEPTOR_CASCADES	REACTOME_TOLL_LIKE_RECEPTOR_CASCADES		82	-0.390128	-1.2632	0.0987791	0.473533	1	2741	tags=45%, list=34%, signal=68%
GOBP_NUCLEOSIDE_METABOLIC_PROCESS	GOBP_NUCLEOSIDE_METABOLIC_PROCESS		62	-0.403775	-1.26292	0.114811	0.473919	1	3196	tags=56%, list=40%, signal=94%
GOBP_REGULATION_OF_ORGANIC_ACID_TRANSPORT	GOBP_REGULATION_OF_ORGANIC_ACID_TRANSPORT		18	-0.49877	-1.2623	0.176697	0.47532	1	965	tags=28%, list=12%, signal=32%
GOBP_MULTICELLULAR_ORGANISMAL_RESPONSE_TO_STRESS	GOBP_MULTICELLULAR_ORGANISMAL_RESPONSE_TO_STRESS		20	-0.490882	-1.26201	0.164313	0.475663	1	1051	tags=30%, list=13%, signal=34%
REACTOME_FCGAMMA_RECEPTOR_FCGR_DEPENDENT_PHAGOCYTOSIS	REACTOME_FCGAMMA_RECEPTOR_FCGR_DEPENDENT_PHAGOCYTOSIS		61	-0.401326	-1.26179	0.121005	0.475839	1	1092	tags=21%, list=14%, signal=25%
GOCC_GLUTAMATERGIC_SYNAPSE	GOCC_GLUTAMATERGIC_SYNAPSE		198	-0.355704	-1.26148	0.0557276	0.476268	1	1672	tags=27%, list=21%, signal=34%
REACTOME_MITOCHONDRIAL_PROTEIN_IMPORT	REACTOME_MITOCHONDRIAL_PROTEIN_IMPORT		54	-0.410339	-1.26091	0.118743	0.476509	1	2268	tags=43%, list=29%, signal=59%
GOBP_REGULATION_OF_PHOSPHOPROTEIN_PHOSPHATASE_ACTIVITY	GOBP_REGULATION_OF_PHOSPHOPROTEIN_PHOSPHATASE_ACTIVITY		77	-0.388809	-1.26101	0.10426	0.476695	1	1045	tags=26%, list=13%, signal=30%
REACTOME_ADP_SIGNALLING_THROUGH_P2Y_PURINOCEPTOR_12	REACTOME_ADP_SIGNALLING_THROUGH_P2Y_PURINOCEPTOR_12		16	-0.520724	-1.26103	0.171731	0.477139	1	2452	tags=56%, list=31%, signal=81%
GOBP_NEGATIVE_REGULATION_OF_CELLULAR_CATABOLIC_PROCESS	GOBP_NEGATIVE_REGULATION_OF_CELLULAR_CATABOLIC_PROCESS		158	-0.367108	-1.25893	0.0762712	0.480065	1	981	tags=19%, list=12%, signal=21%
GOBP_RESPONSE_TO_ALCOHOL	GOBP_RESPONSE_TO_ALCOHOL		93	-0.378636	-1.25906	0.11039	0.480152	1	2964	tags=46%, list=37%, signal=73%
GOCC_APICAL_PART_OF_CELL	GOCC_APICAL_PART_OF_CELL		145	-0.365894	-1.25914	0.0619748	0.480419	1	1298	tags=23%, list=16%, signal=27%
GOBP_REGULATION_OF_PROTEIN_DEPOLYMERIZATION	GOBP_REGULATION_OF_PROTEIN_DEPOLYMERIZATION		58	-0.402635	-1.25939	0.139908	0.480652	1	877	tags=22%, list=11%, signal=25%
REACTOME_SIGNALING_BY_FGFR2_IN_DISEASE	REACTOME_SIGNALING_BY_FGFR2_IN_DISEASE		25	-0.458728	-1.25921	0.172111	0.480679	1	1805	tags=36%, list=23%, signal=46%
GOBP_REGULATION_OF_UBIQUITIN_PROTEIN_LIGASE_ACTIVITY	GOBP_REGULATION_OF_UBIQUITIN_PROTEIN_LIGASE_ACTIVITY		15	-0.51899	-1.25843	0.183536	0.481079	1	1526	tags=47%, list=19%, signal=58%
GOBP_MATURATION_OF_LSU_RRNA	GOBP_MATURATION_OF_LSU_RRNA		26	-0.465301	-1.25739	0.170762	0.483679	1	160	tags=12%, list=2%, signal=12%
REACTOME_ANTI_INFLAMMATORY_RESPONSE_FAVOURING_LEISHMANIA_PARASITE_INFECTION	REACTOME_ANTI_INFLAMMATORY_RESPONSE_FAVOURING_LEISHMANIA_PARASITE_INFECTION		44	-0.419356	-1.25701	0.150966	0.484372	1	2971	tags=52%, list=37%, signal=83%
GOBP_REGULATION_OF_MITOCHONDRIAL_OUTER_MEMBRANE_PERMEABILIZATION_INVOLVED_IN_APOPTOTIC_SIGNALING_PATHWAY	GOBP_REGULATION_OF_MITOCHONDRIAL_OUTER_MEMBRANE_PERMEABILIZATION_INVOLVED_IN_APOPTOTIC_SIGNALING_PATHWAY		30	-0.450627	-1.25625	0.151707	0.486126	1	1288	tags=33%, list=16%, signal=40%
REACTOME_RUNX1_REGULATES_TRANSCRIPTION_OF_GENES_INVOLVED_IN_DIFFERENTIATION_OF_HSCS	REACTOME_RUNX1_REGULATES_TRANSCRIPTION_OF_GENES_INVOLVED_IN_DIFFERENTIATION_OF_HSCS		76	-0.390147	-1.25573	0.13082	0.487206	1	2819	tags=46%, list=35%, signal=71%
GOBP_POSITIVE_REGULATION_OF_PROTEOLYSIS	GOBP_POSITIVE_REGULATION_OF_PROTEOLYSIS		190	-0.358126	-1.2543	0.0506198	0.491009	1	2539	tags=42%, list=32%, signal=60%
GOCC_CILIARY_MEMBRANE	GOCC_CILIARY_MEMBRANE		31	-0.442394	-1.25328	0.148515	0.491114	1	1804	tags=32%, list=23%, signal=42%
REACTOME_MRNA_CAPPING	REACTOME_MRNA_CAPPING		27	-0.452264	-1.25404	0.16791	0.491248	1	3333	tags=56%, list=42%, signal=95%
GOBP_PURINE_NUCLEOSIDE_METABOLIC_PROCESS	GOBP_PURINE_NUCLEOSIDE_METABOLIC_PROCESS		39	-0.431215	-1.25383	0.154472	0.491441	1	3134	tags=67%, list=39%, signal=109%
GOBP_IMPORT_INTO_CELL	GOBP_IMPORT_INTO_CELL		97	-0.376323	-1.25334	0.100758	0.491443	1	1625	tags=27%, list=20%, signal=33%
GOBP_POSITIVE_REGULATION_OF_NEURON_PROJECTION_DEVELOPMENT	GOBP_POSITIVE_REGULATION_OF_NEURON_PROJECTION_DEVELOPMENT		88	-0.384737	-1.25242	0.100671	0.491735	1	2172	tags=34%, list=27%, signal=46%
GOCC_MICROVILLUS	GOCC_MICROVILLUS		43	-0.424667	-1.25256	0.164887	0.491807	1	910	tags=23%, list=11%, signal=26%
GOBP_AUTOPHAGOSOME_ORGANIZATION	GOBP_AUTOPHAGOSOME_ORGANIZATION		67	-0.39663	-1.25221	0.128924	0.491894	1	1514	tags=28%, list=19%, signal=35%
REACTOME_NUCLEAR_EVENTS_KINASE_AND_TRANSCRIPTION_FACTOR_ACTIVATION	REACTOME_NUCLEAR_EVENTS_KINASE_AND_TRANSCRIPTION_FACTOR_ACTIVATION		33	-0.436609	-1.25335	0.16206	0.491922	1	2741	tags=55%, list=34%, signal=83%
GOMF_GENERAL_TRANSCRIPTION_INITIATION_FACTOR_ACTIVITY	GOMF_GENERAL_TRANSCRIPTION_INITIATION_FACTOR_ACTIVITY		31	-0.449534	-1.25283	0.158612	0.49198	1	1970	tags=39%, list=25%, signal=51%
REACTOME_MYD88_INDEPENDENT_TLR4_CASCADE	REACTOME_MYD88_INDEPENDENT_TLR4_CASCADE		62	-0.399147	-1.25267	0.143025	0.491993	1	2741	tags=47%, list=34%, signal=71%
REACTOME_SARS_COV_1_INFECTION	REACTOME_SARS_COV_1_INFECTION		28	-0.451862	-1.25201	0.167273	0.492005	1	1288	tags=29%, list=16%, signal=34%
GOBP_APOPTOTIC_MITOCHONDRIAL_CHANGES	GOBP_APOPTOTIC_MITOCHONDRIAL_CHANGES		73	-0.388361	-1.25338	0.122146	0.492361	1	2756	tags=51%, list=35%, signal=77%
GOCC_AZUROPHIL_GRANULE_MEMBRANE	GOCC_AZUROPHIL_GRANULE_MEMBRANE		33	-0.443662	-1.25166	0.165644	0.492619	1	2239	tags=33%, list=28%, signal=46%
GOMF_ACTIVATING_TRANSCRIPTION_FACTOR_BINDING	GOMF_ACTIVATING_TRANSCRIPTION_FACTOR_BINDING		41	-0.425932	-1.25143	0.148014	0.492772	1	1590	tags=27%, list=20%, signal=33%
GOBP_PROTEIN_LOCALIZATION_TO_MICROTUBULE_ORGANIZING_CENTER	GOBP_PROTEIN_LOCALIZATION_TO_MICROTUBULE_ORGANIZING_CENTER		23	-0.463452	-1.25106	0.168367	0.493358	1	417	tags=22%, list=5%, signal=23%
GOBP_RESPONSE_TO_MONOSACCHARIDE	GOBP_RESPONSE_TO_MONOSACCHARIDE		93	-0.380344	-1.24877	0.0953947	0.493772	1	2311	tags=34%, list=29%, signal=48%
GOMF_DYNEIN_COMPLEX_BINDING	GOMF_DYNEIN_COMPLEX_BINDING		16	-0.504244	-1.24945	0.179688	0.493781	1	1655	tags=38%, list=21%, signal=47%
GOBP_ACTIN_FILAMENT_BASED_MOVEMENT	GOBP_ACTIN_FILAMENT_BASED_MOVEMENT		80	-0.388365	-1.24906	0.127778	0.493923	1	811	tags=18%, list=10%, signal=19%
GOBP_PEPTIDE_SECRETION	GOBP_PEPTIDE_SECRETION		172	-0.358779	-1.24918	0.0675676	0.494085	1	2655	tags=37%, list=33%, signal=55%
GOBP_POSITIVE_REGULATION_OF_TRANSLATION	GOBP_POSITIVE_REGULATION_OF_TRANSLATION		93	-0.378185	-1.24883	0.130099	0.494085	1	2145	tags=35%, list=27%, signal=48%
REACTOME_TRANSCRIPTIONAL_REGULATION_BY_RUNX3	REACTOME_TRANSCRIPTIONAL_REGULATION_BY_RUNX3		71	-0.398282	-1.25063	0.132812	0.494134	1	2872	tags=51%, list=36%, signal=79%
GOBP_RELEASE_OF_SEQUESTERED_CALCIUM_ION_INTO_CYTOSOL_BY_ENDOPLASMIC_RETICULUM	GOBP_RELEASE_OF_SEQUESTERED_CALCIUM_ION_INTO_CYTOSOL_BY_ENDOPLASMIC_RETICULUM		20	-0.481941	-1.24946	0.183206	0.494233	1	2137	tags=60%, list=27%, signal=82%
GOCC_ACTIN_BASED_CELL_PROJECTION	GOCC_ACTIN_BASED_CELL_PROJECTION		123	-0.370707	-1.24956	0.109925	0.494431	1	1500	tags=26%, list=19%, signal=32%
GOBP_CELL_DEATH_IN_RESPONSE_TO_OXIDATIVE_STRESS	GOBP_CELL_DEATH_IN_RESPONSE_TO_OXIDATIVE_STRESS		50	-0.412701	-1.24956	0.128505	0.494925	1	1878	tags=34%, list=24%, signal=44%
REACTOME_CYTOPROTECTION_BY_HMOX1	REACTOME_CYTOPROTECTION_BY_HMOX1		104	-0.374527	-1.24968	0.107527	0.495014	1	2065	tags=39%, list=26%, signal=53%
GOBP_RETINA_HOMEOSTASIS	GOBP_RETINA_HOMEOSTASIS		40	-0.426257	-1.24976	0.140915	0.495294	1	1548	tags=30%, list=19%, signal=37%
REACTOME_DISORDERS_OF_TRANSMEMBRANE_TRANSPORTERS	REACTOME_DISORDERS_OF_TRANSMEMBRANE_TRANSPORTERS		108	-0.373345	-1.24985	0.115302	0.495499	1	2750	tags=43%, list=35%, signal=64%
GOBP_NEGATIVE_REGULATION_OF_MRNA_METABOLIC_PROCESS	GOBP_NEGATIVE_REGULATION_OF_MRNA_METABOLIC_PROCESS		64	-0.398913	-1.24999	0.132353	0.495566	1	2769	tags=38%, list=35%, signal=57%
REACTOME_DNA_REPLICATION_PRE_INITIATION	REACTOME_DNA_REPLICATION_PRE_INITIATION		67	-0.392105	-1.24759	0.137931	0.496858	1	2819	tags=46%, list=35%, signal=71%
GOBP_NEGATIVE_REGULATION_OF_HISTONE_MODIFICATION	GOBP_NEGATIVE_REGULATION_OF_HISTONE_MODIFICATION		31	-0.434193	-1.24739	0.151177	0.496999	1	1716	tags=19%, list=22%, signal=25%
GOBP_HORMONE_TRANSPORT	GOBP_HORMONE_TRANSPORT		129	-0.3672	-1.24713	0.0904198	0.49735	1	1051	tags=17%, list=13%, signal=19%
REACTOME_ONCOGENIC_MAPK_SIGNALING	REACTOME_ONCOGENIC_MAPK_SIGNALING		61	-0.398641	-1.24693	0.147225	0.497472	1	2509	tags=36%, list=32%, signal=52%
REACTOME_SIGNALING_BY_WNT	REACTOME_SIGNALING_BY_WNT		199	-0.352353	-1.24628	0.0576132	0.498948	1	2280	tags=36%, list=29%, signal=49%
REACTOME_PROTEIN_LOCALIZATION	REACTOME_PROTEIN_LOCALIZATION		130	-0.364237	-1.24572	0.0879828	0.500123	1	2295	tags=35%, list=29%, signal=49%
GOMF_ATPASE_ACTIVATOR_ACTIVITY	GOMF_ATPASE_ACTIVATOR_ACTIVITY		23	-0.475056	-1.24508	0.164751	0.501045	1	2994	tags=48%, list=38%, signal=76%
GOBP_REGULATION_OF_ACTIN_FILAMENT_ORGANIZATION	GOBP_REGULATION_OF_ACTIN_FILAMENT_ORGANIZATION		169	-0.357501	-1.24441	0.0920502	0.501101	1	1256	tags=22%, list=16%, signal=25%
GOBP_REGULATION_OF_ACTIN_CYTOSKELETON_REORGANIZATION	GOBP_REGULATION_OF_ACTIN_CYTOSKELETON_REORGANIZATION		17	-0.498496	-1.24467	0.190039	0.501288	1	1462	tags=35%, list=18%, signal=43%
GOMF_MICROTUBULE_MOTOR_ACTIVITY	GOMF_MICROTUBULE_MOTOR_ACTIVITY		39	-0.4225	-1.24483	0.171053	0.501301	1	2259	tags=41%, list=28%, signal=57%
GOBP_REGULATION_OF_INTRINSIC_APOPTOTIC_SIGNALING_PATHWAY	GOBP_REGULATION_OF_INTRINSIC_APOPTOTIC_SIGNALING_PATHWAY		93	-0.379856	-1.2445	0.111726	0.501329	1	1976	tags=33%, list=25%, signal=44%
GOBP_REGULATION_OF_PEPTIDE_HORMONE_SECRETION	GOBP_REGULATION_OF_PEPTIDE_HORMONE_SECRETION		86	-0.383655	-1.24515	0.131403	0.501343	1	1051	tags=16%, list=13%, signal=19%
GOBP_CRISTAE_FORMATION	GOBP_CRISTAE_FORMATION		27	-0.453291	-1.24414	0.174074	0.501387	1	2264	tags=44%, list=28%, signal=62%
GOBP_DICARBOXYLIC_ACID_METABOLIC_PROCESS	GOBP_DICARBOXYLIC_ACID_METABOLIC_PROCESS		54	-0.403817	-1.24373	0.151163	0.50216	1	1985	tags=31%, list=25%, signal=42%
GOCC_CYTOPLASMIC_STRESS_GRANULE	GOCC_CYTOPLASMIC_STRESS_GRANULE		55	-0.405984	-1.24236	0.152859	0.505925	1	3614	tags=65%, list=45%, signal=119%
GOBP_NEGATIVE_REGULATION_OF_INTRINSIC_APOPTOTIC_SIGNALING_PATHWAY	GOBP_NEGATIVE_REGULATION_OF_INTRINSIC_APOPTOTIC_SIGNALING_PATHWAY		58	-0.398431	-1.2402	0.149886	0.506085	1	2351	tags=41%, list=30%, signal=58%
GOBP_RESPONSE_TO_IONIZING_RADIATION	GOBP_RESPONSE_TO_IONIZING_RADIATION		84	-0.372217	-1.24027	0.117117	0.506374	1	2012	tags=35%, list=25%, signal=46%
GOBP_IMMUNE_RESPONSE_REGULATING_SIGNALING_PATHWAY	GOBP_IMMUNE_RESPONSE_REGULATING_SIGNALING_PATHWAY		191	-0.353478	-1.24028	0.0762887	0.506832	1	2401	tags=37%, list=30%, signal=51%
GOCC_CLUSTER_OF_ACTIN_BASED_CELL_PROJECTIONS	GOCC_CLUSTER_OF_ACTIN_BASED_CELL_PROJECTIONS		61	-0.39884	-1.23914	0.139697	0.507283	1	1369	tags=30%, list=17%, signal=35%
GOMF_METHYL_CPG_BINDING	GOMF_METHYL_CPG_BINDING		19	-0.489319	-1.2403	0.176546	0.507287	1	880	tags=21%, list=11%, signal=24%
GOBP_CARBOHYDRATE_DERIVATIVE_TRANSPORT	GOBP_CARBOHYDRATE_DERIVATIVE_TRANSPORT		25	-0.456223	-1.23956	0.176845	0.50745	1	2	tags=4%, list=0%, signal=4%
REACTOME_KINESINS	REACTOME_KINESINS		39	-0.428574	-1.23922	0.161871	0.507529	1	2257	tags=44%, list=28%, signal=61%
GOCC_COSTAMERE	GOCC_COSTAMERE		15	-0.519254	-1.24031	0.188092	0.507748	1	803	tags=33%, list=10%, signal=37%
REACTOME_THROMBOXANE_SIGNALLING_THROUGH_TP_RECEPTOR	REACTOME_THROMBOXANE_SIGNALLING_THROUGH_TP_RECEPTOR		18	-0.497782	-1.24161	0.182415	0.507774	1	2619	tags=56%, list=33%, signal=83%
GOBP_TRICARBOXYLIC_ACID_CYCLE	GOBP_TRICARBOXYLIC_ACID_CYCLE		29	-0.446975	-1.23929	0.182272	0.507807	1	3008	tags=62%, list=38%, signal=99%
GOBP_REGULATION_OF_CALCIUM_ION_DEPENDENT_EXOCYTOSIS	GOBP_REGULATION_OF_CALCIUM_ION_DEPENDENT_EXOCYTOSIS		18	-0.49093	-1.24079	0.202899	0.507808	1	2130	tags=44%, list=27%, signal=61%
REACTOME_RHOBTB2_GTPASE_CYCLE	REACTOME_RHOBTB2_GTPASE_CYCLE		22	-0.483169	-1.24089	0.196742	0.508009	1	2710	tags=50%, list=34%, signal=76%
GOBP_ESTABLISHMENT_OF_MITOCHONDRION_LOCALIZATION	GOBP_ESTABLISHMENT_OF_MITOCHONDRION_LOCALIZATION		21	-0.476497	-1.23873	0.189327	0.508104	1	1956	tags=52%, list=25%, signal=69%
GOBP_MRNA_MODIFICATION	GOBP_MRNA_MODIFICATION		20	-0.48599	-1.24052	0.214194	0.508124	1	3123	tags=55%, list=39%, signal=90%
GOBP_POSITIVE_REGULATION_OF_PROTEIN_CONTAINING_COMPLEX_DISASSEMBLY	GOBP_POSITIVE_REGULATION_OF_PROTEIN_CONTAINING_COMPLEX_DISASSEMBLY		18	-0.489347	-1.24035	0.171875	0.508128	1	2778	tags=56%, list=35%, signal=85%
GOBP_CELLULAR_RESPONSE_TO_ALCOHOL	GOBP_CELLULAR_RESPONSE_TO_ALCOHOL		35	-0.431016	-1.24089	0.176471	0.508499	1	2035	tags=34%, list=26%, signal=46%
REACTOME_UCH_PROTEINASES	REACTOME_UCH_PROTEINASES		77	-0.385796	-1.23832	0.145251	0.508791	1	2819	tags=49%, list=35%, signal=76%
GOMF_RECEPTOR_REGULATOR_ACTIVITY	GOMF_RECEPTOR_REGULATOR_ACTIVITY		52	-0.406459	-1.24091	0.157956	0.508934	1	2615	tags=48%, list=33%, signal=71%
GOBP_REGULATION_OF_PROTEIN_DEPHOSPHORYLATION	GOBP_REGULATION_OF_PROTEIN_DEPHOSPHORYLATION		90	-0.381211	-1.24093	0.121111	0.509394	1	2310	tags=42%, list=29%, signal=59%
GOBP_REGULATION_OF_MITOCHONDRIAL_MEMBRANE_PERMEABILITY	GOBP_REGULATION_OF_MITOCHONDRIAL_MEMBRANE_PERMEABILITY		46	-0.410892	-1.23768	0.15771	0.510213	1	1288	tags=28%, list=16%, signal=34%
GOBP_POSITIVE_REGULATION_OF_CELL_SUBSTRATE_JUNCTION_ORGANIZATION	GOBP_POSITIVE_REGULATION_OF_CELL_SUBSTRATE_JUNCTION_ORGANIZATION		21	-0.467761	-1.23698	0.203368	0.510357	1	371	tags=14%, list=5%, signal=15%
REACTOME_CREB1_PHOSPHORYLATION_THROUGH_NMDA_RECEPTOR_MEDIATED_ACTIVATION_OF_RAS_SIGNALING	REACTOME_CREB1_PHOSPHORYLATION_THROUGH_NMDA_RECEPTOR_MEDIATED_ACTIVATION_OF_RAS_SIGNALING		19	-0.488411	-1.23702	0.20026	0.51073	1	1159	tags=37%, list=15%, signal=43%
GOBP_NEGATIVE_REGULATION_OF_AXONOGENESIS	GOBP_NEGATIVE_REGULATION_OF_AXONOGENESIS		27	-0.44845	-1.2372	0.212871	0.510735	1	1462	tags=33%, list=18%, signal=41%
GOBP_REGULATION_OF_MYELINATION	GOBP_REGULATION_OF_MYELINATION		22	-0.472116	-1.23729	0.200253	0.510936	1	882	tags=18%, list=11%, signal=20%
GOBP_ERBB_SIGNALING_PATHWAY	GOBP_ERBB_SIGNALING_PATHWAY		82	-0.3791	-1.23648	0.135857	0.511407	1	1084	tags=22%, list=14%, signal=25%
REACTOME_CTLA4_INHIBITORY_SIGNALING	REACTOME_CTLA4_INHIBITORY_SIGNALING		16	-0.502183	-1.23627	0.198953	0.511517	1	914	tags=31%, list=11%, signal=35%
REACTOME_PROCESSING_OF_CAPPED_INTRONLESS_PRE_MRNA	REACTOME_PROCESSING_OF_CAPPED_INTRONLESS_PRE_MRNA		25	-0.453645	-1.23557	0.192118	0.512282	1	1680	tags=28%, list=21%, signal=35%
GOBP_REGULATION_OF_DNA_TEMPLATED_TRANSCRIPTION_IN_RESPONSE_TO_STRESS	GOBP_REGULATION_OF_DNA_TEMPLATED_TRANSCRIPTION_IN_RESPONSE_TO_STRESS		85	-0.381244	-1.23566	0.129956	0.512485	1	2738	tags=46%, list=34%, signal=69%
GOBP_SPLICEOSOMAL_COMPLEX_ASSEMBLY	GOBP_SPLICEOSOMAL_COMPLEX_ASSEMBLY		54	-0.400387	-1.23581	0.156682	0.512529	1	2934	tags=46%, list=37%, signal=73%
GOBP_MAINTENANCE_OF_LOCATION	GOBP_MAINTENANCE_OF_LOCATION		158	-0.356234	-1.23479	0.0873269	0.513169	1	2036	tags=32%, list=26%, signal=43%
GOBP_REGULATION_OF_COAGULATION	GOBP_REGULATION_OF_COAGULATION		24	-0.45963	-1.23455	0.182491	0.513381	1	1332	tags=25%, list=17%, signal=30%
GOBP_MATURATION_OF_5_8S_RRNA_FROM_TRICISTRONIC_RRNA_TRANSCRIPT_SSU_RRNA_5_8S_RRNA_LSU_RRNA	GOBP_MATURATION_OF_5_8S_RRNA_FROM_TRICISTRONIC_RRNA_TRANSCRIPT_SSU_RRNA_5_8S_RRNA_LSU_RRNA		22	-0.470522	-1.23484	0.195122	0.513487	1	1593	tags=23%, list=20%, signal=28%
GOCC_GOLGI_LUMEN	GOCC_GOLGI_LUMEN		28	-0.451452	-1.23434	0.210728	0.513514	1	2022	tags=36%, list=25%, signal=48%
GOBP_INOSITOL_PHOSPHATE_METABOLIC_PROCESS	GOBP_INOSITOL_PHOSPHATE_METABOLIC_PROCESS		35	-0.436529	-1.2341	0.179087	0.513743	1	1698	tags=37%, list=21%, signal=47%
GOBP_NEGATIVE_REGULATION_OF_RESPONSE_TO_BIOTIC_STIMULUS	GOBP_NEGATIVE_REGULATION_OF_RESPONSE_TO_BIOTIC_STIMULUS		38	-0.433938	-1.23491	0.174699	0.513781	1	728	tags=21%, list=9%, signal=23%
GOBP_REGULATION_OF_SODIUM_ION_TRANSMEMBRANE_TRANSPORTER_ACTIVITY	GOBP_REGULATION_OF_SODIUM_ION_TRANSMEMBRANE_TRANSPORTER_ACTIVITY		26	-0.447996	-1.23389	0.188776	0.513906	1	1569	tags=35%, list=20%, signal=43%
REACTOME_PHASE_II_CONJUGATION_OF_COMPOUNDS	REACTOME_PHASE_II_CONJUGATION_OF_COMPOUNDS		41	-0.421839	-1.23302	0.16506	0.514145	1	2166	tags=41%, list=27%, signal=57%
GOBP_POSITIVE_REGULATION_OF_WNT_SIGNALING_PATHWAY	GOBP_POSITIVE_REGULATION_OF_WNT_SIGNALING_PATHWAY		103	-0.366087	-1.23195	0.123362	0.514429	1	2911	tags=47%, list=37%, signal=73%
REACTOME_THROMBIN_SIGNALLING_THROUGH_PROTEINASE_ACTIVATED_RECEPTORS_PARS	REACTOME_THROMBIN_SIGNALLING_THROUGH_PROTEINASE_ACTIVATED_RECEPTORS_PARS		23	-0.461359	-1.23208	0.202484	0.514571	1	2619	tags=57%, list=33%, signal=84%
GOBP_CELLULAR_RESPONSE_TO_LIGHT_STIMULUS	GOBP_CELLULAR_RESPONSE_TO_LIGHT_STIMULUS		81	-0.379033	-1.23302	0.138547	0.514611	1	1226	tags=23%, list=15%, signal=27%
GOBP_GLIAL_CELL_DIFFERENTIATION	GOBP_GLIAL_CELL_DIFFERENTIATION		90	-0.377165	-1.23333	0.121111	0.514642	1	2308	tags=33%, list=29%, signal=46%
GOBP_CALCIUM_ION_TRANSPORT_INTO_CYTOSOL	GOBP_CALCIUM_ION_TRANSPORT_INTO_CYTOSOL		61	-0.391048	-1.23152	0.154882	0.514774	1	1367	tags=31%, list=17%, signal=37%
GOBP_NEGATIVE_REGULATION_OF_PROTEIN_CONTAINING_COMPLEX_ASSEMBLY	GOBP_NEGATIVE_REGULATION_OF_PROTEIN_CONTAINING_COMPLEX_ASSEMBLY		92	-0.371515	-1.23264	0.147778	0.514831	1	1288	tags=26%, list=16%, signal=31%
REACTOME_CARBOXYTERMINAL_POST_TRANSLATIONAL_MODIFICATIONS_OF_TUBULIN	REACTOME_CARBOXYTERMINAL_POST_TRANSLATIONAL_MODIFICATIONS_OF_TUBULIN		18	-0.485384	-1.2323	0.189404	0.514863	1	1780	tags=50%, list=22%, signal=64%
GOBP_MITOCHONDRIAL_OUTER_MEMBRANE_PERMEABILIZATION	GOBP_MITOCHONDRIAL_OUTER_MEMBRANE_PERMEABILIZATION		36	-0.421303	-1.23212	0.189918	0.514938	1	1851	tags=39%, list=23%, signal=50%
GOBP_GOLGI_ORGANIZATION	GOBP_GOLGI_ORGANIZATION		101	-0.373824	-1.23338	0.119956	0.514966	1	2427	tags=40%, list=31%, signal=56%
GOBP_POSITIVE_REGULATION_OF_SIGNALING_RECEPTOR_ACTIVITY	GOBP_POSITIVE_REGULATION_OF_SIGNALING_RECEPTOR_ACTIVITY		19	-0.470614	-1.23241	0.205026	0.515043	1	551	tags=16%, list=7%, signal=17%
GOBP_NEGATIVE_REGULATION_OF_RESPONSE_TO_WOUNDING	GOBP_NEGATIVE_REGULATION_OF_RESPONSE_TO_WOUNDING		32	-0.430903	-1.23303	0.168512	0.515083	1	1332	tags=22%, list=17%, signal=26%
GOBP_MACROPHAGE_ACTIVATION	GOBP_MACROPHAGE_ACTIVATION		22	-0.469653	-1.23154	0.203585	0.515195	1	2509	tags=41%, list=32%, signal=60%
GOBP_SODIUM_ION_TRANSPORT	GOBP_SODIUM_ION_TRANSPORT		81	-0.380559	-1.23106	0.142384	0.515667	1	1625	tags=31%, list=20%, signal=38%
GOMF_MOTOR_ACTIVITY	GOMF_MOTOR_ACTIVITY		80	-0.380313	-1.23049	0.13867	0.516869	1	2141	tags=34%, list=27%, signal=46%
GOBP_RIBONUCLEOSIDE_METABOLIC_PROCESS	GOBP_RIBONUCLEOSIDE_METABOLIC_PROCESS		38	-0.415356	-1.23007	0.181607	0.517184	1	3134	tags=63%, list=39%, signal=104%
GOCC_MITOTIC_SPINDLE	GOCC_MITOTIC_SPINDLE		98	-0.37303	-1.23011	0.136314	0.517547	1	1038	tags=21%, list=13%, signal=24%
GOBP_POSITIVE_REGULATION_OF_PROTEIN_LOCALIZATION_TO_NUCLEUS	GOBP_POSITIVE_REGULATION_OF_PROTEIN_LOCALIZATION_TO_NUCLEUS		57	-0.39704	-1.22925	0.151339	0.519222	1	1250	tags=23%, list=16%, signal=27%
GOBP_SMOOTH_MUSCLE_CONTRACTION	GOBP_SMOOTH_MUSCLE_CONTRACTION		32	-0.43906	-1.22772	0.193705	0.519394	1	1001	tags=25%, list=13%, signal=28%
GOBP_POSITIVE_REGULATION_OF_VIRAL_TRANSCRIPTION	GOBP_POSITIVE_REGULATION_OF_VIRAL_TRANSCRIPTION		25	-0.450855	-1.22874	0.183851	0.519782	1	1805	tags=36%, list=23%, signal=46%
REACTOME_ABC_FAMILY_PROTEINS_MEDIATED_TRANSPORT	REACTOME_ABC_FAMILY_PROTEINS_MEDIATED_TRANSPORT		76	-0.383304	-1.22775	0.13569	0.519794	1	2937	tags=49%, list=37%, signal=76%
GOCC_CALCIUM_CHANNEL_COMPLEX	GOCC_CALCIUM_CHANNEL_COMPLEX		30	-0.433888	-1.22785	0.19226	0.519972	1	1367	tags=33%, list=17%, signal=40%
GOBP_POSITIVE_REGULATION_OF_MEMBRANE_PERMEABILITY	GOBP_POSITIVE_REGULATION_OF_MEMBRANE_PERMEABILITY		41	-0.411407	-1.22848	0.181709	0.520079	1	1288	tags=29%, list=16%, signal=35%
GOMF_ION_CHANNEL_BINDING	GOMF_ION_CHANNEL_BINDING		74	-0.384642	-1.22795	0.140924	0.52018	1	2292	tags=39%, list=29%, signal=55%
GOBP_REGULATION_OF_MEMBRANE_POTENTIAL	GOBP_REGULATION_OF_MEMBRANE_POTENTIAL		164	-0.357669	-1.22876	0.095288	0.520203	1	1916	tags=32%, list=24%, signal=42%
REACTOME_HSF1_ACTIVATION	REACTOME_HSF1_ACTIVATION		22	-0.463596	-1.22797	0.185185	0.520616	1	3005	tags=68%, list=38%, signal=109%
GOBP_REGULATION_OF_CYCLASE_ACTIVITY	GOBP_REGULATION_OF_CYCLASE_ACTIVITY		20	-0.472175	-1.22712	0.202365	0.520744	1	986	tags=25%, list=12%, signal=28%
GOMF_CARBON_OXYGEN_LYASE_ACTIVITY	GOMF_CARBON_OXYGEN_LYASE_ACTIVITY		44	-0.411134	-1.22798	0.183698	0.521088	1	2319	tags=41%, list=29%, signal=57%
REACTOME_GLUCONEOGENESIS	REACTOME_GLUCONEOGENESIS		23	-0.459998	-1.22662	0.207207	0.521777	1	1986	tags=35%, list=25%, signal=46%
GOMF_ENZYME_INHIBITOR_ACTIVITY	GOMF_ENZYME_INHIBITOR_ACTIVITY		174	-0.346623	-1.22611	0.0913921	0.522894	1	2285	tags=34%, list=29%, signal=47%
GOMF_UBIQUITIN_LIKE_PROTEIN_CONJUGATING_ENZYME_BINDING	GOMF_UBIQUITIN_LIKE_PROTEIN_CONJUGATING_ENZYME_BINDING		19	-0.479798	-1.22535	0.2	0.524842	1	1279	tags=32%, list=16%, signal=38%
GOBP_NEGATIVE_REGULATION_OF_PROTEIN_LOCALIZATION_TO_CELL_PERIPHERY	GOBP_NEGATIVE_REGULATION_OF_PROTEIN_LOCALIZATION_TO_CELL_PERIPHERY		15	-0.509624	-1.22468	0.208054	0.526397	1	1832	tags=40%, list=23%, signal=52%
GOBP_MRNA_CIS_SPLICING_VIA_SPLICEOSOME	GOBP_MRNA_CIS_SPLICING_VIA_SPLICEOSOME		20	-0.47154	-1.22351	0.227332	0.528041	1	3216	tags=70%, list=40%, signal=117%
REACTOME_SIGNALING_BY_NOTCH2	REACTOME_SIGNALING_BY_NOTCH2		16	-0.494431	-1.22328	0.217617	0.528247	1	2693	tags=50%, list=34%, signal=75%
REACTOME_SIGNALING_BY_EGFR_IN_CANCER	REACTOME_SIGNALING_BY_EGFR_IN_CANCER		17	-0.493712	-1.22354	0.212938	0.528466	1	3313	tags=59%, list=42%, signal=101%
REACTOME_STIMULI_SENSING_CHANNELS	REACTOME_STIMULI_SENSING_CHANNELS		43	-0.418008	-1.22363	0.185579	0.528669	1	1920	tags=35%, list=24%, signal=46%
GOCC_EXTRINSIC_COMPONENT_OF_CYTOPLASMIC_SIDE_OF_PLASMA_MEMBRANE	GOCC_EXTRINSIC_COMPONENT_OF_CYTOPLASMIC_SIDE_OF_PLASMA_MEMBRANE		61	-0.390822	-1.22376	0.161582	0.528745	1	1600	tags=28%, list=20%, signal=35%
GOBP_NEGATIVE_REGULATION_OF_ERK1_AND_ERK2_CASCADE	GOBP_NEGATIVE_REGULATION_OF_ERK1_AND_ERK2_CASCADE		31	-0.433533	-1.22264	0.194581	0.529773	1	836	tags=23%, list=11%, signal=25%
GOCC_GOLGI_ASSOCIATED_VESICLE	GOCC_GOLGI_ASSOCIATED_VESICLE		67	-0.381959	-1.22201	0.14023	0.531279	1	2149	tags=31%, list=27%, signal=43%
REACTOME_ESR_MEDIATED_SIGNALING	REACTOME_ESR_MEDIATED_SIGNALING		133	-0.355919	-1.22176	0.133262	0.531571	1	1805	tags=29%, list=23%, signal=37%
REACTOME_RHOBTB_GTPASE_CYCLE	REACTOME_RHOBTB_GTPASE_CYCLE		32	-0.428193	-1.22129	0.205811	0.532034	1	2005	tags=34%, list=25%, signal=46%
GOMF_TRANSLATION_REGULATOR_ACTIVITY_NUCLEIC_ACID_BINDING	GOMF_TRANSLATION_REGULATOR_ACTIVITY_NUCLEIC_ACID_BINDING		87	-0.370356	-1.22142	0.158416	0.532115	1	3290	tags=47%, list=41%, signal=79%
GOBP_PROTEIN_PEPTIDYL_PROLYL_ISOMERIZATION	GOBP_PROTEIN_PEPTIDYL_PROLYL_ISOMERIZATION		31	-0.433536	-1.2206	0.179762	0.532176	1	3855	tags=71%, list=48%, signal=137%
GOCC_BLOOD_MICROPARTICLE	GOCC_BLOOD_MICROPARTICLE		56	-0.394172	-1.22086	0.171669	0.532376	1	2767	tags=45%, list=35%, signal=68%
GOCC_GABA_ERGIC_SYNAPSE	GOCC_GABA_ERGIC_SYNAPSE		37	-0.418231	-1.221	0.185766	0.532418	1	3903	tags=73%, list=49%, signal=143%
GOBP_REGULATION_OF_T_CELL_RECEPTOR_SIGNALING_PATHWAY	GOBP_REGULATION_OF_T_CELL_RECEPTOR_SIGNALING_PATHWAY		15	-0.495305	-1.2206	0.230263	0.532658	1	829	tags=20%, list=10%, signal=22%
GOBP_REGULATION_OF_MICROTUBULE_BASED_PROCESS	GOBP_REGULATION_OF_MICROTUBULE_BASED_PROCESS		131	-0.3573	-1.22015	0.114595	0.533031	1	2562	tags=43%, list=32%, signal=62%
GOBP_POLYOL_CATABOLIC_PROCESS	GOBP_POLYOL_CATABOLIC_PROCESS		19	-0.4739	-1.21919	0.215661	0.533689	1	1085	tags=32%, list=14%, signal=36%
GOMF_STRUCTURAL_CONSTITUENT_OF_SYNAPSE	GOMF_STRUCTURAL_CONSTITUENT_OF_SYNAPSE		16	-0.499851	-1.21959	0.220727	0.53386	1	1381	tags=38%, list=17%, signal=45%
GOBP_ESTABLISHMENT_OR_MAINTENANCE_OF_CELL_POLARITY	GOBP_ESTABLISHMENT_OR_MAINTENANCE_OF_CELL_POLARITY		136	-0.357357	-1.21924	0.0861141	0.534018	1	2409	tags=32%, list=30%, signal=46%
GOBP_ORGANIC_ANION_TRANSPORT	GOBP_ORGANIC_ANION_TRANSPORT		117	-0.361021	-1.21966	0.135922	0.534134	1	2012	tags=28%, list=25%, signal=37%
REACTOME_CONSTITUTIVE_SIGNALING_BY_LIGAND_RESPONSIVE_EGFR_CANCER_VARIANTS	REACTOME_CONSTITUTIVE_SIGNALING_BY_LIGAND_RESPONSIVE_EGFR_CANCER_VARIANTS		17	-0.493712	-1.21886	0.220627	0.534216	1	3313	tags=59%, list=42%, signal=101%
GOMF_RNA_POLYMERASE_CORE_ENZYME_BINDING	GOMF_RNA_POLYMERASE_CORE_ENZYME_BINDING		36	-0.416691	-1.21928	0.204573	0.534361	1	1743	tags=36%, list=22%, signal=46%
GOCC_EXON_EXON_JUNCTION_COMPLEX	GOCC_EXON_EXON_JUNCTION_COMPLEX		19	-0.482651	-1.21858	0.220339	0.534574	1	1479	tags=32%, list=19%, signal=39%
REACTOME_ESTROGEN_DEPENDENT_GENE_EXPRESSION	REACTOME_ESTROGEN_DEPENDENT_GENE_EXPRESSION		87	-0.37457	-1.21806	0.153235	0.53567	1	1970	tags=31%, list=25%, signal=41%
REACTOME_DDX58_IFIH1_MEDIATED_INDUCTION_OF_INTERFERON_ALPHA_BETA	REACTOME_DDX58_IFIH1_MEDIATED_INDUCTION_OF_INTERFERON_ALPHA_BETA		46	-0.402145	-1.21751	0.188235	0.536378	1	2656	tags=43%, list=33%, signal=65%
REACTOME_APOPTOTIC_CLEAVAGE_OF_CELLULAR_PROTEINS	REACTOME_APOPTOTIC_CLEAVAGE_OF_CELLULAR_PROTEINS		26	-0.451394	-1.21767	0.20197	0.536414	1	1496	tags=31%, list=19%, signal=38%
GOBP_BARBED_END_ACTIN_FILAMENT_CAPPING	GOBP_BARBED_END_ACTIN_FILAMENT_CAPPING		17	-0.487656	-1.21662	0.203435	0.538656	1	1121	tags=29%, list=14%, signal=34%
GOBP_REGULATION_OF_POSTSYNAPSE_ORGANIZATION	GOBP_REGULATION_OF_POSTSYNAPSE_ORGANIZATION		49	-0.409625	-1.21639	0.18648	0.538901	1	1762	tags=33%, list=22%, signal=42%
REACTOME_CHONDROITIN_SULFATE_DERMATAN_SULFATE_METABOLISM	REACTOME_CHONDROITIN_SULFATE_DERMATAN_SULFATE_METABOLISM		21	-0.477015	-1.21582	0.215223	0.53965	1	368	tags=14%, list=5%, signal=15%
GOBP_ANTERIOR_POSTERIOR_AXIS_SPECIFICATION	GOBP_ANTERIOR_POSTERIOR_AXIS_SPECIFICATION		16	-0.48685	-1.21598	0.219645	0.539708	1	544	tags=19%, list=7%, signal=20%
GOBP_SODIUM_ION_TRANSMEMBRANE_TRANSPORT	GOBP_SODIUM_ION_TRANSMEMBRANE_TRANSPORT		65	-0.378803	-1.21536	0.175174	0.540575	1	1625	tags=31%, list=20%, signal=38%
GOBP_PROTEIN_LOCALIZATION_TO_CELL_JUNCTION	GOBP_PROTEIN_LOCALIZATION_TO_CELL_JUNCTION		74	-0.377309	-1.21447	0.151136	0.542847	1	1786	tags=34%, list=22%, signal=43%
GOBP_OLIGOSACCHARIDE_METABOLIC_PROCESS	GOBP_OLIGOSACCHARIDE_METABOLIC_PROCESS		17	-0.487731	-1.21414	0.228916	0.543363	1	683	tags=18%, list=9%, signal=19%
REACTOME_RHOD_GTPASE_CYCLE	REACTOME_RHOD_GTPASE_CYCLE		43	-0.404919	-1.21279	0.204353	0.54607	1	2005	tags=28%, list=25%, signal=37%
GOBP_REGULATION_OF_PEPTIDE_SECRETION	GOBP_REGULATION_OF_PEPTIDE_SECRETION		122	-0.362361	-1.21301	0.125958	0.546408	1	2655	tags=38%, list=33%, signal=56%
GOBP_SARCOPLASMIC_RETICULUM_CALCIUM_ION_TRANSPORT	GOBP_SARCOPLASMIC_RETICULUM_CALCIUM_ION_TRANSPORT		23	-0.457474	-1.21282	0.198232	0.546469	1	2137	tags=52%, list=27%, signal=71%
REACTOME_ASSOCIATION_OF_TRIC_CCT_WITH_TARGET_PROTEINS_DURING_BIOSYNTHESIS	REACTOME_ASSOCIATION_OF_TRIC_CCT_WITH_TARGET_PROTEINS_DURING_BIOSYNTHESIS		26	-0.446633	-1.21227	0.199752	0.54673	1	2407	tags=50%, list=30%, signal=71%
GOBP_NEGATIVE_REGULATION_OF_DEFENSE_RESPONSE	GOBP_NEGATIVE_REGULATION_OF_DEFENSE_RESPONSE		69	-0.383131	-1.21235	0.158072	0.546935	1	2486	tags=45%, list=31%, signal=65%
GOBP_POSITIVE_REGULATION_OF_VIRAL_PROCESS	GOBP_POSITIVE_REGULATION_OF_VIRAL_PROCESS		65	-0.383782	-1.21151	0.174164	0.548632	1	1903	tags=31%, list=24%, signal=40%
GOBP_RESPONSE_TO_ETHANOL	GOBP_RESPONSE_TO_ETHANOL		53	-0.393966	-1.2113	0.187799	0.548764	1	2607	tags=42%, list=33%, signal=61%
GOBP_NEURON_DEATH	GOBP_NEURON_DEATH		178	-0.34964	-1.21091	0.112383	0.549504	1	2450	tags=39%, list=31%, signal=55%
GOBP_NEUTRAL_LIPID_CATABOLIC_PROCESS	GOBP_NEUTRAL_LIPID_CATABOLIC_PROCESS		19	-0.475171	-1.21011	0.227034	0.551058	1	2152	tags=42%, list=27%, signal=58%
GOBP_NEGATIVE_REGULATION_OF_DNA_BIOSYNTHETIC_PROCESS	GOBP_NEGATIVE_REGULATION_OF_DNA_BIOSYNTHETIC_PROCESS		26	-0.447191	-1.2102	0.182161	0.551274	1	345	tags=8%, list=4%, signal=8%
GOBP_MEMBRANE_PROTEIN_PROTEOLYSIS	GOBP_MEMBRANE_PROTEIN_PROTEOLYSIS		30	-0.426508	-1.20882	0.225564	0.554524	1	2592	tags=40%, list=33%, signal=59%
REACTOME_UB_SPECIFIC_PROCESSING_PROTEASES	REACTOME_UB_SPECIFIC_PROCESSING_PROTEASES		125	-0.354304	-1.20829	0.125666	0.55473	1	3174	tags=52%, list=40%, signal=85%
REACTOME_NCAM_SIGNALING_FOR_NEURITE_OUT_GROWTH	REACTOME_NCAM_SIGNALING_FOR_NEURITE_OUT_GROWTH		35	-0.421112	-1.2071	0.2057	0.554932	1	1159	tags=29%, list=15%, signal=33%
GOBP_PURINE_NUCLEOSIDE_MONOPHOSPHATE_METABOLIC_PROCESS	GOBP_PURINE_NUCLEOSIDE_MONOPHOSPHATE_METABOLIC_PROCESS		36	-0.419188	-1.20725	0.19347	0.554934	1	3297	tags=64%, list=41%, signal=109%
GOBP_REGULATION_OF_MEMBRANE_PERMEABILITY	GOBP_REGULATION_OF_MEMBRANE_PERMEABILITY		51	-0.393633	-1.20851	0.1972	0.555017	1	1288	tags=25%, list=16%, signal=30%
GOBP_REGULATION_OF_CARBOHYDRATE_BIOSYNTHETIC_PROCESS	GOBP_REGULATION_OF_CARBOHYDRATE_BIOSYNTHETIC_PROCESS		44	-0.406624	-1.20829	0.199758	0.555218	1	2869	tags=43%, list=36%, signal=67%
REACTOME_HDACS_DEACETYLATE_HISTONES	REACTOME_HDACS_DEACETYLATE_HISTONES		41	-0.407491	-1.20725	0.194478	0.555422	1	1250	tags=24%, list=16%, signal=29%
REACTOME_HIV_ELONGATION_ARREST_AND_RECOVERY	REACTOME_HIV_ELONGATION_ARREST_AND_RECOVERY		32	-0.424369	-1.20787	0.20073	0.555478	1	3025	tags=53%, list=38%, signal=85%
GOBP_MAINTENANCE_OF_BLOOD_BRAIN_BARRIER	GOBP_MAINTENANCE_OF_BLOOD_BRAIN_BARRIER		18	-0.484349	-1.2073	0.240209	0.555792	1	193	tags=11%, list=2%, signal=11%
GOBP_GLYCOLYTIC_PROCESS_THROUGH_FRUCTOSE_6_PHOSPHATE	GOBP_GLYCOLYTIC_PROCESS_THROUGH_FRUCTOSE_6_PHOSPHATE		23	-0.453381	-1.20656	0.237736	0.55613	1	1167	tags=30%, list=15%, signal=36%
GOBP_POSITIVE_REGULATION_OF_DEFENSE_RESPONSE	GOBP_POSITIVE_REGULATION_OF_DEFENSE_RESPONSE		144	-0.352552	-1.20733	0.119874	0.556199	1	2738	tags=43%, list=34%, signal=64%
GOBP_RESPONSE_TO_AXON_INJURY	GOBP_RESPONSE_TO_AXON_INJURY		40	-0.415126	-1.20748	0.202128	0.556207	1	1496	tags=35%, list=19%, signal=43%
GOBP_CELL_REDOX_HOMEOSTASIS	GOBP_CELL_REDOX_HOMEOSTASIS		25	-0.446659	-1.2054	0.217617	0.558748	1	2220	tags=40%, list=28%, signal=55%
GOCC_EXTRINSIC_COMPONENT_OF_MEMBRANE	GOCC_EXTRINSIC_COMPONENT_OF_MEMBRANE		181	-0.343471	-1.2054	0.115464	0.559217	1	2152	tags=31%, list=27%, signal=42%
GOBP_POSITIVE_REGULATION_OF_DEPHOSPHORYLATION	GOBP_POSITIVE_REGULATION_OF_DEPHOSPHORYLATION		30	-0.432135	-1.2049	0.217338	0.559299	1	2310	tags=50%, list=29%, signal=70%
GOBP_MYOTUBE_CELL_DEVELOPMENT	GOBP_MYOTUBE_CELL_DEVELOPMENT		16	-0.499559	-1.20503	0.216146	0.559386	1	184	tags=13%, list=2%, signal=13%
GOCC_ACTIN_FILAMENT	GOCC_ACTIN_FILAMENT		70	-0.379625	-1.20415	0.166102	0.5602	1	1013	tags=23%, list=13%, signal=26%
REACTOME_RECYCLING_PATHWAY_OF_L1	REACTOME_RECYCLING_PATHWAY_OF_L1		38	-0.413251	-1.20445	0.201923	0.56025	1	2391	tags=50%, list=30%, signal=71%
GOMF_RNA_CAP_BINDING	GOMF_RNA_CAP_BINDING		15	-0.48719	-1.20418	0.229839	0.560627	1	4000	tags=87%, list=50%, signal=174%
REACTOME_SIGNALING_BY_NTRKS	REACTOME_SIGNALING_BY_NTRKS		81	-0.37058	-1.20357	0.160452	0.561536	1	2840	tags=44%, list=36%, signal=68%
GOBP_CYTOPLASMIC_TRANSLATIONAL_INITIATION	GOBP_CYTOPLASMIC_TRANSLATIONAL_INITIATION		32	-0.42095	-1.20339	0.224566	0.561563	1	1150	tags=22%, list=14%, signal=25%
GOBP_POSITIVE_REGULATION_OF_ESTABLISHMENT_OF_PROTEIN_LOCALIZATION_TO_MITOCHONDRION	GOBP_POSITIVE_REGULATION_OF_ESTABLISHMENT_OF_PROTEIN_LOCALIZATION_TO_MITOCHONDRION		42	-0.409822	-1.20307	0.191797	0.561598	1	2696	tags=52%, list=34%, signal=79%
GOBP_POSITIVE_REGULATION_OF_APOPTOTIC_SIGNALING_PATHWAY	GOBP_POSITIVE_REGULATION_OF_APOPTOTIC_SIGNALING_PATHWAY		64	-0.38132	-1.20289	0.196123	0.561668	1	1061	tags=22%, list=13%, signal=25%
GOBP_CHAPERONE_COFACTOR_DEPENDENT_PROTEIN_REFOLDING	GOBP_CHAPERONE_COFACTOR_DEPENDENT_PROTEIN_REFOLDING		27	-0.434125	-1.20318	0.229829	0.561715	1	1607	tags=33%, list=20%, signal=42%
REACTOME_TOLL_LIKE_RECEPTOR_TLR1_TLR2_CASCADE	REACTOME_TOLL_LIKE_RECEPTOR_TLR1_TLR2_CASCADE		60	-0.381721	-1.20253	0.194896	0.562318	1	2741	tags=47%, list=34%, signal=71%
REACTOME_G2_M_CHECKPOINTS	REACTOME_G2_M_CHECKPOINTS		109	-0.355903	-1.20232	0.169546	0.562452	1	2738	tags=39%, list=34%, signal=58%
REACTOME_TRANSCRIPTIONAL_REGULATION_BY_RUNX2	REACTOME_TRANSCRIPTIONAL_REGULATION_BY_RUNX2		82	-0.371821	-1.20175	0.184855	0.563741	1	2738	tags=48%, list=34%, signal=72%
GOMF_METALLOPEPTIDASE_ACTIVITY	GOMF_METALLOPEPTIDASE_ACTIVITY		57	-0.387581	-1.20034	0.20117	0.566309	1	2598	tags=44%, list=33%, signal=65%
GOBP_MYD88_INDEPENDENT_TOLL_LIKE_RECEPTOR_SIGNALING_PATHWAY	GOBP_MYD88_INDEPENDENT_TOLL_LIKE_RECEPTOR_SIGNALING_PATHWAY		17	-0.48169	-1.19992	0.234828	0.566614	1	3222	tags=53%, list=41%, signal=89%
GOBP_REGULATION_OF_MICROTUBULE_BASED_MOVEMENT	GOBP_REGULATION_OF_MICROTUBULE_BASED_MOVEMENT		21	-0.46471	-1.19976	0.23212	0.566625	1	1114	tags=29%, list=14%, signal=33%
GOBP_REGULATION_OF_SMOOTH_MUSCLE_CONTRACTION	GOBP_REGULATION_OF_SMOOTH_MUSCLE_CONTRACTION		18	-0.478933	-1.20039	0.232704	0.566663	1	1001	tags=33%, list=13%, signal=38%
GOBP_ACTIVATION_OF_GTPASE_ACTIVITY	GOBP_ACTIVATION_OF_GTPASE_ACTIVITY		58	-0.387166	-1.20062	0.19026	0.56688	1	1876	tags=40%, list=24%, signal=52%
GOBP_LEUKOCYTE_CHEMOTAXIS	GOBP_LEUKOCYTE_CHEMOTAXIS		53	-0.388827	-1.19998	0.198376	0.566895	1	1433	tags=28%, list=18%, signal=34%
GOMF_TRANSLATION_REGULATOR_ACTIVITY	GOMF_TRANSLATION_REGULATOR_ACTIVITY		107	-0.3548	-1.20044	0.150759	0.567001	1	3339	tags=49%, list=42%, signal=83%
REACTOME_VXPX_CARGO_TARGETING_TO_CILIUM	REACTOME_VXPX_CARGO_TARGETING_TO_CILIUM		16	-0.487474	-1.19698	0.242105	0.567055	1	514	tags=19%, list=6%, signal=20%
GOBP_REGULATION_OF_MYELOID_LEUKOCYTE_DIFFERENTIATION	GOBP_REGULATION_OF_MYELOID_LEUKOCYTE_DIFFERENTIATION		32	-0.429223	-1.19832	0.220172	0.567216	1	3154	tags=59%, list=40%, signal=98%
GOBP_NEGATIVE_REGULATION_OF_RESPONSE_TO_EXTERNAL_STIMULUS	GOBP_NEGATIVE_REGULATION_OF_RESPONSE_TO_EXTERNAL_STIMULUS		119	-0.353346	-1.19799	0.145631	0.567271	1	2242	tags=35%, list=28%, signal=48%
GOBP_NEUROTRANSMITTER_RECEPTOR_TRANSPORT	GOBP_NEUROTRANSMITTER_RECEPTOR_TRANSPORT		33	-0.419026	-1.19814	0.228606	0.567317	1	1672	tags=36%, list=21%, signal=46%
GOMF_UNFOLDED_PROTEIN_BINDING	GOMF_UNFOLDED_PROTEIN_BINDING		94	-0.36224	-1.19702	0.165939	0.567431	1	2438	tags=47%, list=31%, signal=67%
REACTOME_ACTIVATED_TAK1_MEDIATES_P38_MAPK_ACTIVATION	REACTOME_ACTIVATED_TAK1_MEDIATES_P38_MAPK_ACTIVATION		15	-0.495672	-1.19833	0.260417	0.567653	1	2656	tags=53%, list=33%, signal=80%
GOBP_REGULATION_OF_PROTEIN_TARGETING	GOBP_REGULATION_OF_PROTEIN_TARGETING		52	-0.395189	-1.19723	0.184923	0.567714	1	2436	tags=42%, list=31%, signal=61%
GOBP_PROTEIN_LOCALIZATION_TO_PLASMA_MEMBRANE	GOBP_PROTEIN_LOCALIZATION_TO_PLASMA_MEMBRANE		174	-0.343339	-1.19708	0.123302	0.567719	1	1672	tags=25%, list=21%, signal=31%
GOBP_REGULATION_OF_LIPASE_ACTIVITY	GOBP_REGULATION_OF_LIPASE_ACTIVITY		30	-0.4245	-1.19926	0.206428	0.567733	1	65	tags=7%, list=1%, signal=7%
GOBP_GLUTAMINE_FAMILY_AMINO_ACID_METABOLIC_PROCESS	GOBP_GLUTAMINE_FAMILY_AMINO_ACID_METABOLIC_PROCESS		40	-0.410413	-1.19768	0.207434	0.56778	1	1670	tags=33%, list=21%, signal=41%
GOBP_RESPIRATORY_ELECTRON_TRANSPORT_CHAIN	GOBP_RESPIRATORY_ELECTRON_TRANSPORT_CHAIN		87	-0.366636	-1.19736	0.169417	0.567808	1	2677	tags=43%, list=34%, signal=63%
REACTOME_DEUBIQUITINATION	REACTOME_DEUBIQUITINATION		172	-0.342007	-1.19843	0.117831	0.567858	1	2738	tags=42%, list=34%, signal=62%
GOBP_REGULATION_OF_INNATE_IMMUNE_RESPONSE	GOBP_REGULATION_OF_INNATE_IMMUNE_RESPONSE		153	-0.346104	-1.1974	0.123158	0.568152	1	2738	tags=43%, list=34%, signal=65%
GOBP_CELLULAR_RESPONSE_TO_OXYGEN_LEVELS	GOBP_CELLULAR_RESPONSE_TO_OXYGEN_LEVELS		143	-0.350078	-1.19844	0.1258	0.568324	1	2250	tags=35%, list=28%, signal=48%
GOBP_NEGATIVE_REGULATION_OF_PROTEIN_TYROSINE_KINASE_ACTIVITY	GOBP_NEGATIVE_REGULATION_OF_PROTEIN_TYROSINE_KINASE_ACTIVITY		17	-0.477462	-1.19856	0.22842	0.568453	1	1328	tags=29%, list=17%, signal=35%
GOBP_REGULATION_OF_SPINDLE_ASSEMBLY	GOBP_REGULATION_OF_SPINDLE_ASSEMBLY		20	-0.459405	-1.19866	0.220052	0.568631	1	2106	tags=40%, list=26%, signal=54%
GOBP_CARBOHYDRATE_HOMEOSTASIS	GOBP_CARBOHYDRATE_HOMEOSTASIS		110	-0.355332	-1.19619	0.157438	0.568939	1	1061	tags=17%, list=13%, signal=20%
GOBP_ORGANIC_HYDROXY_COMPOUND_CATABOLIC_PROCESS	GOBP_ORGANIC_HYDROXY_COMPOUND_CATABOLIC_PROCESS		32	-0.422121	-1.19867	0.217762	0.569101	1	1939	tags=38%, list=24%, signal=49%
GOBP_NUCLEAR_TRANSCRIBED_MRNA_CATABOLIC_PROCESS	GOBP_NUCLEAR_TRANSCRIBED_MRNA_CATABOLIC_PROCESS		188	-0.342936	-1.19598	0.121244	0.569115	1	2768	tags=41%, list=35%, signal=62%
GOBP_MULTIVESICULAR_BODY_SORTING_PATHWAY	GOBP_MULTIVESICULAR_BODY_SORTING_PATHWAY		25	-0.445375	-1.19533	0.232877	0.570611	1	2891	tags=60%, list=36%, signal=94%
REACTOME_HIV_TRANSCRIPTION_ELONGATION	REACTOME_HIV_TRANSCRIPTION_ELONGATION		40	-0.408619	-1.19494	0.210909	0.571355	1	2858	tags=45%, list=36%, signal=70%
GOMF_SNRNA_BINDING	GOMF_SNRNA_BINDING		40	-0.408116	-1.19455	0.206573	0.572072	1	1410	tags=23%, list=18%, signal=27%
GOBP_REGULATION_OF_PROTEIN_TARGETING_TO_MITOCHONDRION	GOBP_REGULATION_OF_PROTEIN_TARGETING_TO_MITOCHONDRION		28	-0.435857	-1.19327	0.224845	0.574158	1	2436	tags=50%, list=31%, signal=72%
GOBP_POSITIVE_REGULATION_OF_MICROTUBULE_POLYMERIZATION_OR_DEPOLYMERIZATION	GOBP_POSITIVE_REGULATION_OF_MICROTUBULE_POLYMERIZATION_OR_DEPOLYMERIZATION		23	-0.450421	-1.1933	0.252174	0.574561	1	2645	tags=57%, list=33%, signal=84%
GOCC_PEPTIDASE_COMPLEX	GOCC_PEPTIDASE_COMPLEX		82	-0.373009	-1.19345	0.184893	0.574565	1	2819	tags=46%, list=35%, signal=71%
GOMF_TUMOR_NECROSIS_FACTOR_RECEPTOR_SUPERFAMILY_BINDING	GOMF_TUMOR_NECROSIS_FACTOR_RECEPTOR_SUPERFAMILY_BINDING		16	-0.480185	-1.19297	0.242877	0.574596	1	3036	tags=69%, list=38%, signal=111%
GOBP_RESPONSE_TO_METAL_ION	GOBP_RESPONSE_TO_METAL_ION		170	-0.34566	-1.1927	0.142558	0.574923	1	2289	tags=36%, list=29%, signal=50%
GOBP_REGULATION_OF_CATION_CHANNEL_ACTIVITY	GOBP_REGULATION_OF_CATION_CHANNEL_ACTIVITY		80	-0.367157	-1.19347	0.179342	0.575014	1	1110	tags=26%, list=14%, signal=30%
GOBP_REGULATION_OF_PROTEIN_ACETYLATION	GOBP_REGULATION_OF_PROTEIN_ACETYLATION		47	-0.398493	-1.19219	0.206534	0.575613	1	1716	tags=28%, list=22%, signal=35%
GOBP_PROTEIN_LOCALIZATION_TO_SYNAPSE	GOBP_PROTEIN_LOCALIZATION_TO_SYNAPSE		51	-0.388328	-1.19198	0.21071	0.575795	1	1772	tags=37%, list=22%, signal=48%
GOCC_FILOPODIUM	GOCC_FILOPODIUM		73	-0.367757	-1.1922	0.186788	0.576059	1	1500	tags=26%, list=19%, signal=32%
GOBP_RESPONSE_TO_ISCHEMIA	GOBP_RESPONSE_TO_ISCHEMIA		23	-0.450054	-1.19045	0.244473	0.578624	1	2250	tags=48%, list=28%, signal=66%
GOMF_PROTEASE_BINDING	GOMF_PROTEASE_BINDING		63	-0.385522	-1.1909	0.197005	0.578646	1	1398	tags=29%, list=18%, signal=34%
GOBP_REGULATION_OF_RELEASE_OF_SEQUESTERED_CALCIUM_ION_INTO_CYTOSOL	GOBP_REGULATION_OF_RELEASE_OF_SEQUESTERED_CALCIUM_ION_INTO_CYTOSOL		35	-0.41678	-1.19058	0.23236	0.57869	1	1982	tags=43%, list=25%, signal=57%
GOBP_POSITIVE_REGULATION_OF_SODIUM_ION_TRANSPORT	GOBP_POSITIVE_REGULATION_OF_SODIUM_ION_TRANSPORT		20	-0.463777	-1.19069	0.247718	0.578819	1	1569	tags=40%, list=20%, signal=50%
GOBP_NEGATIVE_REGULATION_OF_MACROAUTOPHAGY	GOBP_NEGATIVE_REGULATION_OF_MACROAUTOPHAGY		22	-0.453488	-1.18995	0.247104	0.579188	1	2714	tags=45%, list=34%, signal=69%
GOMF_PROTEIN_MACROMOLECULE_ADAPTOR_ACTIVITY	GOMF_PROTEIN_MACROMOLECULE_ADAPTOR_ACTIVITY		173	-0.342268	-1.18855	0.131743	0.579287	1	1899	tags=29%, list=24%, signal=37%
GOBP_RESPONSE_TO_NERVE_GROWTH_FACTOR	GOBP_RESPONSE_TO_NERVE_GROWTH_FACTOR		33	-0.423802	-1.18866	0.22343	0.579422	1	2192	tags=45%, list=28%, signal=62%
GOBP_RESPONSE_TO_ARSENIC_CONTAINING_SUBSTANCE	GOBP_RESPONSE_TO_ARSENIC_CONTAINING_SUBSTANCE		18	-0.473353	-1.19002	0.245636	0.579462	1	1886	tags=39%, list=24%, signal=51%
REACTOME_BMAL1_CLOCK_NPAS2_ACTIVATES_CIRCADIAN_GENE_EXPRESSION	REACTOME_BMAL1_CLOCK_NPAS2_ACTIVATES_CIRCADIAN_GENE_EXPRESSION		17	-0.485836	-1.18891	0.240691	0.579559	1	1372	tags=29%, list=17%, signal=35%
GOBP_REGULATION_OF_TRANSLATIONAL_INITIATION	GOBP_REGULATION_OF_TRANSLATIONAL_INITIATION		66	-0.3781	-1.18877	0.190583	0.579559	1	2290	tags=35%, list=29%, signal=49%
GOBP_MUSCLE_CONTRACTION	GOBP_MUSCLE_CONTRACTION		153	-0.346582	-1.18902	0.144527	0.579699	1	1110	tags=20%, list=14%, signal=22%
GOBP_NEGATIVE_REGULATION_OF_CELLULAR_PROTEIN_LOCALIZATION	GOBP_NEGATIVE_REGULATION_OF_CELLULAR_PROTEIN_LOCALIZATION		71	-0.374426	-1.18907	0.182941	0.580018	1	1887	tags=28%, list=24%, signal=37%
GOBP_NEGATIVE_REGULATION_OF_RECEPTOR_MEDIATED_ENDOCYTOSIS	GOBP_NEGATIVE_REGULATION_OF_RECEPTOR_MEDIATED_ENDOCYTOSIS		17	-0.468317	-1.18919	0.258778	0.580117	1	1050	tags=29%, list=13%, signal=34%
GOBP_POSITIVE_REGULATION_OF_DNA_BINDING	GOBP_POSITIVE_REGULATION_OF_DNA_BINDING		34	-0.412355	-1.1893	0.216646	0.580237	1	1339	tags=24%, list=17%, signal=28%
GOBP_RESPONSE_TO_VITAMIN	GOBP_RESPONSE_TO_VITAMIN		33	-0.430524	-1.18931	0.21118	0.580719	1	2308	tags=39%, list=29%, signal=55%
REACTOME_G_PROTEIN_ACTIVATION	REACTOME_G_PROTEIN_ACTIVATION		16	-0.483763	-1.1879	0.254617	0.580809	1	3198	tags=69%, list=40%, signal=115%
GOCC_HISTONE_METHYLTRANSFERASE_COMPLEX	GOCC_HISTONE_METHYLTRANSFERASE_COMPLEX		56	-0.385489	-1.1869	0.203725	0.58345	1	950	tags=16%, list=12%, signal=18%
GOBP_CLATHRIN_COAT_ASSEMBLY	GOBP_CLATHRIN_COAT_ASSEMBLY		16	-0.481948	-1.18656	0.248399	0.58355	1	878	tags=31%, list=11%, signal=35%
GOBP_EPIDERMAL_GROWTH_FACTOR_RECEPTOR_SIGNALING_PATHWAY	GOBP_EPIDERMAL_GROWTH_FACTOR_RECEPTOR_SIGNALING_PATHWAY		71	-0.370651	-1.18662	0.19774	0.58383	1	1084	tags=20%, list=14%, signal=23%
GOBP_REGULATION_OF_CELL_SIZE	GOBP_REGULATION_OF_CELL_SIZE		93	-0.361331	-1.18608	0.171717	0.584499	1	1469	tags=27%, list=18%, signal=33%
REACTOME_CELL_CYCLE_CHECKPOINTS	REACTOME_CELL_CYCLE_CHECKPOINTS		198	-0.335727	-1.18588	0.115108	0.584584	1	2741	tags=39%, list=34%, signal=59%
GOMF_NAD_BINDING	GOMF_NAD_BINDING		42	-0.398636	-1.18549	0.222222	0.585275	1	3008	tags=60%, list=38%, signal=95%
GOCC_ANCHORED_COMPONENT_OF_MEMBRANE	GOCC_ANCHORED_COMPONENT_OF_MEMBRANE		52	-0.385561	-1.18502	0.215349	0.585794	1	1579	tags=27%, list=20%, signal=33%
REACTOME_RESPONSE_OF_MTB_TO_PHAGOCYTOSIS	REACTOME_RESPONSE_OF_MTB_TO_PHAGOCYTOSIS		20	-0.45331	-1.18505	0.266055	0.586205	1	2656	tags=35%, list=33%, signal=52%
REACTOME_NEUREXINS_AND_NEUROLIGINS	REACTOME_NEUREXINS_AND_NEUROLIGINS		38	-0.408372	-1.18419	0.206691	0.586454	1	808	tags=29%, list=10%, signal=32%
GOBP_POSITIVE_REGULATION_OF_TOR_SIGNALING	GOBP_POSITIVE_REGULATION_OF_TOR_SIGNALING		30	-0.420918	-1.18443	0.224787	0.586675	1	2471	tags=43%, list=31%, signal=63%
GOBP_MITOCHONDRIAL_TRANSPORT	GOBP_MITOCHONDRIAL_TRANSPORT		171	-0.338158	-1.18422	0.146162	0.586847	1	2696	tags=40%, list=34%, signal=60%
GOBP_CELL_JUNCTION_MAINTENANCE	GOBP_CELL_JUNCTION_MAINTENANCE		19	-0.467437	-1.18445	0.239948	0.587111	1	1460	tags=42%, list=18%, signal=51%
GOBP_NEGATIVE_REGULATION_OF_EPITHELIAL_CELL_PROLIFERATION	GOBP_NEGATIVE_REGULATION_OF_EPITHELIAL_CELL_PROLIFERATION		53	-0.389056	-1.18365	0.206054	0.58765	1	1061	tags=21%, list=13%, signal=24%
REACTOME_SIGNALING_BY_FGFR2	REACTOME_SIGNALING_BY_FGFR2		47	-0.390176	-1.18318	0.216925	0.58856	1	2858	tags=45%, list=36%, signal=69%
GOBP_POSITIVE_REGULATION_OF_INTRACELLULAR_TRANSPORT	GOBP_POSITIVE_REGULATION_OF_INTRACELLULAR_TRANSPORT		146	-0.341639	-1.18214	0.14557	0.589419	1	2712	tags=40%, list=34%, signal=59%
GOMF_SPECTRIN_BINDING	GOMF_SPECTRIN_BINDING		19	-0.473464	-1.1827	0.248062	0.589573	1	1386	tags=42%, list=17%, signal=51%
GOBP_RESPONSE_TO_TOXIC_SUBSTANCE	GOBP_RESPONSE_TO_TOXIC_SUBSTANCE		108	-0.353988	-1.18239	0.169913	0.589584	1	2279	tags=34%, list=29%, signal=47%
GOBP_REGULATION_OF_ESTABLISHMENT_OR_MAINTENANCE_OF_CELL_POLARITY	GOBP_REGULATION_OF_ESTABLISHMENT_OR_MAINTENANCE_OF_CELL_POLARITY		18	-0.469385	-1.18217	0.245161	0.589798	1	2210	tags=33%, list=28%, signal=46%
GOCC_CHAPERONE_COMPLEX	GOCC_CHAPERONE_COMPLEX		23	-0.444491	-1.18243	0.247368	0.589944	1	3023	tags=61%, list=38%, signal=98%
REACTOME_RIPK1_MEDIATED_REGULATED_NECROSIS	REACTOME_RIPK1_MEDIATED_REGULATED_NECROSIS		18	-0.468349	-1.18183	0.251316	0.589961	1	3779	tags=78%, list=48%, signal=148%
REACTOME_NCAM1_INTERACTIONS	REACTOME_NCAM1_INTERACTIONS		17	-0.46743	-1.18092	0.25969	0.591441	1	483	tags=24%, list=6%, signal=25%
REACTOME_GLYCOSPHINGOLIPID_METABOLISM	REACTOME_GLYCOSPHINGOLIPID_METABOLISM		23	-0.446077	-1.18111	0.259446	0.591782	1	825	tags=17%, list=10%, signal=19%
GOBP_REGULATION_OF_VIRAL_TRANSCRIPTION	GOBP_REGULATION_OF_VIRAL_TRANSCRIPTION		32	-0.418874	-1.18092	0.257177	0.591909	1	1817	tags=31%, list=23%, signal=40%
GOBP_REGULATION_OF_LAMELLIPODIUM_ASSEMBLY	GOBP_REGULATION_OF_LAMELLIPODIUM_ASSEMBLY		27	-0.435281	-1.1787	0.239902	0.597012	1	1054	tags=26%, list=13%, signal=30%
GOBP_NEGATIVE_REGULATION_OF_CELL_AGING	GOBP_NEGATIVE_REGULATION_OF_CELL_AGING		15	-0.473021	-1.1787	0.27381	0.597484	1	844	tags=33%, list=11%, signal=37%
GOMF_CALCIUM_CHANNEL_REGULATOR_ACTIVITY	GOMF_CALCIUM_CHANNEL_REGULATOR_ACTIVITY		23	-0.440734	-1.17873	0.239852	0.597882	1	1584	tags=30%, list=20%, signal=38%
GOBP_CYTOPLASMIC_SEQUESTERING_OF_PROTEIN	GOBP_CYTOPLASMIC_SEQUESTERING_OF_PROTEIN		16	-0.473681	-1.17806	0.263228	0.598527	1	2738	tags=63%, list=34%, signal=95%
GOBP_MODIFICATION_OF_SYNAPTIC_STRUCTURE	GOBP_MODIFICATION_OF_SYNAPTIC_STRUCTURE		16	-0.48579	-1.17786	0.25964	0.598706	1	250	tags=13%, list=3%, signal=13%
GOCC_ENDOCYTIC_VESICLE	GOCC_ENDOCYTIC_VESICLE		162	-0.341005	-1.17737	0.139413	0.599312	1	2196	tags=30%, list=28%, signal=41%
GOBP_POSITIVE_REGULATION_OF_PHOSPHATASE_ACTIVITY	GOBP_POSITIVE_REGULATION_OF_PHOSPHATASE_ACTIVITY		15	-0.479122	-1.1774	0.24734	0.599696	1	2509	tags=53%, list=32%, signal=78%
GOCC_ENDOPLASMIC_RETICULUM_LUMEN	GOCC_ENDOPLASMIC_RETICULUM_LUMEN		144	-0.345474	-1.17665	0.161222	0.600621	1	2111	tags=34%, list=27%, signal=45%
GOBP_MULTI_ORGANISM_LOCALIZATION	GOBP_MULTI_ORGANISM_LOCALIZATION		56	-0.381256	-1.17679	0.229698	0.600635	1	1002	tags=14%, list=13%, signal=16%
REACTOME_NEUROTRANSMITTER_RECEPTORS_AND_POSTSYNAPTIC_SIGNAL_TRANSMISSION	REACTOME_NEUROTRANSMITTER_RECEPTORS_AND_POSTSYNAPTIC_SIGNAL_TRANSMISSION		110	-0.350883	-1.17649	0.197814	0.600639	1	2840	tags=45%, list=36%, signal=68%
GOBP_RNA_DESTABILIZATION	GOBP_RNA_DESTABILIZATION		26	-0.435861	-1.17556	0.261965	0.603094	1	693	tags=19%, list=9%, signal=21%
GOBP_CYTOPLASMIC_PATTERN_RECOGNITION_RECEPTOR_SIGNALING_PATHWAY	GOBP_CYTOPLASMIC_PATTERN_RECOGNITION_RECEPTOR_SIGNALING_PATHWAY		40	-0.403734	-1.17507	0.246061	0.60417	1	2797	tags=50%, list=35%, signal=77%
GOMF_STRUCTURAL_CONSTITUENT_OF_CYTOSKELETON	GOMF_STRUCTURAL_CONSTITUENT_OF_CYTOSKELETON		71	-0.369713	-1.17488	0.21875	0.604347	1	1141	tags=27%, list=14%, signal=31%
REACTOME_BRANCHED_CHAIN_AMINO_ACID_CATABOLISM	REACTOME_BRANCHED_CHAIN_AMINO_ACID_CATABOLISM		19	-0.460491	-1.17429	0.26378	0.605261	1	2094	tags=47%, list=26%, signal=64%
REACTOME_SYNTHESIS_OF_PIPS_AT_THE_PLASMA_MEMBRANE	REACTOME_SYNTHESIS_OF_PIPS_AT_THE_PLASMA_MEMBRANE		34	-0.410456	-1.17442	0.24321	0.60532	1	1520	tags=26%, list=19%, signal=33%
GOBP_REGULATION_OF_NITRIC_OXIDE_SYNTHASE_ACTIVITY	GOBP_REGULATION_OF_NITRIC_OXIDE_SYNTHASE_ACTIVITY		24	-0.439885	-1.17382	0.253769	0.605769	1	1629	tags=46%, list=20%, signal=57%
GOMF_CYSTEINE_TYPE_ENDOPEPTIDASE_ACTIVITY	GOMF_CYSTEINE_TYPE_ENDOPEPTIDASE_ACTIVITY		54	-0.382579	-1.1739	0.216185	0.606032	1	1464	tags=28%, list=18%, signal=34%
GOMF_GLUTAMATE_RECEPTOR_BINDING	GOMF_GLUTAMATE_RECEPTOR_BINDING		27	-0.422777	-1.17344	0.24847	0.606528	1	990	tags=33%, list=12%, signal=38%
REACTOME_TRANSCRIPTIONAL_REGULATION_BY_MECP2	REACTOME_TRANSCRIPTIONAL_REGULATION_BY_MECP2		43	-0.399829	-1.17243	0.249703	0.606754	1	1743	tags=35%, list=22%, signal=44%
GOBP_REGULATION_OF_SYNAPTIC_PLASTICITY	GOBP_REGULATION_OF_SYNAPTIC_PLASTICITY		95	-0.355482	-1.17254	0.18872	0.606911	1	2180	tags=43%, list=27%, signal=59%
GOBP_NEGATIVE_REGULATION_OF_INTRACELLULAR_TRANSPORT	GOBP_NEGATIVE_REGULATION_OF_INTRACELLULAR_TRANSPORT		34	-0.412928	-1.17223	0.261818	0.606942	1	442	tags=21%, list=6%, signal=22%
GOCC_CLATHRIN_COATED_ENDOCYTIC_VESICLE_MEMBRANE	GOCC_CLATHRIN_COATED_ENDOCYTIC_VESICLE_MEMBRANE		17	-0.468188	-1.17204	0.27451	0.607033	1	3790	tags=82%, list=48%, signal=157%
GOBP_POSITIVE_REGULATION_OF_PEPTIDE_SECRETION	GOBP_POSITIVE_REGULATION_OF_PEPTIDE_SECRETION		63	-0.373977	-1.17311	0.227891	0.607092	1	2585	tags=37%, list=32%, signal=54%
GOBP_POSITIVE_REGULATION_OF_AXON_EXTENSION	GOBP_POSITIVE_REGULATION_OF_AXON_EXTENSION		29	-0.421929	-1.17279	0.249398	0.607098	1	421	tags=21%, list=5%, signal=22%
GOBP_MITOCHONDRIAL_ATP_SYNTHESIS_COUPLED_PROTON_TRANSPORT	GOBP_MITOCHONDRIAL_ATP_SYNTHESIS_COUPLED_PROTON_TRANSPORT		15	-0.479964	-1.1726	0.262794	0.607204	1	2264	tags=33%, list=28%, signal=47%
GOBP_NEGATIVE_REGULATION_OF_NEURON_DEATH	GOBP_NEGATIVE_REGULATION_OF_NEURON_DEATH		93	-0.358157	-1.17286	0.206402	0.607369	1	1511	tags=27%, list=19%, signal=33%
GOCC_MRNA_CLEAVAGE_AND_POLYADENYLATION_SPECIFICITY_FACTOR_COMPLEX	GOCC_MRNA_CLEAVAGE_AND_POLYADENYLATION_SPECIFICITY_FACTOR_COMPLEX		17	-0.472501	-1.17144	0.255968	0.607983	1	3200	tags=53%, list=40%, signal=88%
GOBP_NEGATIVE_REGULATION_OF_NF_KAPPAB_TRANSCRIPTION_FACTOR_ACTIVITY	GOBP_NEGATIVE_REGULATION_OF_NF_KAPPAB_TRANSCRIPTION_FACTOR_ACTIVITY		37	-0.404299	-1.17155	0.238434	0.608115	1	2864	tags=51%, list=36%, signal=80%
GOMF_INTRAMOLECULAR_TRANSFERASE_ACTIVITY	GOMF_INTRAMOLECULAR_TRANSFERASE_ACTIVITY		20	-0.457258	-1.17115	0.273537	0.608396	1	1643	tags=40%, list=21%, signal=50%
GOBP_NCRNA_3_END_PROCESSING	GOBP_NCRNA_3_END_PROCESSING		35	-0.407418	-1.17078	0.238499	0.609109	1	3856	tags=60%, list=48%, signal=116%
GOBP_CLEAVAGE_INVOLVED_IN_RRNA_PROCESSING	GOBP_CLEAVAGE_INVOLVED_IN_RRNA_PROCESSING		25	-0.431791	-1.17055	0.236776	0.609315	1	1593	tags=28%, list=20%, signal=35%
GOBP_RECEPTOR_MEDIATED_ENDOCYTOSIS	GOBP_RECEPTOR_MEDIATED_ENDOCYTOSIS		145	-0.340384	-1.16908	0.174553	0.610115	1	2196	tags=30%, list=28%, signal=41%
GOBP_MICROTUBULE_CYTOSKELETON_ORGANIZATION_INVOLVED_IN_MITOSIS	GOBP_MICROTUBULE_CYTOSKELETON_ORGANIZATION_INVOLVED_IN_MITOSIS		98	-0.35023	-1.16942	0.18543	0.610486	1	2537	tags=40%, list=32%, signal=58%
GOBP_REGULATION_OF_CHROMATIN_ASSEMBLY_OR_DISASSEMBLY	GOBP_REGULATION_OF_CHROMATIN_ASSEMBLY_OR_DISASSEMBLY		20	-0.458266	-1.16988	0.275418	0.610511	1	2054	tags=45%, list=26%, signal=61%
GOMF_MRNA_5_UTR_BINDING	GOMF_MRNA_5_UTR_BINDING		24	-0.435846	-1.16909	0.256345	0.610538	1	3615	tags=58%, list=45%, signal=107%
GOBP_POSITIVE_REGULATION_OF_CELLULAR_PROTEIN_LOCALIZATION	GOBP_POSITIVE_REGULATION_OF_CELLULAR_PROTEIN_LOCALIZATION		197	-0.331001	-1.16948	0.148494	0.610774	1	1674	tags=23%, list=21%, signal=29%
GOBP_REGULATION_OF_SODIUM_ION_TRANSPORT	GOBP_REGULATION_OF_SODIUM_ION_TRANSPORT		41	-0.397477	-1.16915	0.233056	0.610837	1	1569	tags=29%, list=20%, signal=36%
GOBP_ESTABLISHMENT_OR_MAINTENANCE_OF_MONOPOLAR_CELL_POLARITY	GOBP_ESTABLISHMENT_OR_MAINTENANCE_OF_MONOPOLAR_CELL_POLARITY		17	-0.47288	-1.16959	0.273526	0.610937	1	877	tags=24%, list=11%, signal=26%
GOBP_MORPHOGENESIS_OF_A_POLARIZED_EPITHELIUM	GOBP_MORPHOGENESIS_OF_A_POLARIZED_EPITHELIUM		100	-0.351632	-1.16989	0.195628	0.610968	1	2840	tags=46%, list=36%, signal=71%
REACTOME_REGULATION_OF_CHOLESTEROL_BIOSYNTHESIS_BY_SREBP_SREBF	REACTOME_REGULATION_OF_CHOLESTEROL_BIOSYNTHESIS_BY_SREBP_SREBF		40	-0.40251	-1.1684	0.245509	0.611316	1	1056	tags=23%, list=13%, signal=26%
GOBP_RESPONSE_TO_MECHANICAL_STIMULUS	GOBP_RESPONSE_TO_MECHANICAL_STIMULUS		85	-0.355535	-1.16844	0.209482	0.611693	1	1494	tags=21%, list=19%, signal=26%
GOBP_RNA_METHYLATION	GOBP_RNA_METHYLATION		45	-0.390837	-1.16785	0.231707	0.612511	1	931	tags=16%, list=12%, signal=18%
GOBP_REGULATION_OF_DNA_BINDING_TRANSCRIPTION_FACTOR_ACTIVITY	GOBP_REGULATION_OF_DNA_BINDING_TRANSCRIPTION_FACTOR_ACTIVITY		189	-0.330709	-1.16736	0.166494	0.61262	1	2673	tags=39%, list=34%, signal=57%
GOBP_INTRINSIC_APOPTOTIC_SIGNALING_PATHWAY_IN_RESPONSE_TO_OXIDATIVE_STRESS	GOBP_INTRINSIC_APOPTOTIC_SIGNALING_PATHWAY_IN_RESPONSE_TO_OXIDATIVE_STRESS		33	-0.403905	-1.16747	0.26071	0.612725	1	1496	tags=30%, list=19%, signal=37%
GOMF_PHOSPHATIDYLSERINE_BINDING	GOMF_PHOSPHATIDYLSERINE_BINDING		26	-0.431308	-1.1675	0.25	0.613121	1	1783	tags=35%, list=22%, signal=44%
GOMF_PHOSPHATIDYLINOSITOL_PHOSPHATE_BINDING	GOMF_PHOSPHATIDYLINOSITOL_PHOSPHATE_BINDING		103	-0.350568	-1.16683	0.212022	0.613817	1	505	tags=13%, list=6%, signal=13%
REACTOME_OPIOID_SIGNALLING	REACTOME_OPIOID_SIGNALLING		62	-0.369696	-1.1661	0.216799	0.614691	1	2795	tags=55%, list=35%, signal=84%
GOBP_MITOCHONDRION_LOCALIZATION	GOBP_MITOCHONDRION_LOCALIZATION		36	-0.412351	-1.16624	0.245721	0.614736	1	1956	tags=42%, list=25%, signal=55%
REACTOME_PYRUVATE_METABOLISM	REACTOME_PYRUVATE_METABOLISM		23	-0.444453	-1.16636	0.270677	0.614818	1	1550	tags=35%, list=19%, signal=43%
GOBP_POSITIVE_REGULATION_OF_OXIDOREDUCTASE_ACTIVITY	GOBP_POSITIVE_REGULATION_OF_OXIDOREDUCTASE_ACTIVITY		24	-0.439172	-1.16586	0.267677	0.614982	1	1159	tags=38%, list=15%, signal=44%
GOBP_CELLULAR_PIGMENTATION	GOBP_CELLULAR_PIGMENTATION		34	-0.404065	-1.1655	0.256936	0.61561	1	899	tags=21%, list=11%, signal=23%
GOBP_PROTEIN_INSERTION_INTO_MEMBRANE	GOBP_PROTEIN_INSERTION_INTO_MEMBRANE		57	-0.380422	-1.16492	0.216247	0.616939	1	1218	tags=26%, list=15%, signal=31%
REACTOME_G_ALPHA_I_SIGNALLING_EVENTS	REACTOME_G_ALPHA_I_SIGNALLING_EVENTS		97	-0.354389	-1.16422	0.204372	0.618198	1	2134	tags=36%, list=27%, signal=49%
GOBP_SNRNA_PROCESSING	GOBP_SNRNA_PROCESSING		24	-0.430203	-1.16438	0.267788	0.618201	1	1968	tags=29%, list=25%, signal=39%
GOBP_RESPONSE_TO_MISFOLDED_PROTEIN	GOBP_RESPONSE_TO_MISFOLDED_PROTEIN		21	-0.439675	-1.16393	0.276129	0.618684	1	1073	tags=24%, list=13%, signal=27%
GOBP_NUCLEOTIDE_SUGAR_METABOLIC_PROCESS	GOBP_NUCLEOTIDE_SUGAR_METABOLIC_PROCESS		28	-0.421601	-1.16325	0.282278	0.620339	1	3117	tags=68%, list=39%, signal=111%
GOBP_PROTEIN_REFOLDING	GOBP_PROTEIN_REFOLDING		21	-0.444144	-1.16285	0.260204	0.621107	1	1602	tags=43%, list=20%, signal=54%
GOBP_REGULATION_OF_REPRODUCTIVE_PROCESS	GOBP_REGULATION_OF_REPRODUCTIVE_PROCESS		39	-0.403778	-1.16197	0.242424	0.622962	1	268	tags=8%, list=3%, signal=8%
GOBP_RNA_POLYMERASE_II_PREINITIATION_COMPLEX_ASSEMBLY	GOBP_RNA_POLYMERASE_II_PREINITIATION_COMPLEX_ASSEMBLY		18	-0.464216	-1.16207	0.282116	0.623122	1	2819	tags=56%, list=35%, signal=86%
REACTOME_ANTIGEN_PROCESSING_UBIQUITINATION_PROTEASOME_DEGRADATION	REACTOME_ANTIGEN_PROCESSING_UBIQUITINATION_PROTEASOME_DEGRADATION		188	-0.329548	-1.16126	0.186264	0.624255	1	2819	tags=43%, list=35%, signal=64%
GOBP_AXON_EXTENSION	GOBP_AXON_EXTENSION		64	-0.368694	-1.16138	0.234163	0.624366	1	2172	tags=39%, list=27%, signal=53%
GOBP_PROTEIN_LOCALIZATION_TO_CYTOSKELETON	GOBP_PROTEIN_LOCALIZATION_TO_CYTOSKELETON		34	-0.411763	-1.16094	0.269512	0.624774	1	698	tags=21%, list=9%, signal=22%
GOBP_MUSCLE_HYPERTROPHY	GOBP_MUSCLE_HYPERTROPHY		45	-0.388665	-1.16036	0.248227	0.625601	1	1188	tags=27%, list=15%, signal=31%
GOBP_CORTICAL_ACTIN_CYTOSKELETON_ORGANIZATION	GOBP_CORTICAL_ACTIN_CYTOSKELETON_ORGANIZATION		28	-0.426053	-1.16038	0.270574	0.626028	1	1462	tags=32%, list=18%, signal=39%
GOCC_CONTRACTILE_FIBER	GOCC_CONTRACTILE_FIBER		131	-0.340816	-1.16006	0.192888	0.626065	1	1051	tags=20%, list=13%, signal=22%
GOCC_TRANS_GOLGI_NETWORK_TRANSPORT_VESICLE	GOCC_TRANS_GOLGI_NETWORK_TRANSPORT_VESICLE		25	-0.42879	-1.15975	0.273408	0.62657	1	3030	tags=52%, list=38%, signal=84%
GOBP_REGULATION_OF_MITOCHONDRION_ORGANIZATION	GOBP_REGULATION_OF_MITOCHONDRION_ORGANIZATION		99	-0.35099	-1.15914	0.208562	0.627076	1	2756	tags=44%, list=35%, signal=67%
GOCC_U5_SNRNP	GOCC_U5_SNRNP		16	-0.460918	-1.15925	0.275204	0.627217	1	3712	tags=63%, list=47%, signal=117%
REACTOME_SIGNALING_BY_VEGF	REACTOME_SIGNALING_BY_VEGF		73	-0.362666	-1.15878	0.246014	0.627234	1	1342	tags=22%, list=17%, signal=26%
GOMF_ENDOPEPTIDASE_ACTIVITY	GOMF_ENDOPEPTIDASE_ACTIVITY		137	-0.34187	-1.15893	0.188559	0.627254	1	2241	tags=35%, list=28%, signal=48%
GOBP_ADHERENS_JUNCTION_ORGANIZATION	GOBP_ADHERENS_JUNCTION_ORGANIZATION		44	-0.389618	-1.15938	0.25	0.627294	1	877	tags=16%, list=11%, signal=18%
GOBP_CELLULAR_RESPONSE_TO_DRUG	GOBP_CELLULAR_RESPONSE_TO_DRUG		30	-0.415642	-1.15839	0.277846	0.628025	1	2898	tags=47%, list=36%, signal=73%
REACTOME_PLATELET_HOMEOSTASIS	REACTOME_PLATELET_HOMEOSTASIS		48	-0.383429	-1.15742	0.228571	0.630664	1	1584	tags=31%, list=20%, signal=39%
GOBP_SULFUR_COMPOUND_METABOLIC_PROCESS	GOBP_SULFUR_COMPOUND_METABOLIC_PROCESS		196	-0.328178	-1.15707	0.162331	0.631249	1	2171	tags=33%, list=27%, signal=44%
REACTOME_GLYCEROPHOSPHOLIPID_BIOSYNTHESIS	REACTOME_GLYCEROPHOSPHOLIPID_BIOSYNTHESIS		60	-0.372309	-1.15608	0.226107	0.63398	1	1660	tags=28%, list=21%, signal=36%
REACTOME_GLYCOLYSIS	REACTOME_GLYCOLYSIS		60	-0.37404	-1.15577	0.230769	0.63446	1	3424	tags=53%, list=43%, signal=93%
GOBP_CELLULAR_RESPONSE_TO_CARBOHYDRATE_STIMULUS	GOBP_CELLULAR_RESPONSE_TO_CARBOHYDRATE_STIMULUS		66	-0.365269	-1.15521	0.259637	0.635298	1	2007	tags=29%, list=25%, signal=38%
GOBP_REGULATION_OF_HORMONE_SECRETION	GOBP_REGULATION_OF_HORMONE_SECRETION		99	-0.350373	-1.15504	0.233738	0.635388	1	2655	tags=38%, list=33%, signal=57%
GOBP_RESPONSE_TO_AMINE	GOBP_RESPONSE_TO_AMINE		18	-0.454516	-1.15533	0.282413	0.635405	1	1051	tags=33%, list=13%, signal=38%
GOBP_MUSCLE_SYSTEM_PROCESS	GOBP_MUSCLE_SYSTEM_PROCESS		195	-0.327109	-1.15482	0.181631	0.635601	1	1124	tags=19%, list=14%, signal=22%
GOMF_MRNA_3_UTR_BINDING	GOMF_MRNA_3_UTR_BINDING		70	-0.365162	-1.1539	0.222474	0.636637	1	3581	tags=59%, list=45%, signal=106%
GOBP_AMINO_ACID_IMPORT	GOBP_AMINO_ACID_IMPORT		20	-0.451893	-1.15397	0.301461	0.636919	1	1158	tags=25%, list=15%, signal=29%
REACTOME_CYTOSOLIC_TRNA_AMINOACYLATION	REACTOME_CYTOSOLIC_TRNA_AMINOACYLATION		24	-0.432577	-1.15366	0.273515	0.636962	1	4154	tags=75%, list=52%, signal=157%
GOBP_INTRINSIC_APOPTOTIC_SIGNALING_PATHWAY_IN_RESPONSE_TO_DNA_DAMAGE_BY_P53_CLASS_MEDIATOR	GOBP_INTRINSIC_APOPTOTIC_SIGNALING_PATHWAY_IN_RESPONSE_TO_DNA_DAMAGE_BY_P53_CLASS_MEDIATOR		26	-0.424046	-1.15418	0.279393	0.637186	1	1057	tags=19%, list=13%, signal=22%
GOMF_TRANSLATION_FACTOR_ACTIVITY_RNA_BINDING	GOMF_TRANSLATION_FACTOR_ACTIVITY_RNA_BINDING		70	-0.366782	-1.15399	0.247727	0.637363	1	3186	tags=46%, list=40%, signal=76%
GOBP_PROTEIN_LIPID_COMPLEX_ASSEMBLY	GOBP_PROTEIN_LIPID_COMPLEX_ASSEMBLY		16	-0.468052	-1.15321	0.287025	0.637875	1	2736	tags=56%, list=34%, signal=86%
GOBP_REGULATION_OF_RESPONSE_TO_ENDOPLASMIC_RETICULUM_STRESS	GOBP_REGULATION_OF_RESPONSE_TO_ENDOPLASMIC_RETICULUM_STRESS		52	-0.37742	-1.15209	0.272938	0.638038	1	1588	tags=31%, list=20%, signal=38%
GOBP_NEGATIVE_REGULATION_OF_CELL_CYCLE_PHASE_TRANSITION	GOBP_NEGATIVE_REGULATION_OF_CELL_CYCLE_PHASE_TRANSITION		156	-0.335049	-1.15175	0.179811	0.638161	1	1793	tags=25%, list=23%, signal=32%
REACTOME_TRANSCRIPTIONAL_REGULATION_BY_RUNX1	REACTOME_TRANSCRIPTIONAL_REGULATION_BY_RUNX1		146	-0.335197	-1.1525	0.197479	0.638217	1	2819	tags=38%, list=35%, signal=58%
GOBP_RESPONSE_TO_ESTROGEN	GOBP_RESPONSE_TO_ESTROGEN		29	-0.422159	-1.15234	0.29484	0.638254	1	1763	tags=34%, list=22%, signal=44%
GOBP_DIVALENT_INORGANIC_CATION_HOMEOSTASIS	GOBP_DIVALENT_INORGANIC_CATION_HOMEOSTASIS		169	-0.330359	-1.15218	0.201672	0.638273	1	1367	tags=22%, list=17%, signal=26%
GOBP_NEGATIVE_REGULATION_OF_SYNAPTIC_TRANSMISSION	GOBP_NEGATIVE_REGULATION_OF_SYNAPTIC_TRANSMISSION		27	-0.415709	-1.15185	0.294564	0.638327	1	736	tags=19%, list=9%, signal=20%
GOBP_CELLULAR_GLUCOSE_HOMEOSTASIS	GOBP_CELLULAR_GLUCOSE_HOMEOSTASIS		74	-0.357711	-1.15291	0.241535	0.63833	1	1886	tags=26%, list=24%, signal=33%
GOMF_OXIDOREDUCTASE_ACTIVITY_ACTING_ON_NAD_P_H	GOMF_OXIDOREDUCTASE_ACTIVITY_ACTING_ON_NAD_P_H		67	-0.365898	-1.1526	0.244804	0.638387	1	1734	tags=25%, list=22%, signal=32%
REACTOME_TP53_REGULATES_METABOLIC_GENES	REACTOME_TP53_REGULATES_METABOLIC_GENES		67	-0.36948	-1.15266	0.250863	0.638696	1	2018	tags=43%, list=25%, signal=58%
GOMF_CYSTEINE_TYPE_PEPTIDASE_ACTIVITY	GOMF_CYSTEINE_TYPE_PEPTIDASE_ACTIVITY		90	-0.351441	-1.15034	0.220133	0.640261	1	3108	tags=53%, list=39%, signal=87%
GOBP_INORGANIC_ION_IMPORT_ACROSS_PLASMA_MEMBRANE	GOBP_INORGANIC_ION_IMPORT_ACROSS_PLASMA_MEMBRANE		39	-0.388108	-1.15011	0.271106	0.640468	1	1625	tags=33%, list=20%, signal=42%
GOBP_HISTONE_MONOUBIQUITINATION	GOBP_HISTONE_MONOUBIQUITINATION		21	-0.448614	-1.15043	0.299492	0.640469	1	1321	tags=33%, list=17%, signal=40%
GOBP_REGULATION_OF_AUTOPHAGY_OF_MITOCHONDRION	GOBP_REGULATION_OF_AUTOPHAGY_OF_MITOCHONDRION		20	-0.442914	-1.15071	0.298851	0.640505	1	1464	tags=30%, list=18%, signal=37%
GOBP_POSITIVE_REGULATION_OF_MRNA_PROCESSING	GOBP_POSITIVE_REGULATION_OF_MRNA_PROCESSING		27	-0.423584	-1.15055	0.28035	0.640545	1	2758	tags=48%, list=35%, signal=73%
GOBP_CELLULAR_BIOGENIC_AMINE_METABOLIC_PROCESS	GOBP_CELLULAR_BIOGENIC_AMINE_METABOLIC_PROCESS		28	-0.418066	-1.15083	0.268695	0.640614	1	1988	tags=39%, list=25%, signal=52%
GOBP_DNA_METHYLATION	GOBP_DNA_METHYLATION		39	-0.396249	-1.14891	0.25697	0.642353	1	3601	tags=51%, list=45%, signal=93%
REACTOME_MYOGENESIS	REACTOME_MYOGENESIS		18	-0.460981	-1.14926	0.30599	0.642709	1	2401	tags=44%, list=30%, signal=64%
GOBP_REGULATION_OF_INSULIN_RECEPTOR_SIGNALING_PATHWAY	GOBP_REGULATION_OF_INSULIN_RECEPTOR_SIGNALING_PATHWAY		40	-0.38544	-1.14893	0.276236	0.642778	1	2871	tags=43%, list=36%, signal=66%
REACTOME_EXTRA_NUCLEAR_ESTROGEN_SIGNALING	REACTOME_EXTRA_NUCLEAR_ESTROGEN_SIGNALING		47	-0.378715	-1.14905	0.282735	0.642886	1	2604	tags=49%, list=33%, signal=72%
GOBP_ASPARTATE_FAMILY_AMINO_ACID_METABOLIC_PROCESS	GOBP_ASPARTATE_FAMILY_AMINO_ACID_METABOLIC_PROCESS		34	-0.402812	-1.14806	0.275253	0.644605	1	2457	tags=44%, list=31%, signal=64%
GOMF_CYCLIC_NUCLEOTIDE_BINDING	GOMF_CYCLIC_NUCLEOTIDE_BINDING		17	-0.466697	-1.14754	0.282119	0.645286	1	1931	tags=47%, list=24%, signal=62%
GOCC_PROTON_TRANSPORTING_ATP_SYNTHASE_COMPLEX	GOCC_PROTON_TRANSPORTING_ATP_SYNTHASE_COMPLEX		16	-0.465139	-1.14768	0.304688	0.645319	1	2361	tags=44%, list=30%, signal=62%
REACTOME_ATF4_ACTIVATES_GENES_IN_RESPONSE_TO_ENDOPLASMIC_RETICULUM_STRESS	REACTOME_ATF4_ACTIVATES_GENES_IN_RESPONSE_TO_ENDOPLASMIC_RETICULUM_STRESS		19	-0.457882	-1.14727	0.294416	0.645664	1	1525	tags=26%, list=19%, signal=32%
GOBP_POSITIVE_REGULATION_OF_CELLULAR_AMIDE_METABOLIC_PROCESS	GOBP_POSITIVE_REGULATION_OF_CELLULAR_AMIDE_METABOLIC_PROCESS		109	-0.341216	-1.14501	0.231189	0.647493	1	2145	tags=32%, list=27%, signal=43%
GOBP_REGULATION_OF_OXIDOREDUCTASE_ACTIVITY	GOBP_REGULATION_OF_OXIDOREDUCTASE_ACTIVITY		45	-0.388172	-1.14585	0.274463	0.647682	1	1696	tags=40%, list=21%, signal=51%
GOBP_GRANULOCYTE_MIGRATION	GOBP_GRANULOCYTE_MIGRATION		33	-0.401066	-1.14646	0.281673	0.647718	1	2482	tags=48%, list=31%, signal=70%
GOBP_NEGATIVE_REGULATION_OF_MITOTIC_CELL_CYCLE	GOBP_NEGATIVE_REGULATION_OF_MITOTIC_CELL_CYCLE		183	-0.325429	-1.14478	0.197531	0.647722	1	1531	tags=23%, list=19%, signal=28%
GOBP_NEGATIVE_REGULATION_OF_MICROTUBULE_POLYMERIZATION_OR_DEPOLYMERIZATION	GOBP_NEGATIVE_REGULATION_OF_MICROTUBULE_POLYMERIZATION_OR_DEPOLYMERIZATION		29	-0.416214	-1.14508	0.279805	0.647739	1	2535	tags=48%, list=32%, signal=71%
GOMF_PROTEIN_DISULFIDE_OXIDOREDUCTASE_ACTIVITY	GOMF_PROTEIN_DISULFIDE_OXIDOREDUCTASE_ACTIVITY		17	-0.459042	-1.14596	0.303846	0.647819	1	633	tags=24%, list=8%, signal=26%
GOBP_RIBOSOMAL_LARGE_SUBUNIT_BIOGENESIS	GOBP_RIBOSOMAL_LARGE_SUBUNIT_BIOGENESIS		60	-0.362725	-1.14565	0.254971	0.647858	1	723	tags=13%, list=9%, signal=15%
GOBP_CELLULAR_RESPONSE_TO_CHEMICAL_STRESS	GOBP_CELLULAR_RESPONSE_TO_CHEMICAL_STRESS		194	-0.3269	-1.14548	0.205208	0.64794	1	2328	tags=34%, list=29%, signal=46%
GOBP_REGULATION_OF_RESPONSE_TO_BIOTIC_STIMULUS	GOBP_REGULATION_OF_RESPONSE_TO_BIOTIC_STIMULUS		188	-0.324743	-1.14509	0.188272	0.648187	1	2738	tags=42%, list=34%, signal=63%
REACTOME_ION_TRANSPORT_BY_P_TYPE_ATPASES	REACTOME_ION_TRANSPORT_BY_P_TYPE_ATPASES		31	-0.409584	-1.14523	0.286236	0.648238	1	1625	tags=32%, list=20%, signal=40%
GOBP_RECEPTOR_METABOLIC_PROCESS	GOBP_RECEPTOR_METABOLIC_PROCESS		99	-0.348669	-1.14596	0.235103	0.648298	1	1659	tags=24%, list=21%, signal=30%
REACTOME_COSTIMULATION_BY_THE_CD28_FAMILY	REACTOME_COSTIMULATION_BY_THE_CD28_FAMILY		30	-0.415053	-1.14597	0.29771	0.64876	1	1333	tags=27%, list=17%, signal=32%
GOBP_HIPPOCAMPUS_DEVELOPMENT	GOBP_HIPPOCAMPUS_DEVELOPMENT		43	-0.384463	-1.14375	0.277311	0.649179	1	2266	tags=42%, list=28%, signal=58%
GOBP_AMINO_SUGAR_METABOLIC_PROCESS	GOBP_AMINO_SUGAR_METABOLIC_PROCESS		18	-0.460636	-1.14397	0.305177	0.649411	1	3415	tags=72%, list=43%, signal=126%
GOMF_SH3_DOMAIN_BINDING	GOMF_SH3_DOMAIN_BINDING		72	-0.360226	-1.14382	0.268293	0.649432	1	1628	tags=32%, list=20%, signal=40%
GOBP_MICROTUBULE_BUNDLE_FORMATION	GOBP_MICROTUBULE_BUNDLE_FORMATION		39	-0.391664	-1.14336	0.26635	0.649483	1	1902	tags=38%, list=24%, signal=50%
REACTOME_GLUCOSE_METABOLISM	REACTOME_GLUCOSE_METABOLISM		72	-0.356346	-1.14408	0.241918	0.649523	1	3424	tags=51%, list=43%, signal=89%
GOBP_NEGATIVE_REGULATION_OF_DNA_BINDING_TRANSCRIPTION_FACTOR_ACTIVITY	GOBP_NEGATIVE_REGULATION_OF_DNA_BINDING_TRANSCRIPTION_FACTOR_ACTIVITY		69	-0.358938	-1.14345	0.246843	0.64969	1	870	tags=20%, list=11%, signal=23%
REACTOME_METALLOPROTEASE_DUBS	REACTOME_METALLOPROTEASE_DUBS		18	-0.450433	-1.14266	0.302544	0.650719	1	1920	tags=39%, list=24%, signal=51%
GOBP_TISSUE_HOMEOSTASIS	GOBP_TISSUE_HOMEOSTASIS		110	-0.342211	-1.14234	0.23388	0.65076	1	1792	tags=25%, list=23%, signal=32%
GOCC_MIDBODY	GOCC_MIDBODY		136	-0.333592	-1.14279	0.220588	0.650775	1	1246	tags=21%, list=16%, signal=24%
GOCC_INTERMEDIATE_FILAMENT_CYTOSKELETON	GOCC_INTERMEDIATE_FILAMENT_CYTOSKELETON		82	-0.34944	-1.1424	0.242222	0.651069	1	1346	tags=29%, list=17%, signal=35%
GOBP_REGULATION_OF_DEVELOPMENTAL_GROWTH	GOBP_REGULATION_OF_DEVELOPMENTAL_GROWTH		138	-0.332681	-1.14152	0.22412	0.652899	1	1783	tags=26%, list=22%, signal=33%
REACTOME_CELL_JUNCTION_ORGANIZATION	REACTOME_CELL_JUNCTION_ORGANIZATION		48	-0.374744	-1.14068	0.272622	0.654619	1	2625	tags=38%, list=33%, signal=56%
GOBP_REGULATION_OF_PROTEIN_LOCALIZATION_TO_NUCLEUS	GOBP_REGULATION_OF_PROTEIN_LOCALIZATION_TO_NUCLEUS		87	-0.349213	-1.14077	0.237473	0.654784	1	2848	tags=41%, list=36%, signal=64%
REACTOME_VIRAL_MESSENGER_RNA_SYNTHESIS	REACTOME_VIRAL_MESSENGER_RNA_SYNTHESIS		43	-0.384201	-1.14034	0.273474	0.655206	1	3387	tags=47%, list=43%, signal=81%
REACTOME_RHOBTB1_GTPASE_CYCLE	REACTOME_RHOBTB1_GTPASE_CYCLE		21	-0.431757	-1.13983	0.317769	0.655833	1	2005	tags=33%, list=25%, signal=44%
GOBP_RESPONSE_TO_ACID_CHEMICAL	GOBP_RESPONSE_TO_ACID_CHEMICAL		60	-0.366663	-1.13985	0.261877	0.656225	1	1266	tags=22%, list=16%, signal=26%
GOMF_PHOSPHOLIPASE_ACTIVITY	GOMF_PHOSPHOLIPASE_ACTIVITY		40	-0.386678	-1.13952	0.285545	0.656296	1	2220	tags=43%, list=28%, signal=59%
GOBP_REGULATION_OF_RELEASE_OF_CYTOCHROME_C_FROM_MITOCHONDRIA	GOBP_REGULATION_OF_RELEASE_OF_CYTOCHROME_C_FROM_MITOCHONDRIA		26	-0.416032	-1.1386	0.284785	0.657772	1	2900	tags=54%, list=36%, signal=84%
GOCC_RESPIRATORY_CHAIN_COMPLEX	GOCC_RESPIRATORY_CHAIN_COMPLEX		61	-0.367811	-1.13868	0.247685	0.658006	1	2821	tags=46%, list=35%, signal=71%
GOBP_NEGATIVE_REGULATION_OF_LIPID_METABOLIC_PROCESS	GOBP_NEGATIVE_REGULATION_OF_LIPID_METABOLIC_PROCESS		37	-0.395544	-1.13833	0.315726	0.658146	1	1301	tags=30%, list=16%, signal=35%
GOCC_CATION_CHANNEL_COMPLEX	GOCC_CATION_CHANNEL_COMPLEX		63	-0.362533	-1.13874	0.269545	0.658298	1	2159	tags=38%, list=27%, signal=52%
REACTOME_REGULATION_OF_INSULIN_LIKE_GROWTH_FACTOR_IGF_TRANSPORT_AND_UPTAKE_BY_INSULIN_LIKE_GROWTH_FACTOR_BINDING_PROTEINS_IGFBPS	REACTOME_REGULATION_OF_INSULIN_LIKE_GROWTH_FACTOR_IGF_TRANSPORT_AND_UPTAKE_BY_INSULIN_LIKE_GROWTH_FACTOR_BINDING_PROTEINS_IGFBPS		58	-0.363562	-1.13794	0.271577	0.658411	1	2111	tags=36%, list=27%, signal=49%
GOBP_POTASSIUM_ION_HOMEOSTASIS	GOBP_POTASSIUM_ION_HOMEOSTASIS		16	-0.46107	-1.13771	0.303502	0.658651	1	1795	tags=44%, list=23%, signal=56%
REACTOME_HCMV_EARLY_EVENTS	REACTOME_HCMV_EARLY_EVENTS		80	-0.349699	-1.13794	0.24095	0.658886	1	1789	tags=26%, list=22%, signal=34%
GOCC_GLIAL_CELL_PROJECTION	GOCC_GLIAL_CELL_PROJECTION		18	-0.448332	-1.13747	0.309896	0.658985	1	2145	tags=44%, list=27%, signal=61%
GOBP_POSITIVE_REGULATION_OF_MITOCHONDRIAL_OUTER_MEMBRANE_PERMEABILIZATION_INVOLVED_IN_APOPTOTIC_SIGNALING_PATHWAY	GOBP_POSITIVE_REGULATION_OF_MITOCHONDRIAL_OUTER_MEMBRANE_PERMEABILIZATION_INVOLVED_IN_APOPTOTIC_SIGNALING_PATHWAY		26	-0.420881	-1.13681	0.31052	0.659536	1	1288	tags=31%, list=16%, signal=37%
GOCC_LAMELLIPODIUM_MEMBRANE	GOCC_LAMELLIPODIUM_MEMBRANE		16	-0.451561	-1.13686	0.306684	0.659866	1	1408	tags=38%, list=18%, signal=45%
GOBP_REGULATION_OF_PHOSPHATIDYLINOSITOL_3_KINASE_SIGNALING	GOBP_REGULATION_OF_PHOSPHATIDYLINOSITOL_3_KINASE_SIGNALING		53	-0.369905	-1.13697	0.253179	0.659993	1	1054	tags=19%, list=13%, signal=22%
GOBP_NEGATIVE_REGULATION_OF_RNA_SPLICING	GOBP_NEGATIVE_REGULATION_OF_RNA_SPLICING		25	-0.420226	-1.13636	0.303371	0.660027	1	812	tags=16%, list=10%, signal=18%
GOBP_RIBONUCLEOPROTEIN_COMPLEX_SUBUNIT_ORGANIZATION	GOBP_RIBONUCLEOPROTEIN_COMPLEX_SUBUNIT_ORGANIZATION		176	-0.324011	-1.13649	0.222451	0.660085	1	3200	tags=45%, list=40%, signal=73%
GOBP_FILOPODIUM_ASSEMBLY	GOBP_FILOPODIUM_ASSEMBLY		42	-0.382921	-1.13598	0.286747	0.660701	1	2510	tags=43%, list=32%, signal=62%
GOCC_FILAMENTOUS_ACTIN	GOCC_FILAMENTOUS_ACTIN		20	-0.428382	-1.13476	0.326452	0.663556	1	1013	tags=30%, list=13%, signal=34%
GOBP_NEGATIVE_REGULATION_OF_CELL_DEVELOPMENT	GOBP_NEGATIVE_REGULATION_OF_CELL_DEVELOPMENT		63	-0.358675	-1.13492	0.277907	0.663557	1	1301	tags=24%, list=16%, signal=28%
GOBP_RIBONUCLEOSIDE_MONOPHOSPHATE_BIOSYNTHETIC_PROCESS	GOBP_RIBONUCLEOSIDE_MONOPHOSPHATE_BIOSYNTHETIC_PROCESS		30	-0.406825	-1.13459	0.320913	0.663629	1	2606	tags=40%, list=33%, signal=59%
GOCC_ORGANELLAR_RIBOSOME	GOCC_ORGANELLAR_RIBOSOME		67	-0.36015	-1.13345	0.272523	0.664867	1	1983	tags=28%, list=25%, signal=37%
GOCC_INTRINSIC_COMPONENT_OF_MITOCHONDRIAL_INNER_MEMBRANE	GOCC_INTRINSIC_COMPONENT_OF_MITOCHONDRIAL_INNER_MEMBRANE		37	-0.39252	-1.13358	0.283111	0.664951	1	1851	tags=41%, list=23%, signal=53%
GOBP_REGULATION_OF_CALCIUM_ION_TRANSPORT_INTO_CYTOSOL	GOBP_REGULATION_OF_CALCIUM_ION_TRANSPORT_INTO_CYTOSOL		42	-0.384982	-1.13369	0.272076	0.665047	1	1982	tags=38%, list=25%, signal=50%
GOBP_NUCLEUS_ORGANIZATION	GOBP_NUCLEUS_ORGANIZATION		87	-0.344323	-1.1338	0.263844	0.665189	1	1464	tags=20%, list=18%, signal=24%
GOBP_REGULATION_OF_LEUKOCYTE_CHEMOTAXIS	GOBP_REGULATION_OF_LEUKOCYTE_CHEMOTAXIS		29	-0.405659	-1.13387	0.302354	0.665437	1	2592	tags=48%, list=33%, signal=71%
GOBP_ACTIVATION_OF_IMMUNE_RESPONSE	GOBP_ACTIVATION_OF_IMMUNE_RESPONSE		200	-0.319743	-1.13263	0.213843	0.667032	1	2401	tags=34%, list=30%, signal=47%
GOBP_GUANOSINE_CONTAINING_COMPOUND_METABOLIC_PROCESS	GOBP_GUANOSINE_CONTAINING_COMPOUND_METABOLIC_PROCESS		26	-0.405683	-1.13131	0.305897	0.667814	1	3134	tags=65%, list=39%, signal=108%
GOMF_PROTEIN_SELF_ASSOCIATION	GOMF_PROTEIN_SELF_ASSOCIATION		30	-0.410443	-1.13218	0.289766	0.66797	1	1188	tags=30%, list=15%, signal=35%
GOBP_CALCIUM_DEPENDENT_CELL_CELL_ADHESION_VIA_PLASMA_MEMBRANE_CELL_ADHESION_MOLECULES	GOBP_CALCIUM_DEPENDENT_CELL_CELL_ADHESION_VIA_PLASMA_MEMBRANE_CELL_ADHESION_MOLECULES		15	-0.473522	-1.1314	0.327632	0.667976	1	187	tags=13%, list=2%, signal=14%
GOBP_PURINE_CONTAINING_COMPOUND_CATABOLIC_PROCESS	GOBP_PURINE_CONTAINING_COMPOUND_CATABOLIC_PROCESS		31	-0.403695	-1.13202	0.299757	0.667981	1	2584	tags=52%, list=32%, signal=76%
GOBP_AMYLOID_PRECURSOR_PROTEIN_CATABOLIC_PROCESS	GOBP_AMYLOID_PRECURSOR_PROTEIN_CATABOLIC_PROCESS		32	-0.403635	-1.13162	0.310606	0.668265	1	965	tags=19%, list=12%, signal=21%
GOBP_ALPHA_AMINO_ACID_BIOSYNTHETIC_PROCESS	GOBP_ALPHA_AMINO_ACID_BIOSYNTHETIC_PROCESS		43	-0.379486	-1.13144	0.285542	0.668325	1	1840	tags=35%, list=23%, signal=45%
GOCC_I_BAND	GOCC_I_BAND		70	-0.351969	-1.13173	0.25558	0.668384	1	1051	tags=21%, list=13%, signal=24%
GOBP_MEMBRANE_PROTEIN_ECTODOMAIN_PROTEOLYSIS	GOBP_MEMBRANE_PROTEIN_ECTODOMAIN_PROTEOLYSIS		20	-0.43438	-1.13095	0.314961	0.668413	1	1329	tags=20%, list=17%, signal=24%
REACTOME_MITOTIC_G2_G2_M_PHASES	REACTOME_MITOTIC_G2_G2_M_PHASES		147	-0.325826	-1.13032	0.25186	0.669049	1	2746	tags=47%, list=35%, signal=70%
GOBP_REGULATION_OF_NUCLEASE_ACTIVITY	GOBP_REGULATION_OF_NUCLEASE_ACTIVITY		16	-0.460991	-1.13044	0.313144	0.669114	1	1943	tags=38%, list=24%, signal=50%
REACTOME_PLATELET_AGGREGATION_PLUG_FORMATION	REACTOME_PLATELET_AGGREGATION_PLUG_FORMATION		24	-0.424635	-1.13053	0.309824	0.669276	1	1092	tags=21%, list=14%, signal=24%
REACTOME_NUCLEOBASE_BIOSYNTHESIS	REACTOME_NUCLEOBASE_BIOSYNTHESIS		15	-0.46488	-1.12999	0.333768	0.669574	1	1169	tags=20%, list=15%, signal=23%
GOBP_CARDIAC_MUSCLE_TISSUE_DEVELOPMENT	GOBP_CARDIAC_MUSCLE_TISSUE_DEVELOPMENT		81	-0.343439	-1.12976	0.27827	0.669823	1	1193	tags=17%, list=15%, signal=20%
GOCC_NEUROMUSCULAR_JUNCTION	GOCC_NEUROMUSCULAR_JUNCTION		43	-0.377607	-1.12956	0.291415	0.670009	1	1892	tags=35%, list=24%, signal=46%
GOBP_POSITIVE_REGULATION_OF_GLIAL_CELL_DIFFERENTIATION	GOBP_POSITIVE_REGULATION_OF_GLIAL_CELL_DIFFERENTIATION		16	-0.455558	-1.12928	0.320955	0.670424	1	2308	tags=44%, list=29%, signal=62%
REACTOME_SIGNALLING_TO_ERKS	REACTOME_SIGNALLING_TO_ERKS		22	-0.426065	-1.12897	0.329098	0.670427	1	2235	tags=41%, list=28%, signal=57%
GOBP_CANONICAL_WNT_SIGNALING_PATHWAY	GOBP_CANONICAL_WNT_SIGNALING_PATHWAY		165	-0.322002	-1.12882	0.236842	0.670436	1	2746	tags=40%, list=35%, signal=60%
GOCC_BRUSH_BORDER	GOCC_BRUSH_BORDER		34	-0.393414	-1.12899	0.275862	0.670851	1	1369	tags=29%, list=17%, signal=35%
GOMF_ISOMERASE_ACTIVITY	GOMF_ISOMERASE_ACTIVITY		110	-0.338657	-1.12823	0.265877	0.671784	1	1643	tags=25%, list=21%, signal=31%
GOMF_CYTOSKELETAL_ANCHOR_ACTIVITY	GOMF_CYTOSKELETAL_ANCHOR_ACTIVITY		16	-0.456611	-1.1278	0.324586	0.672629	1	1272	tags=31%, list=16%, signal=37%
GOBP_PYRUVATE_METABOLIC_PROCESS	GOBP_PYRUVATE_METABOLIC_PROCESS		106	-0.337567	-1.12718	0.254019	0.674016	1	1324	tags=21%, list=17%, signal=25%
GOBP_PYRIMIDINE_NUCLEOSIDE_METABOLIC_PROCESS	GOBP_PYRIMIDINE_NUCLEOSIDE_METABOLIC_PROCESS		15	-0.466549	-1.12603	0.335128	0.675188	1	1470	tags=27%, list=18%, signal=33%
GOMF_TRANSLATION_INITIATION_FACTOR_ACTIVITY	GOMF_TRANSLATION_INITIATION_FACTOR_ACTIVITY		46	-0.376309	-1.12572	0.287952	0.675197	1	3186	tags=43%, list=40%, signal=72%
GOBP_INSULIN_SECRETION_INVOLVED_IN_CELLULAR_RESPONSE_TO_GLUCOSE_STIMULUS	GOBP_INSULIN_SECRETION_INVOLVED_IN_CELLULAR_RESPONSE_TO_GLUCOSE_STIMULUS		35	-0.388142	-1.12615	0.281673	0.675314	1	316	tags=11%, list=4%, signal=12%
GOCC_SPECIFIC_GRANULE_MEMBRANE	GOCC_SPECIFIC_GRANULE_MEMBRANE		38	-0.384387	-1.12583	0.293556	0.675354	1	2345	tags=37%, list=29%, signal=52%
GOBP_ENERGY_DERIVATION_BY_OXIDATION_OF_ORGANIC_COMPOUNDS	GOBP_ENERGY_DERIVATION_BY_OXIDATION_OF_ORGANIC_COMPOUNDS		178	-0.32148	-1.12551	0.223849	0.6754	1	1552	tags=28%, list=20%, signal=33%
GOBP_PLATELET_ACTIVATION	GOBP_PLATELET_ACTIVATION		73	-0.353105	-1.12617	0.280502	0.675735	1	2671	tags=40%, list=34%, signal=59%
GOCC_LATE_ENDOSOME	GOCC_LATE_ENDOSOME		159	-0.326101	-1.12632	0.24974	0.675747	1	2130	tags=30%, list=27%, signal=40%
GOBP_GLUTATHIONE_METABOLIC_PROCESS	GOBP_GLUTATHIONE_METABOLIC_PROCESS		33	-0.391509	-1.12646	0.273504	0.675802	1	1366	tags=27%, list=17%, signal=33%
GOBP_NUCLEUS_LOCALIZATION	GOBP_NUCLEUS_LOCALIZATION		18	-0.449442	-1.12473	0.336842	0.677413	1	1460	tags=33%, list=18%, signal=41%
GOBP_REGULATION_OF_EXTENT_OF_CELL_GROWTH	GOBP_REGULATION_OF_EXTENT_OF_CELL_GROWTH		53	-0.366019	-1.12422	0.307059	0.678066	1	2558	tags=47%, list=32%, signal=69%
GOBP_RRNA_MODIFICATION	GOBP_RRNA_MODIFICATION		21	-0.426413	-1.12433	0.318414	0.678199	1	218	tags=10%, list=3%, signal=10%
REACTOME_BUTYRATE_RESPONSE_FACTOR_1_BRF1_BINDS_AND_DESTABILIZES_MRNA	REACTOME_BUTYRATE_RESPONSE_FACTOR_1_BRF1_BINDS_AND_DESTABILIZES_MRNA		16	-0.450862	-1.12356	0.321622	0.679678	1	2020	tags=38%, list=25%, signal=50%
GOBP_FOCAL_ADHESION_ASSEMBLY	GOBP_FOCAL_ADHESION_ASSEMBLY		57	-0.361927	-1.12282	0.286211	0.681456	1	442	tags=14%, list=6%, signal=15%
GOBP_NEGATIVE_REGULATION_OF_IMMUNE_RESPONSE	GOBP_NEGATIVE_REGULATION_OF_IMMUNE_RESPONSE		37	-0.388503	-1.12231	0.300234	0.682626	1	2065	tags=32%, list=26%, signal=44%
GOMF_TRANSCRIPTION_COACTIVATOR_ACTIVITY	GOMF_TRANSCRIPTION_COACTIVATOR_ACTIVITY		186	-0.321431	-1.12195	0.243243	0.682768	1	1708	tags=22%, list=21%, signal=27%
GOBP_CELLULAR_RESPONSE_TO_INORGANIC_SUBSTANCE	GOBP_CELLULAR_RESPONSE_TO_INORGANIC_SUBSTANCE		103	-0.335506	-1.12204	0.271845	0.682975	1	2235	tags=36%, list=28%, signal=49%
GOMF_SERINE_TYPE_ENDOPEPTIDASE_INHIBITOR_ACTIVITY	GOMF_SERINE_TYPE_ENDOPEPTIDASE_INHIBITOR_ACTIVITY		21	-0.431898	-1.12085	0.340674	0.683351	1	2183	tags=38%, list=27%, signal=52%
REACTOME_ION_HOMEOSTASIS	REACTOME_ION_HOMEOSTASIS		34	-0.401763	-1.12137	0.32262	0.683625	1	1625	tags=32%, list=20%, signal=40%
REACTOME_RORA_ACTIVATES_GENE_EXPRESSION	REACTOME_RORA_ACTIVATES_GENE_EXPRESSION		15	-0.459134	-1.12088	0.353169	0.683725	1	1372	tags=27%, list=17%, signal=32%
GOBP_POSITIVE_REGULATION_OF_STRESS_FIBER_ASSEMBLY	GOBP_POSITIVE_REGULATION_OF_STRESS_FIBER_ASSEMBLY		34	-0.389816	-1.12055	0.32439	0.683827	1	2449	tags=41%, list=31%, signal=59%
GOCC_OXIDOREDUCTASE_COMPLEX	GOCC_OXIDOREDUCTASE_COMPLEX		77	-0.345461	-1.12143	0.288483	0.683899	1	2821	tags=45%, list=35%, signal=70%
GOBP_PROTEIN_DEGLYCOSYLATION	GOBP_PROTEIN_DEGLYCOSYLATION		19	-0.436292	-1.12034	0.340206	0.683978	1	888	tags=32%, list=11%, signal=35%
GOBP_CELLULAR_RESPONSE_TO_RADIATION	GOBP_CELLULAR_RESPONSE_TO_RADIATION		112	-0.333917	-1.12095	0.23871	0.68398	1	1942	tags=30%, list=24%, signal=40%
REACTOME_INOSITOL_PHOSPHATE_METABOLISM	REACTOME_INOSITOL_PHOSPHATE_METABOLISM		31	-0.398049	-1.12106	0.315789	0.684136	1	1698	tags=39%, list=21%, signal=49%
GOBP_APICAL_JUNCTION_ASSEMBLY	GOBP_APICAL_JUNCTION_ASSEMBLY		39	-0.386396	-1.12	0.303106	0.684598	1	319	tags=8%, list=4%, signal=8%
GOMF_PROMOTER_SPECIFIC_CHROMATIN_BINDING	GOMF_PROMOTER_SPECIFIC_CHROMATIN_BINDING		38	-0.388966	-1.11962	0.319613	0.684887	1	551	tags=11%, list=7%, signal=11%
GOCC_GOLGI_STACK	GOCC_GOLGI_STACK		61	-0.360629	-1.1197	0.303754	0.68511	1	1752	tags=30%, list=22%, signal=38%
GOBP_MULTI_MULTICELLULAR_ORGANISM_PROCESS	GOBP_MULTI_MULTICELLULAR_ORGANISM_PROCESS		63	-0.35921	-1.11925	0.31518	0.685498	1	956	tags=17%, list=12%, signal=20%
GOBP_POSITIVE_REGULATION_OF_PEPTIDYL_TYROSINE_PHOSPHORYLATION	GOBP_POSITIVE_REGULATION_OF_PEPTIDYL_TYROSINE_PHOSPHORYLATION		52	-0.370558	-1.11849	0.297798	0.686467	1	433	tags=13%, list=5%, signal=14%
GOBP_INFLAMMATORY_RESPONSE	GOBP_INFLAMMATORY_RESPONSE		186	-0.3199	-1.11878	0.24871	0.686495	1	2166	tags=30%, list=27%, signal=40%
GOMF_ION_CHANNEL_REGULATOR_ACTIVITY	GOMF_ION_CHANNEL_REGULATOR_ACTIVITY		49	-0.374142	-1.11859	0.291715	0.686591	1	1342	tags=22%, list=17%, signal=27%
GOBP_INTERMEDIATE_FILAMENT_BASED_PROCESS	GOBP_INTERMEDIATE_FILAMENT_BASED_PROCESS		27	-0.409437	-1.11826	0.315258	0.686704	1	465	tags=22%, list=6%, signal=24%
REACTOME_PARASITE_INFECTION	REACTOME_PARASITE_INFECTION		45	-0.369834	-1.11783	0.294049	0.687102	1	2401	tags=38%, list=30%, signal=54%
GOBP_RESPONSE_TO_CATECHOLAMINE	GOBP_RESPONSE_TO_CATECHOLAMINE		38	-0.381666	-1.1179	0.293206	0.687342	1	2830	tags=53%, list=36%, signal=81%
GOBP_REGULATION_OF_PHOSPHATASE_ACTIVITY	GOBP_REGULATION_OF_PHOSPHATASE_ACTIVITY		109	-0.331215	-1.11713	0.265506	0.688834	1	2362	tags=39%, list=30%, signal=54%
GOBP_REGULATION_OF_ANIMAL_ORGAN_MORPHOGENESIS	GOBP_REGULATION_OF_ANIMAL_ORGAN_MORPHOGENESIS		89	-0.339088	-1.11668	0.276316	0.689693	1	1842	tags=30%, list=23%, signal=39%
GOBP_REGULATION_OF_PEPTIDYL_TYROSINE_PHOSPHORYLATION	GOBP_REGULATION_OF_PEPTIDYL_TYROSINE_PHOSPHORYLATION		85	-0.342485	-1.11573	0.285088	0.692191	1	442	tags=12%, list=6%, signal=12%
GOMF_GTPASE_BINDING	GOMF_GTPASE_BINDING		153	-0.322994	-1.11544	0.253968	0.692602	1	1333	tags=21%, list=17%, signal=25%
GOBP_NEGATIVE_REGULATION_OF_WNT_SIGNALING_PATHWAY	GOBP_NEGATIVE_REGULATION_OF_WNT_SIGNALING_PATHWAY		113	-0.332653	-1.11478	0.297645	0.693286	1	1700	tags=27%, list=21%, signal=33%
GOMF_DRUG_BINDING	GOMF_DRUG_BINDING		33	-0.395065	-1.11485	0.308343	0.693554	1	2697	tags=42%, list=34%, signal=64%
REACTOME_N_GLYCAN_TRIMMING_IN_THE_ER_AND_CALNEXIN_CALRETICULIN_CYCLE	REACTOME_N_GLYCAN_TRIMMING_IN_THE_ER_AND_CALNEXIN_CALRETICULIN_CYCLE		29	-0.408017	-1.11488	0.334158	0.693955	1	2937	tags=59%, list=37%, signal=93%
GOCC_NUCLEAR_PERIPHERY	GOCC_NUCLEAR_PERIPHERY		95	-0.338945	-1.11375	0.289445	0.696124	1	434	tags=8%, list=5%, signal=9%
GOBP_NEURON_PROJECTION_REGENERATION	GOBP_NEURON_PROJECTION_REGENERATION		31	-0.398553	-1.11352	0.347188	0.69637	1	1496	tags=32%, list=19%, signal=40%
GOBP_REGULATION_OF_SODIUM_ION_TRANSMEMBRANE_TRANSPORT	GOBP_REGULATION_OF_SODIUM_ION_TRANSMEMBRANE_TRANSPORT		33	-0.391449	-1.11287	0.334135	0.696552	1	1569	tags=30%, list=20%, signal=38%
GOBP_CELL_CELL_JUNCTION_ORGANIZATION	GOBP_CELL_CELL_JUNCTION_ORGANIZATION		103	-0.331231	-1.1129	0.295896	0.696926	1	877	tags=11%, list=11%, signal=12%
GOBP_REGULATION_OF_GLUCONEOGENESIS	GOBP_REGULATION_OF_GLUCONEOGENESIS		21	-0.423066	-1.113	0.348271	0.697094	1	1632	tags=29%, list=21%, signal=36%
GOBP_CELL_CELL_RECOGNITION	GOBP_CELL_CELL_RECOGNITION		20	-0.431081	-1.11313	0.334187	0.697183	1	2848	tags=55%, list=36%, signal=85%
GOBP_MEMBRANE_DOCKING	GOBP_MEMBRANE_DOCKING		138	-0.326878	-1.11178	0.266667	0.699082	1	1892	tags=30%, list=24%, signal=39%
REACTOME_GABA_B_RECEPTOR_ACTIVATION	REACTOME_GABA_B_RECEPTOR_ACTIVATION		19	-0.439984	-1.11187	0.349227	0.69929	1	2452	tags=47%, list=31%, signal=68%
GOMF_METAL_CLUSTER_BINDING	GOMF_METAL_CLUSTER_BINDING		45	-0.370035	-1.111	0.323004	0.699618	1	2495	tags=49%, list=31%, signal=71%
GOBP_MATURATION_OF_SSU_RRNA_FROM_TRICISTRONIC_RRNA_TRANSCRIPT_SSU_RRNA_5_8S_RRNA_LSU_RRNA	GOBP_MATURATION_OF_SSU_RRNA_FROM_TRICISTRONIC_RRNA_TRANSCRIPT_SSU_RRNA_5_8S_RRNA_LSU_RRNA		35	-0.385666	-1.11064	0.324755	0.699744	1	1735	tags=29%, list=22%, signal=36%
GOBP_POSITIVE_REGULATION_OF_RESPONSE_TO_EXTERNAL_STIMULUS	GOBP_POSITIVE_REGULATION_OF_RESPONSE_TO_EXTERNAL_STIMULUS		193	-0.314642	-1.11135	0.252317	0.699953	1	2738	tags=40%, list=34%, signal=60%
GOBP_GLUTAMATE_RECEPTOR_SIGNALING_PATHWAY	GOBP_GLUTAMATE_RECEPTOR_SIGNALING_PATHWAY		21	-0.428382	-1.11106	0.332484	0.699955	1	826	tags=19%, list=10%, signal=21%
GOBP_POSITIVE_REGULATION_OF_BLOOD_VESSEL_ENDOTHELIAL_CELL_MIGRATION	GOBP_POSITIVE_REGULATION_OF_BLOOD_VESSEL_ENDOTHELIAL_CELL_MIGRATION		24	-0.414993	-1.11072	0.330413	0.699991	1	882	tags=17%, list=11%, signal=19%
GOBP_MAST_CELL_ACTIVATION	GOBP_MAST_CELL_ACTIVATION		21	-0.428922	-1.1111	0.313953	0.700301	1	485	tags=14%, list=6%, signal=15%
GOBP_CELLULAR_AMINO_ACID_CATABOLIC_PROCESS	GOBP_CELLULAR_AMINO_ACID_CATABOLIC_PROCESS		57	-0.358794	-1.10984	0.303754	0.700841	1	2094	tags=40%, list=26%, signal=54%
GOBP_NEURON_APOPTOTIC_PROCESS	GOBP_NEURON_APOPTOTIC_PROCESS		112	-0.326438	-1.10784	0.309032	0.700917	1	2450	tags=38%, list=31%, signal=55%
GOBP_REGULATION_OF_CELL_MIGRATION_INVOLVED_IN_SPROUTING_ANGIOGENESIS	GOBP_REGULATION_OF_CELL_MIGRATION_INVOLVED_IN_SPROUTING_ANGIOGENESIS		19	-0.430798	-1.10792	0.33419	0.701165	1	4	tags=5%, list=0%, signal=5%
GOBP_IMPORT_ACROSS_PLASMA_MEMBRANE	GOBP_IMPORT_ACROSS_PLASMA_MEMBRANE		62	-0.35588	-1.10986	0.301695	0.701278	1	1625	tags=27%, list=20%, signal=34%
GOBP_POSITIVE_REGULATION_OF_EPITHELIAL_CELL_DIFFERENTIATION	GOBP_POSITIVE_REGULATION_OF_EPITHELIAL_CELL_DIFFERENTIATION		15	-0.456343	-1.10999	0.345109	0.701376	1	286	tags=13%, list=4%, signal=14%
GOBP_REGULATION_OF_RECEPTOR_INTERNALIZATION	GOBP_REGULATION_OF_RECEPTOR_INTERNALIZATION		30	-0.397709	-1.10797	0.326757	0.701455	1	2145	tags=33%, list=27%, signal=45%
GOMF_CIS_TRANS_ISOMERASE_ACTIVITY	GOMF_CIS_TRANS_ISOMERASE_ACTIVITY		30	-0.396032	-1.10902	0.330049	0.701528	1	2742	tags=43%, list=34%, signal=66%
REACTOME_ADP_SIGNALLING_THROUGH_P2Y_PURINOCEPTOR_1	REACTOME_ADP_SIGNALLING_THROUGH_P2Y_PURINOCEPTOR_1		18	-0.437114	-1.10702	0.356021	0.701551	1	3198	tags=61%, list=40%, signal=102%
GOMF_STRUCTURAL_CONSTITUENT_OF_NUCLEAR_PORE	GOMF_STRUCTURAL_CONSTITUENT_OF_NUCLEAR_PORE		21	-0.418847	-1.10928	0.335065	0.701629	1	16	tags=5%, list=0%, signal=5%
GOBP_REGULATION_OF_DNA_METHYLATION	GOBP_REGULATION_OF_DNA_METHYLATION		15	-0.454745	-1.10851	0.331117	0.701687	1	1745	tags=27%, list=22%, signal=34%
GOBP_PHOSPHATIDYLCHOLINE_BIOSYNTHETIC_PROCESS	GOBP_PHOSPHATIDYLCHOLINE_BIOSYNTHETIC_PROCESS		23	-0.422097	-1.10867	0.322335	0.701698	1	1477	tags=26%, list=19%, signal=32%
GOBP_NEGATIVE_REGULATION_OF_CELL_MATRIX_ADHESION	GOBP_NEGATIVE_REGULATION_OF_CELL_MATRIX_ADHESION		15	-0.455762	-1.10651	0.366577	0.701739	1	1291	tags=33%, list=16%, signal=40%
GOBP_NEURON_PROJECTION_ORGANIZATION	GOBP_NEURON_PROJECTION_ORGANIZATION		66	-0.347537	-1.10726	0.314709	0.701745	1	1762	tags=33%, list=22%, signal=42%
REACTOME_RNA_POLYMERASE_I_TRANSCRIPTION_INITIATION	REACTOME_RNA_POLYMERASE_I_TRANSCRIPTION_INITIATION		39	-0.384124	-1.1091	0.309776	0.701752	1	2336	tags=28%, list=29%, signal=40%
GOBP_REGULATION_OF_INTRINSIC_APOPTOTIC_SIGNALING_PATHWAY_IN_RESPONSE_TO_DNA_DAMAGE	GOBP_REGULATION_OF_INTRINSIC_APOPTOTIC_SIGNALING_PATHWAY_IN_RESPONSE_TO_DNA_DAMAGE		24	-0.411315	-1.10802	0.323232	0.701784	1	2666	tags=50%, list=34%, signal=75%
GOBP_REGULATION_OF_OSTEOCLAST_DIFFERENTIATION	GOBP_REGULATION_OF_OSTEOCLAST_DIFFERENTIATION		16	-0.443092	-1.10709	0.3397	0.701808	1	2093	tags=44%, list=26%, signal=59%
GOCC_U2_TYPE_CATALYTIC_STEP_2_SPLICEOSOME	GOCC_U2_TYPE_CATALYTIC_STEP_2_SPLICEOSOME		29	-0.396348	-1.10737	0.334554	0.70187	1	3722	tags=62%, list=47%, signal=116%
GOBP_MEMBRANE_LIPID_CATABOLIC_PROCESS	GOBP_MEMBRANE_LIPID_CATABOLIC_PROCESS		19	-0.431294	-1.10874	0.323219	0.701941	1	1695	tags=32%, list=21%, signal=40%
GOBP_NEGATIVE_REGULATION_OF_TRANSFERASE_ACTIVITY	GOBP_NEGATIVE_REGULATION_OF_TRANSFERASE_ACTIVITY		160	-0.320447	-1.10655	0.273872	0.702074	1	1341	tags=21%, list=17%, signal=25%
GOBP_REGULATION_OF_HORMONE_LEVELS	GOBP_REGULATION_OF_HORMONE_LEVELS		187	-0.315671	-1.10928	0.244537	0.702104	1	983	tags=14%, list=12%, signal=16%
REACTOME_HCMV_LATE_EVENTS	REACTOME_HCMV_LATE_EVENTS		61	-0.351949	-1.10822	0.315116	0.702132	1	664	tags=11%, list=8%, signal=12%
GOBP_GRANULOCYTE_CHEMOTAXIS	GOBP_GRANULOCYTE_CHEMOTAXIS		28	-0.404919	-1.10806	0.310087	0.702141	1	2482	tags=46%, list=31%, signal=67%
GOCC_MICROTUBULE_END	GOCC_MICROTUBULE_END		22	-0.41924	-1.10666	0.348505	0.702202	1	2901	tags=50%, list=36%, signal=78%
GOBP_REGULATION_OF_PROTEIN_LOCALIZATION_TO_MEMBRANE	GOBP_REGULATION_OF_PROTEIN_LOCALIZATION_TO_MEMBRANE		125	-0.329795	-1.10569	0.276642	0.702868	1	1278	tags=18%, list=16%, signal=22%
GOCC_EUKARYOTIC_TRANSLATION_INITIATION_FACTOR_3_COMPLEX	GOCC_EUKARYOTIC_TRANSLATION_INITIATION_FACTOR_3_COMPLEX		16	-0.44328	-1.10577	0.372093	0.703096	1	3524	tags=63%, list=44%, signal=112%
GOMF_TRANSFERASE_ACTIVITY_TRANSFERRING_ALKYL_OR_ARYL_OTHER_THAN_METHYL_GROUPS	GOMF_TRANSFERASE_ACTIVITY_TRANSFERRING_ALKYL_OR_ARYL_OTHER_THAN_METHYL_GROUPS		27	-0.396427	-1.1058	0.327183	0.703465	1	3067	tags=52%, list=39%, signal=84%
GOBP_REGULATION_OF_CARDIAC_CONDUCTION	GOBP_REGULATION_OF_CARDIAC_CONDUCTION		33	-0.382226	-1.10479	0.340169	0.703766	1	1017	tags=21%, list=13%, signal=24%
REACTOME_HIV_TRANSCRIPTION_INITIATION	REACTOME_HIV_TRANSCRIPTION_INITIATION		40	-0.375878	-1.1046	0.322892	0.703898	1	1970	tags=30%, list=25%, signal=40%
GOBP_REGULATION_OF_SPINDLE_ORGANIZATION	GOBP_REGULATION_OF_SPINDLE_ORGANIZATION		28	-0.39629	-1.10428	0.337888	0.703919	1	2106	tags=39%, list=26%, signal=53%
GOBP_POSITIVE_REGULATION_OF_PROTEIN_TARGETING_TO_MITOCHONDRION	GOBP_POSITIVE_REGULATION_OF_PROTEIN_TARGETING_TO_MITOCHONDRION		23	-0.413165	-1.10485	0.328515	0.704033	1	2696	tags=52%, list=34%, signal=79%
GOBP_INTRINSIC_APOPTOTIC_SIGNALING_PATHWAY_BY_P53_CLASS_MEDIATOR	GOBP_INTRINSIC_APOPTOTIC_SIGNALING_PATHWAY_BY_P53_CLASS_MEDIATOR		45	-0.366693	-1.10494	0.343566	0.704239	1	1057	tags=18%, list=13%, signal=20%
GOBP_REGULATION_OF_CELL_CYCLE_G2_M_PHASE_TRANSITION	GOBP_REGULATION_OF_CELL_CYCLE_G2_M_PHASE_TRANSITION		155	-0.319494	-1.10433	0.282881	0.704247	1	2746	tags=42%, list=35%, signal=63%
GOBP_ORGANOPHOSPHATE_CATABOLIC_PROCESS	GOBP_ORGANOPHOSPHATE_CATABOLIC_PROCESS		82	-0.339048	-1.10506	0.300777	0.704318	1	2247	tags=38%, list=28%, signal=52%
GOBP_BRANCHED_CHAIN_AMINO_ACID_METABOLIC_PROCESS	GOBP_BRANCHED_CHAIN_AMINO_ACID_METABOLIC_PROCESS		19	-0.437624	-1.10346	0.331108	0.705999	1	2094	tags=47%, list=26%, signal=64%
GOMF_PROTEIN_KINASE_C_BINDING	GOMF_PROTEIN_KINASE_C_BINDING		36	-0.38712	-1.1031	0.32619	0.706194	1	1342	tags=22%, list=17%, signal=27%
GOCC_NUCLEAR_PORE	GOCC_NUCLEAR_PORE		62	-0.353779	-1.10268	0.328736	0.706545	1	1272	tags=18%, list=16%, signal=21%
GOBP_TORC1_SIGNALING	GOBP_TORC1_SIGNALING		28	-0.399501	-1.10313	0.35732	0.706577	1	1443	tags=21%, list=18%, signal=26%
GOBP_POSITIVE_REGULATION_OF_LIPID_TRANSPORT	GOBP_POSITIVE_REGULATION_OF_LIPID_TRANSPORT		30	-0.397459	-1.10278	0.329193	0.706728	1	983	tags=23%, list=12%, signal=27%
GOBP_REGULATION_OF_PROTEIN_LOCALIZATION_TO_CELL_PERIPHERY	GOBP_REGULATION_OF_PROTEIN_LOCALIZATION_TO_CELL_PERIPHERY		74	-0.346146	-1.10184	0.328409	0.708256	1	1898	tags=28%, list=24%, signal=37%
REACTOME_CARDIAC_CONDUCTION	REACTOME_CARDIAC_CONDUCTION		45	-0.372696	-1.10185	0.328571	0.708715	1	1625	tags=27%, list=20%, signal=33%
GOCC_CUL4_RING_E3_UBIQUITIN_LIGASE_COMPLEX	GOCC_CUL4_RING_E3_UBIQUITIN_LIGASE_COMPLEX		22	-0.419569	-1.10138	0.334184	0.709211	1	1728	tags=32%, list=22%, signal=41%
GOBP_CELL_CYCLE_ARREST	GOBP_CELL_CYCLE_ARREST		134	-0.32534	-1.10114	0.301268	0.709494	1	1268	tags=19%, list=16%, signal=23%
GOBP_POSTSYNAPSE_ORGANIZATION	GOBP_POSTSYNAPSE_ORGANIZATION		95	-0.335393	-1.10044	0.291167	0.709787	1	1462	tags=24%, list=18%, signal=29%
GOBP_REGULATION_OF_CLATHRIN_DEPENDENT_ENDOCYTOSIS	GOBP_REGULATION_OF_CLATHRIN_DEPENDENT_ENDOCYTOSIS		17	-0.440495	-1.09966	0.346103	0.709804	1	2165	tags=47%, list=27%, signal=65%
GOMF_REPRESSING_TRANSCRIPTION_FACTOR_BINDING	GOMF_REPRESSING_TRANSCRIPTION_FACTOR_BINDING		51	-0.359412	-1.1007	0.318553	0.709916	1	2308	tags=31%, list=29%, signal=44%
REACTOME_CA_DEPENDENT_EVENTS	REACTOME_CA_DEPENDENT_EVENTS		23	-0.409736	-1.09971	0.357713	0.710129	1	3154	tags=57%, list=40%, signal=93%
GOCC_PHAGOCYTIC_VESICLE	GOCC_PHAGOCYTIC_VESICLE		77	-0.336987	-1.10046	0.302166	0.710167	1	1826	tags=22%, list=23%, signal=28%
GOBP_POSITIVE_REGULATION_OF_RESPONSE_TO_BIOTIC_STIMULUS	GOBP_POSITIVE_REGULATION_OF_RESPONSE_TO_BIOTIC_STIMULUS		122	-0.321634	-1.10077	0.294243	0.710186	1	2819	tags=44%, list=35%, signal=68%
GOBP_POSITIVE_REGULATION_OF_ACTIN_FILAMENT_BUNDLE_ASSEMBLY	GOBP_POSITIVE_REGULATION_OF_ACTIN_FILAMENT_BUNDLE_ASSEMBLY		37	-0.380752	-1.0998	0.338922	0.710327	1	2516	tags=41%, list=32%, signal=59%
GOBP_NEGATIVE_REGULATION_OF_KINASE_ACTIVITY	GOBP_NEGATIVE_REGULATION_OF_KINASE_ACTIVITY		141	-0.320381	-1.10002	0.3125	0.710581	1	1341	tags=21%, list=17%, signal=25%
GOMF_GENERAL_TRANSCRIPTION_INITIATION_FACTOR_BINDING	GOMF_GENERAL_TRANSCRIPTION_INITIATION_FACTOR_BINDING		36	-0.381524	-1.09986	0.338882	0.710598	1	1339	tags=22%, list=17%, signal=27%
GOBP_ALPHA_AMINO_ACID_METABOLIC_PROCESS	GOBP_ALPHA_AMINO_ACID_METABOLIC_PROCESS		105	-0.330478	-1.09905	0.306034	0.710746	1	1870	tags=30%, list=24%, signal=38%
GOBP_NEGATIVE_REGULATION_OF_CELL_PROJECTION_ORGANIZATION	GOBP_NEGATIVE_REGULATION_OF_CELL_PROJECTION_ORGANIZATION		94	-0.332933	-1.09918	0.303261	0.710852	1	1469	tags=24%, list=18%, signal=30%
GOBP_MICROTUBULE_POLYMERIZATION_OR_DEPOLYMERIZATION	GOBP_MICROTUBULE_POLYMERIZATION_OR_DEPOLYMERIZATION		74	-0.343259	-1.09729	0.323864	0.710978	1	2535	tags=46%, list=32%, signal=67%
GOBP_POSITIVE_REGULATION_OF_I_KAPPAB_KINASE_NF_KAPPAB_SIGNALING	GOBP_POSITIVE_REGULATION_OF_I_KAPPAB_KINASE_NF_KAPPAB_SIGNALING		83	-0.34295	-1.09813	0.320132	0.711235	1	1385	tags=20%, list=17%, signal=25%
GOBP_RESPONSE_TO_HEAT	GOBP_RESPONSE_TO_HEAT		112	-0.32643	-1.0973	0.311475	0.711403	1	2374	tags=36%, list=30%, signal=50%
GOCC_PRERIBOSOME_LARGE_SUBUNIT_PRECURSOR	GOCC_PRERIBOSOME_LARGE_SUBUNIT_PRECURSOR		20	-0.429205	-1.09741	0.350449	0.711532	1	81	tags=10%, list=1%, signal=10%
GOMF_EPHRIN_RECEPTOR_BINDING	GOMF_EPHRIN_RECEPTOR_BINDING		17	-0.434099	-1.09817	0.374836	0.711592	1	2087	tags=41%, list=26%, signal=56%
REACTOME_PEPTIDE_HORMONE_METABOLISM	REACTOME_PEPTIDE_HORMONE_METABOLISM		34	-0.3874	-1.09693	0.334946	0.711617	1	143	tags=9%, list=2%, signal=9%
GOBP_HISTONE_UBIQUITINATION	GOBP_HISTONE_UBIQUITINATION		36	-0.375099	-1.09677	0.350303	0.711667	1	1321	tags=22%, list=17%, signal=27%
GOBP_ORGANIC_ACID_CATABOLIC_PROCESS	GOBP_ORGANIC_ACID_CATABOLIC_PROCESS		151	-0.313037	-1.09742	0.297185	0.711979	1	2195	tags=36%, list=28%, signal=48%
REACTOME_TRANSLATION_OF_SARS_COV_2_STRUCTURAL_PROTEINS	REACTOME_TRANSLATION_OF_SARS_COV_2_STRUCTURAL_PROTEINS		24	-0.415453	-1.09817	0.351592	0.712045	1	1288	tags=21%, list=16%, signal=25%
GOBP_ENDOSOME_TO_LYSOSOME_TRANSPORT	GOBP_ENDOSOME_TO_LYSOSOME_TRANSPORT		41	-0.371598	-1.0977	0.347037	0.712063	1	2455	tags=39%, list=31%, signal=56%
GOBP_REGULATION_OF_COLLAGEN_METABOLIC_PROCESS	GOBP_REGULATION_OF_COLLAGEN_METABOLIC_PROCESS		15	-0.453382	-1.09646	0.343164	0.712114	1	966	tags=20%, list=12%, signal=23%
REACTOME_SUMOYLATION_OF_DNA_REPLICATION_PROTEINS	REACTOME_SUMOYLATION_OF_DNA_REPLICATION_PROTEINS		42	-0.366513	-1.09826	0.334115	0.71226	1	680	tags=12%, list=9%, signal=13%
GOMF_G_PROTEIN_COUPLED_RECEPTOR_BINDING	GOMF_G_PROTEIN_COUPLED_RECEPTOR_BINDING		93	-0.332638	-1.09577	0.329018	0.71233	1	1620	tags=32%, list=20%, signal=40%
GOMF_AMINOPEPTIDASE_ACTIVITY	GOMF_AMINOPEPTIDASE_ACTIVITY		21	-0.418102	-1.09623	0.340127	0.712334	1	2496	tags=48%, list=31%, signal=69%
GOBP_RETROGRADE_VESICLE_MEDIATED_TRANSPORT_GOLGI_TO_ENDOPLASMIC_RETICULUM	GOBP_RETROGRADE_VESICLE_MEDIATED_TRANSPORT_GOLGI_TO_ENDOPLASMIC_RETICULUM		68	-0.344995	-1.0956	0.322323	0.712359	1	1604	tags=24%, list=20%, signal=29%
GOBP_POSITIVE_REGULATION_OF_ERK1_AND_ERK2_CASCADE	GOBP_POSITIVE_REGULATION_OF_ERK1_AND_ERK2_CASCADE		53	-0.364216	-1.09743	0.32937	0.712412	1	826	tags=15%, list=10%, signal=17%
GOBP_NEGATIVE_REGULATION_OF_PEPTIDASE_ACTIVITY	GOBP_NEGATIVE_REGULATION_OF_PEPTIDASE_ACTIVITY		85	-0.333338	-1.09539	0.352495	0.712551	1	2183	tags=34%, list=27%, signal=47%
GOCC_GOLGI_CISTERNA_MEMBRANE	GOCC_GOLGI_CISTERNA_MEMBRANE		27	-0.402228	-1.0983	0.347545	0.71261	1	1325	tags=26%, list=17%, signal=31%
GOBP_REGULATION_OF_STRIATED_MUSCLE_CELL_DIFFERENTIATION	GOBP_REGULATION_OF_STRIATED_MUSCLE_CELL_DIFFERENTIATION		30	-0.396332	-1.09577	0.349206	0.712781	1	1294	tags=17%, list=16%, signal=20%
GOBP_PURINE_NUCLEOSIDE_MONOPHOSPHATE_BIOSYNTHETIC_PROCESS	GOBP_PURINE_NUCLEOSIDE_MONOPHOSPHATE_BIOSYNTHETIC_PROCESS		21	-0.418472	-1.09587	0.355316	0.712951	1	2584	tags=43%, list=32%, signal=63%
GOMF_CALCIUM_ION_TRANSMEMBRANE_TRANSPORTER_ACTIVITY	GOMF_CALCIUM_ION_TRANSMEMBRANE_TRANSPORTER_ACTIVITY		54	-0.356328	-1.09463	0.344037	0.714516	1	1462	tags=28%, list=18%, signal=34%
GOBP_HISTONE_H2A_UBIQUITINATION	GOBP_HISTONE_H2A_UBIQUITINATION		19	-0.433052	-1.09366	0.360465	0.715182	1	1321	tags=26%, list=17%, signal=31%
GOBP_GLUCOSE_CATABOLIC_PROCESS	GOBP_GLUCOSE_CATABOLIC_PROCESS		28	-0.400744	-1.09426	0.336748	0.715187	1	1167	tags=29%, list=15%, signal=33%
GOBP_ERAD_PATHWAY	GOBP_ERAD_PATHWAY		70	-0.34532	-1.09375	0.329944	0.715371	1	2060	tags=33%, list=26%, signal=44%
GOBP_TETRAPYRROLE_METABOLIC_PROCESS	GOBP_TETRAPYRROLE_METABOLIC_PROCESS		32	-0.388807	-1.09377	0.343521	0.715768	1	1812	tags=31%, list=23%, signal=40%
REACTOME_G_BETA_GAMMA_SIGNALLING_THROUGH_CDC42	REACTOME_G_BETA_GAMMA_SIGNALLING_THROUGH_CDC42		15	-0.44597	-1.09274	0.352318	0.716111	1	2452	tags=47%, list=31%, signal=67%
REACTOME_PYRUVATE_METABOLISM_AND_CITRIC_ACID_TCA_CYCLE	REACTOME_PYRUVATE_METABOLISM_AND_CITRIC_ACID_TCA_CYCLE		46	-0.362597	-1.0938	0.344788	0.716126	1	3008	tags=52%, list=38%, signal=83%
REACTOME_MICRORNA_MIRNA_BIOGENESIS	REACTOME_MICRORNA_MIRNA_BIOGENESIS		23	-0.413832	-1.0932	0.37388	0.716132	1	1805	tags=35%, list=23%, signal=45%
GOMF_TRANSLATION_ELONGATION_FACTOR_ACTIVITY	GOMF_TRANSLATION_ELONGATION_FACTOR_ACTIVITY		15	-0.45006	-1.09298	0.360313	0.716322	1	3134	tags=67%, list=39%, signal=110%
GOBP_NEUTROPHIL_MIGRATION	GOBP_NEUTROPHIL_MIGRATION		27	-0.397955	-1.09277	0.34878	0.716497	1	2482	tags=44%, list=31%, signal=64%
REACTOME_FCGR3A_MEDIATED_IL10_SYNTHESIS	REACTOME_FCGR3A_MEDIATED_IL10_SYNTHESIS		18	-0.436016	-1.09231	0.37664	0.716508	1	989	tags=22%, list=12%, signal=25%
GOCC_NUCLEAR_EXOSOME_RNASE_COMPLEX	GOCC_NUCLEAR_EXOSOME_RNASE_COMPLEX		16	-0.448548	-1.09233	0.350582	0.716916	1	1554	tags=31%, list=20%, signal=39%
GOBP_POSITIVE_REGULATION_OF_CALCIUM_ION_TRANSMEMBRANE_TRANSPORT	GOBP_POSITIVE_REGULATION_OF_CALCIUM_ION_TRANSMEMBRANE_TRANSPORT		34	-0.382211	-1.092	0.336609	0.717017	1	1058	tags=29%, list=13%, signal=34%
REACTOME_NS1_MEDIATED_EFFECTS_ON_HOST_PATHWAYS	REACTOME_NS1_MEDIATED_EFFECTS_ON_HOST_PATHWAYS		37	-0.379967	-1.09167	0.357656	0.717536	1	493	tags=8%, list=6%, signal=9%
GOCC_PRESYNAPTIC_MEMBRANE	GOCC_PRESYNAPTIC_MEMBRANE		78	-0.340867	-1.09128	0.340708	0.718242	1	1931	tags=29%, list=24%, signal=39%
GOBP_METENCEPHALON_DEVELOPMENT	GOBP_METENCEPHALON_DEVELOPMENT		49	-0.359084	-1.09028	0.34937	0.718968	1	1911	tags=33%, list=24%, signal=43%
GOBP_OLIGODENDROCYTE_DIFFERENTIATION	GOBP_OLIGODENDROCYTE_DIFFERENTIATION		39	-0.373797	-1.09039	0.354644	0.719084	1	2166	tags=31%, list=27%, signal=42%
GOBP_RESPONSE_TO_REACTIVE_OXYGEN_SPECIES	GOBP_RESPONSE_TO_REACTIVE_OXYGEN_SPECIES		121	-0.323958	-1.09068	0.315789	0.719154	1	2231	tags=38%, list=28%, signal=52%
GOMF_CHANNEL_REGULATOR_ACTIVITY	GOMF_CHANNEL_REGULATOR_ACTIVITY		60	-0.349389	-1.0908	0.357143	0.719212	1	1584	tags=25%, list=20%, signal=31%
GOBP_INCLUSION_BODY_ASSEMBLY	GOBP_INCLUSION_BODY_ASSEMBLY		15	-0.453356	-1.09048	0.354381	0.719308	1	3005	tags=73%, list=38%, signal=118%
GOBP_REGULATION_OF_MRNA_POLYADENYLATION	GOBP_REGULATION_OF_MRNA_POLYADENYLATION		15	-0.450977	-1.08998	0.377358	0.719391	1	3200	tags=67%, list=40%, signal=111%
GOBP_NUCLEOTIDE_SUGAR_BIOSYNTHETIC_PROCESS	GOBP_NUCLEOTIDE_SUGAR_BIOSYNTHETIC_PROCESS		20	-0.422991	-1.08973	0.370988	0.719707	1	3099	tags=75%, list=39%, signal=123%
GOBP_REGULATION_OF_ENDOPLASMIC_RETICULUM_STRESS_INDUCED_INTRINSIC_APOPTOTIC_SIGNALING_PATHWAY	GOBP_REGULATION_OF_ENDOPLASMIC_RETICULUM_STRESS_INDUCED_INTRINSIC_APOPTOTIC_SIGNALING_PATHWAY		17	-0.4417	-1.08925	0.373844	0.719877	1	1393	tags=35%, list=18%, signal=43%
GOBP_NUCLEOSIDE_MONOPHOSPHATE_BIOSYNTHETIC_PROCESS	GOBP_NUCLEOSIDE_MONOPHOSPHATE_BIOSYNTHETIC_PROCESS		34	-0.379267	-1.08936	0.362874	0.719985	1	2606	tags=38%, list=33%, signal=57%
GOMF_TRANSCRIPTION_COREPRESSOR_ACTIVITY	GOMF_TRANSCRIPTION_COREPRESSOR_ACTIVITY		128	-0.323348	-1.08945	0.30794	0.720139	1	2432	tags=31%, list=31%, signal=44%
GOBP_REGULATION_OF_CELLULAR_RESPONSE_TO_HEAT	GOBP_REGULATION_OF_CELLULAR_RESPONSE_TO_HEAT		73	-0.339035	-1.08859	0.328492	0.721425	1	3039	tags=48%, list=38%, signal=77%
GOBP_PROTEIN_TRANSMEMBRANE_TRANSPORT	GOBP_PROTEIN_TRANSMEMBRANE_TRANSPORT		45	-0.362375	-1.08821	0.345562	0.722042	1	2234	tags=36%, list=28%, signal=49%
GOMF_HYDRO_LYASE_ACTIVITY	GOMF_HYDRO_LYASE_ACTIVITY		34	-0.383972	-1.08785	0.353374	0.72219	1	2319	tags=35%, list=29%, signal=50%
GOBP_CELL_KILLING	GOBP_CELL_KILLING		44	-0.361036	-1.08789	0.341204	0.722543	1	1114	tags=20%, list=14%, signal=24%
GOBP_NAD_METABOLIC_PROCESS	GOBP_NAD_METABOLIC_PROCESS		34	-0.378889	-1.08692	0.366038	0.724136	1	1637	tags=35%, list=21%, signal=44%
GOBP_RIBONUCLEOSIDE_TRIPHOSPHATE_METABOLIC_PROCESS	GOBP_RIBONUCLEOSIDE_TRIPHOSPHATE_METABOLIC_PROCESS		51	-0.354507	-1.08704	0.352941	0.724199	1	1404	tags=24%, list=18%, signal=28%
GOBP_NUCLEOSIDE_MONOPHOSPHATE_METABOLIC_PROCESS	GOBP_NUCLEOSIDE_MONOPHOSPHATE_METABOLIC_PROCESS		55	-0.355041	-1.08566	0.334104	0.725227	1	3297	tags=55%, list=41%, signal=93%
GOMF_PHOSPHATIDYLINOSITOL_3_KINASE_BINDING	GOMF_PHOSPHATIDYLINOSITOL_3_KINASE_BINDING		18	-0.427516	-1.08541	0.353175	0.725503	1	3624	tags=61%, list=46%, signal=112%
GOBP_REGULATION_OF_MUSCLE_CELL_DIFFERENTIATION	GOBP_REGULATION_OF_MUSCLE_CELL_DIFFERENTIATION		66	-0.350679	-1.0857	0.348783	0.725591	1	191	tags=8%, list=2%, signal=8%
GOBP_NEGATIVE_REGULATION_OF_INFLAMMATORY_RESPONSE	GOBP_NEGATIVE_REGULATION_OF_INFLAMMATORY_RESPONSE		37	-0.37337	-1.0863	0.369119	0.725604	1	2227	tags=43%, list=28%, signal=60%
GOCC_PCG_PROTEIN_COMPLEX	GOCC_PCG_PROTEIN_COMPLEX		34	-0.379698	-1.08614	0.369928	0.725619	1	1321	tags=26%, list=17%, signal=32%
GOBP_GLUTAMINE_METABOLIC_PROCESS	GOBP_GLUTAMINE_METABOLIC_PROCESS		15	-0.444769	-1.08596	0.361074	0.7257	1	3364	tags=53%, list=42%, signal=92%
GOBP_ASTROCYTE_DIFFERENTIATION	GOBP_ASTROCYTE_DIFFERENTIATION		28	-0.395178	-1.08579	0.344403	0.725766	1	2254	tags=39%, list=28%, signal=55%
GOCC_SARCOPLASM	GOCC_SARCOPLASM		41	-0.37136	-1.0848	0.365196	0.72601	1	2196	tags=39%, list=28%, signal=54%
GOBP_CELLULAR_CARBOHYDRATE_BIOSYNTHETIC_PROCESS	GOBP_CELLULAR_CARBOHYDRATE_BIOSYNTHETIC_PROCESS		40	-0.371409	-1.08482	0.351163	0.726395	1	1511	tags=28%, list=19%, signal=34%
GOBP_AMYLOID_BETA_METABOLIC_PROCESS	GOBP_AMYLOID_BETA_METABOLIC_PROCESS		33	-0.383388	-1.08495	0.356459	0.726459	1	975	tags=18%, list=12%, signal=21%
REACTOME_NUCLEOBASE_CATABOLISM	REACTOME_NUCLEOBASE_CATABOLISM		16	-0.435644	-1.08433	0.415894	0.726982	1	3450	tags=63%, list=43%, signal=110%
GOBP_POSITIVE_CHEMOTAXIS	GOBP_POSITIVE_CHEMOTAXIS		16	-0.441097	-1.08378	0.369987	0.728165	1	344	tags=19%, list=4%, signal=20%
GOBP_PYRIMIDINE_CONTAINING_COMPOUND_METABOLIC_PROCESS	GOBP_PYRIMIDINE_CONTAINING_COMPOUND_METABOLIC_PROCESS		45	-0.366817	-1.08359	0.352594	0.728312	1	1499	tags=22%, list=19%, signal=27%
GOBP_NEURON_PROJECTION_EXTENSION	GOBP_NEURON_PROJECTION_EXTENSION		90	-0.331052	-1.08178	0.344134	0.728323	1	2172	tags=36%, list=27%, signal=48%
GOBP_REGULATION_OF_NUCLEOCYTOPLASMIC_TRANSPORT	GOBP_REGULATION_OF_NUCLEOCYTOPLASMIC_TRANSPORT		70	-0.337816	-1.08235	0.335982	0.728383	1	2822	tags=43%, list=35%, signal=66%
GOMF_PROTEIN_SERINE_THREONINE_PHOSPHATASE_ACTIVITY	GOMF_PROTEIN_SERINE_THREONINE_PHOSPHATASE_ACTIVITY		53	-0.358215	-1.08187	0.344	0.728517	1	1187	tags=25%, list=15%, signal=29%
GOBP_REGULATION_OF_PEPTIDYL_LYSINE_ACETYLATION	GOBP_REGULATION_OF_PEPTIDYL_LYSINE_ACETYLATION		39	-0.372733	-1.08212	0.363527	0.728667	1	1716	tags=26%, list=22%, signal=33%
GOMF_PROTEIN_DISULFIDE_ISOMERASE_ACTIVITY	GOMF_PROTEIN_DISULFIDE_ISOMERASE_ACTIVITY		16	-0.443581	-1.08241	0.371912	0.728706	1	1343	tags=31%, list=17%, signal=38%
GOBP_TETRAPYRROLE_BIOSYNTHETIC_PROCESS	GOBP_TETRAPYRROLE_BIOSYNTHETIC_PROCESS		17	-0.436373	-1.0809	0.378162	0.728707	1	1812	tags=35%, list=23%, signal=46%
GOCC_ENDORIBONUCLEASE_COMPLEX	GOCC_ENDORIBONUCLEASE_COMPLEX		20	-0.417676	-1.08148	0.390306	0.728779	1	150	tags=10%, list=2%, signal=10%
GOCC_NUCLEAR_MEMBRANE	GOCC_NUCLEAR_MEMBRANE		176	-0.309478	-1.08191	0.31761	0.728853	1	1093	tags=14%, list=14%, signal=16%
GOMF_RRNA_BINDING	GOMF_RRNA_BINDING		50	-0.354775	-1.08247	0.34316	0.728952	1	2256	tags=38%, list=28%, signal=53%
GOBP_POSITIVE_REGULATION_OF_TELOMERE_MAINTENANCE_VIA_TELOMERE_LENGTHENING	GOBP_POSITIVE_REGULATION_OF_TELOMERE_MAINTENANCE_VIA_TELOMERE_LENGTHENING		29	-0.396848	-1.08093	0.362963	0.729061	1	2848	tags=45%, list=36%, signal=70%
GOBP_PEPTIDYL_ASPARAGINE_MODIFICATION	GOBP_PEPTIDYL_ASPARAGINE_MODIFICATION		21	-0.411824	-1.08258	0.370138	0.729099	1	888	tags=14%, list=11%, signal=16%
GOMF_PROTEIN_TYROSINE_KINASE_BINDING	GOMF_PROTEIN_TYROSINE_KINASE_BINDING		43	-0.362951	-1.08099	0.365912	0.729328	1	2716	tags=40%, list=34%, signal=60%
GOBP_CELLULAR_MODIFIED_AMINO_ACID_METABOLIC_PROCESS	GOBP_CELLULAR_MODIFIED_AMINO_ACID_METABOLIC_PROCESS		86	-0.332699	-1.08281	0.3337	0.729329	1	1849	tags=29%, list=23%, signal=37%
GOBP_PROTEIN_EXIT_FROM_ENDOPLASMIC_RETICULUM	GOBP_PROTEIN_EXIT_FROM_ENDOPLASMIC_RETICULUM		34	-0.381291	-1.08259	0.351648	0.729531	1	1957	tags=32%, list=25%, signal=43%
GOBP_NEGATIVE_REGULATION_OF_AUTOPHAGY	GOBP_NEGATIVE_REGULATION_OF_AUTOPHAGY		50	-0.355999	-1.08106	0.3708	0.729542	1	895	tags=20%, list=11%, signal=22%
GOBP_REGULATION_OF_APOPTOTIC_SIGNALING_PATHWAY	GOBP_REGULATION_OF_APOPTOTIC_SIGNALING_PATHWAY		183	-0.307533	-1.08282	0.302781	0.729759	1	1393	tags=22%, list=18%, signal=26%
GOBP_ACTIVATION_OF_MAPK_ACTIVITY	GOBP_ACTIVATION_OF_MAPK_ACTIVITY		68	-0.340529	-1.08284	0.343284	0.73014	1	2656	tags=43%, list=33%, signal=63%
GOBP_POSITIVE_REGULATION_OF_CELLULAR_CARBOHYDRATE_METABOLIC_PROCESS	GOBP_POSITIVE_REGULATION_OF_CELLULAR_CARBOHYDRATE_METABOLIC_PROCESS		25	-0.398708	-1.0802	0.380476	0.730334	1	882	tags=16%, list=11%, signal=18%
GOBP_POSITIVE_REGULATION_OF_HORMONE_SECRETION	GOBP_POSITIVE_REGULATION_OF_HORMONE_SECRETION		48	-0.358362	-1.0796	0.356643	0.730737	1	550	tags=10%, list=7%, signal=11%
GOBP_HEME_METABOLIC_PROCESS	GOBP_HEME_METABOLIC_PROCESS		21	-0.410473	-1.07936	0.379571	0.730992	1	1812	tags=33%, list=23%, signal=43%
GOBP_NUCLEOBASE_METABOLIC_PROCESS	GOBP_NUCLEOBASE_METABOLIC_PROCESS		25	-0.400094	-1.07978	0.367647	0.731118	1	3052	tags=36%, list=38%, signal=58%
GOBP_RESPONSE_TO_DOPAMINE	GOBP_RESPONSE_TO_DOPAMINE		30	-0.388601	-1.0796	0.368227	0.731191	1	2830	tags=60%, list=36%, signal=93%
GOCC_CILIARY_BASE	GOCC_CILIARY_BASE		21	-0.409165	-1.07909	0.394904	0.731361	1	243	tags=14%, list=3%, signal=15%
GOBP_CELL_CHEMOTAXIS	GOBP_CELL_CHEMOTAXIS		84	-0.329952	-1.07893	0.35412	0.731411	1	2592	tags=43%, list=33%, signal=63%
GOBP_PIGMENT_GRANULE_ORGANIZATION	GOBP_PIGMENT_GRANULE_ORGANIZATION		18	-0.424123	-1.07748	0.370886	0.733564	1	1638	tags=33%, list=21%, signal=42%
REACTOME_DISASSEMBLY_OF_THE_DESTRUCTION_COMPLEX_AND_RECRUITMENT_OF_AXIN_TO_THE_MEMBRANE	REACTOME_DISASSEMBLY_OF_THE_DESTRUCTION_COMPLEX_AND_RECRUITMENT_OF_AXIN_TO_THE_MEMBRANE		20	-0.422294	-1.07733	0.376502	0.73357	1	1362	tags=35%, list=17%, signal=42%
GOBP_REGULATION_OF_DEPHOSPHORYLATION	GOBP_REGULATION_OF_DEPHOSPHORYLATION		130	-0.315134	-1.077	0.332978	0.73362	1	2362	tags=37%, list=30%, signal=52%
GOBP_AMEBOIDAL_TYPE_CELL_MIGRATION	GOBP_AMEBOIDAL_TYPE_CELL_MIGRATION		196	-0.307186	-1.078	0.315735	0.733784	1	2022	tags=25%, list=25%, signal=33%
REACTOME_SIGNALING_BY_NUCLEAR_RECEPTORS	REACTOME_SIGNALING_BY_NUCLEAR_RECEPTORS		171	-0.307828	-1.07754	0.326763	0.733826	1	1805	tags=26%, list=23%, signal=33%
GOBP_P38MAPK_CASCADE	GOBP_P38MAPK_CASCADE		17	-0.42546	-1.07557	0.390464	0.733837	1	2020	tags=41%, list=25%, signal=55%
GOBP_TRANSCRIPTION_ELONGATION_FROM_RNA_POLYMERASE_II_PROMOTER	GOBP_TRANSCRIPTION_ELONGATION_FROM_RNA_POLYMERASE_II_PROMOTER		73	-0.336601	-1.07677	0.360269	0.73384	1	3106	tags=48%, list=39%, signal=78%
GOBP_REGULATION_OF_ALCOHOL_BIOSYNTHETIC_PROCESS	GOBP_REGULATION_OF_ALCOHOL_BIOSYNTHETIC_PROCESS		34	-0.376945	-1.07569	0.370968	0.733896	1	1078	tags=21%, list=14%, signal=24%
GOMF_VITAMIN_B6_BINDING	GOMF_VITAMIN_B6_BINDING		33	-0.385051	-1.07614	0.380606	0.733905	1	1948	tags=36%, list=24%, signal=48%
GOBP_PLASMA_MEMBRANE_ORGANIZATION	GOBP_PLASMA_MEMBRANE_ORGANIZATION		60	-0.341298	-1.07706	0.355278	0.733918	1	1469	tags=27%, list=18%, signal=32%
GOBP_NUCLEOBASE_BIOSYNTHETIC_PROCESS	GOBP_NUCLEOBASE_BIOSYNTHETIC_PROCESS		17	-0.424802	-1.07764	0.376344	0.733965	1	2584	tags=29%, list=32%, signal=43%
GOBP_LEUKOCYTE_MIGRATION	GOBP_LEUKOCYTE_MIGRATION		131	-0.311679	-1.0764	0.345992	0.73401	1	1323	tags=20%, list=17%, signal=23%
REACTOME_TCF_DEPENDENT_SIGNALING_IN_RESPONSE_TO_WNT	REACTOME_TCF_DEPENDENT_SIGNALING_IN_RESPONSE_TO_WNT		130	-0.315487	-1.07772	0.345824	0.734181	1	2741	tags=39%, list=34%, signal=59%
GOBP_NEGATIVE_REGULATION_OF_INTRACELLULAR_PROTEIN_TRANSPORT	GOBP_NEGATIVE_REGULATION_OF_INTRACELLULAR_PROTEIN_TRANSPORT		25	-0.397602	-1.07647	0.35875	0.734271	1	1462	tags=28%, list=18%, signal=34%
GOBP_ESTABLISHMENT_OF_EPITHELIAL_CELL_POLARITY	GOBP_ESTABLISHMENT_OF_EPITHELIAL_CELL_POLARITY		21	-0.417556	-1.07572	0.375	0.734272	1	877	tags=19%, list=11%, signal=21%
GOBP_CYTOSOLIC_CALCIUM_ION_TRANSPORT	GOBP_CYTOSOLIC_CALCIUM_ION_TRANSPORT		75	-0.337393	-1.07616	0.356257	0.734305	1	1367	tags=25%, list=17%, signal=30%
GOMF_MICROTUBULE_PLUS_END_BINDING	GOMF_MICROTUBULE_PLUS_END_BINDING		17	-0.433349	-1.07573	0.369251	0.734695	1	2242	tags=47%, list=28%, signal=65%
GOBP_RNA_CAPPING	GOBP_RNA_CAPPING		31	-0.388124	-1.07472	0.378641	0.735039	1	3333	tags=48%, list=42%, signal=83%
GOBP_ALCOHOL_CATABOLIC_PROCESS	GOBP_ALCOHOL_CATABOLIC_PROCESS		26	-0.394589	-1.07473	0.362245	0.735451	1	2563	tags=46%, list=32%, signal=68%
GOBP_LIMBIC_SYSTEM_DEVELOPMENT	GOBP_LIMBIC_SYSTEM_DEVELOPMENT		54	-0.349656	-1.07485	0.364679	0.735582	1	2266	tags=41%, list=28%, signal=57%
GOMF_SODIUM_ION_TRANSMEMBRANE_TRANSPORTER_ACTIVITY	GOMF_SODIUM_ION_TRANSMEMBRANE_TRANSPORTER_ACTIVITY		40	-0.368934	-1.07423	0.372802	0.735603	1	1625	tags=30%, list=20%, signal=38%
GOBP_TOR_SIGNALING	GOBP_TOR_SIGNALING		73	-0.330669	-1.07408	0.359463	0.735626	1	2861	tags=45%, list=36%, signal=70%
GOBP_NEGATIVE_REGULATION_OF_PROTEIN_MODIFICATION_BY_SMALL_PROTEIN_CONJUGATION_OR_REMOVAL	GOBP_NEGATIVE_REGULATION_OF_PROTEIN_MODIFICATION_BY_SMALL_PROTEIN_CONJUGATION_OR_REMOVAL		61	-0.344924	-1.0743	0.353617	0.735853	1	1526	tags=28%, list=19%, signal=34%
GOCC_TRANSCRIPTIONALLY_ACTIVE_CHROMATIN	GOCC_TRANSCRIPTIONALLY_ACTIVE_CHROMATIN		18	-0.424367	-1.07368	0.365435	0.736354	1	1291	tags=33%, list=16%, signal=40%
GOBP_PLATELET_DERIVED_GROWTH_FACTOR_RECEPTOR_SIGNALING_PATHWAY	GOBP_PLATELET_DERIVED_GROWTH_FACTOR_RECEPTOR_SIGNALING_PATHWAY		33	-0.378908	-1.07334	0.375	0.736467	1	1695	tags=30%, list=21%, signal=38%
GOBP_RNA_3_END_PROCESSING	GOBP_RNA_3_END_PROCESSING		128	-0.316382	-1.07343	0.357973	0.73664	1	3586	tags=48%, list=45%, signal=85%
GOCC_INTEGRATOR_COMPLEX	GOCC_INTEGRATOR_COMPLEX		15	-0.449478	-1.07296	0.368906	0.737156	1	2025	tags=33%, list=25%, signal=45%
REACTOME_RNA_POLYMERASE_II_TRANSCRIPTION_TERMINATION	REACTOME_RNA_POLYMERASE_II_TRANSCRIPTION_TERMINATION		62	-0.344583	-1.07211	0.373439	0.73752	1	1680	tags=21%, list=21%, signal=26%
GOBP_PYRIMIDINE_RIBONUCLEOTIDE_METABOLIC_PROCESS	GOBP_PYRIMIDINE_RIBONUCLEOTIDE_METABOLIC_PROCESS		16	-0.440617	-1.07224	0.38502	0.737564	1	1499	tags=31%, list=19%, signal=38%
GOBP_NEUTROPHIL_CHEMOTAXIS	GOBP_NEUTROPHIL_CHEMOTAXIS		22	-0.410623	-1.07265	0.390564	0.737687	1	1323	tags=27%, list=17%, signal=33%
GOMF_CARBOXYLIC_ESTER_HYDROLASE_ACTIVITY	GOMF_CARBOXYLIC_ESTER_HYDROLASE_ACTIVITY		58	-0.342999	-1.07115	0.37076	0.737703	1	1717	tags=29%, list=22%, signal=37%
GOBP_PROTEIN_DEPHOSPHORYLATION	GOBP_PROTEIN_DEPHOSPHORYLATION		187	-0.303665	-1.07229	0.319876	0.737881	1	2310	tags=34%, list=29%, signal=47%
GOBP_MUSCLE_CELL_DEVELOPMENT	GOBP_MUSCLE_CELL_DEVELOPMENT		79	-0.330756	-1.07123	0.358659	0.737908	1	1193	tags=18%, list=15%, signal=21%
GOBP_SUBSTRATE_ADHESION_DEPENDENT_CELL_SPREADING	GOBP_SUBSTRATE_ADHESION_DEPENDENT_CELL_SPREADING		62	-0.344787	-1.07141	0.373853	0.738221	1	1841	tags=29%, list=23%, signal=37%
REACTOME_SMOOTH_MUSCLE_CONTRACTION	REACTOME_SMOOTH_MUSCLE_CONTRACTION		26	-0.394637	-1.0723	0.372716	0.738318	1	2197	tags=38%, list=28%, signal=53%
GOBP_REGULATION_OF_RECEPTOR_RECYCLING	GOBP_REGULATION_OF_RECEPTOR_RECYCLING		16	-0.432809	-1.07123	0.384203	0.738346	1	965	tags=25%, list=12%, signal=28%
GOMF_PROTON_TRANSMEMBRANE_TRANSPORTER_ACTIVITY	GOMF_PROTON_TRANSMEMBRANE_TRANSPORTER_ACTIVITY		59	-0.345975	-1.07147	0.358556	0.738507	1	1697	tags=36%, list=21%, signal=45%
GOMF_ORGANIC_ANION_TRANSMEMBRANE_TRANSPORTER_ACTIVITY	GOMF_ORGANIC_ANION_TRANSMEMBRANE_TRANSPORTER_ACTIVITY		56	-0.347602	-1.07156	0.39576	0.738711	1	938	tags=14%, list=12%, signal=16%
REACTOME_PHOSPHOLIPID_METABOLISM	REACTOME_PHOSPHOLIPID_METABOLISM		114	-0.314982	-1.06978	0.373662	0.741282	1	2207	tags=32%, list=28%, signal=43%
GOBP_POSITIVE_REGULATION_OF_LAMELLIPODIUM_ASSEMBLY	GOBP_POSITIVE_REGULATION_OF_LAMELLIPODIUM_ASSEMBLY		20	-0.411677	-1.06888	0.381132	0.743168	1	1469	tags=30%, list=18%, signal=37%
GOBP_REGULATION_OF_CELL_JUNCTION_ASSEMBLY	GOBP_REGULATION_OF_CELL_JUNCTION_ASSEMBLY		96	-0.326176	-1.06901	0.383117	0.743224	1	442	tags=9%, list=6%, signal=10%
GOBP_NEGATIVE_REGULATION_OF_PROTEIN_KINASE_B_SIGNALING	GOBP_NEGATIVE_REGULATION_OF_PROTEIN_KINASE_B_SIGNALING		26	-0.395955	-1.06852	0.384713	0.743305	1	882	tags=23%, list=11%, signal=26%
GOBP_PROTEIN_LOCALIZATION_TO_NUCLEUS	GOBP_PROTEIN_LOCALIZATION_TO_NUCLEUS		180	-0.304931	-1.06858	0.353249	0.743597	1	3097	tags=42%, list=39%, signal=68%
GOBP_DOPAMINE_RECEPTOR_SIGNALING_PATHWAY	GOBP_DOPAMINE_RECEPTOR_SIGNALING_PATHWAY		22	-0.411751	-1.06814	0.409379	0.743969	1	2691	tags=64%, list=34%, signal=96%
GOMF_NADP_BINDING	GOMF_NADP_BINDING		30	-0.381399	-1.06731	0.381953	0.745529	1	1317	tags=30%, list=17%, signal=36%
REACTOME_SARS_COV_2_INFECTION	REACTOME_SARS_COV_2_INFECTION		40	-0.365205	-1.06334	0.376499	0.745651	1	1288	tags=20%, list=16%, signal=24%
GOBP_NEGATIVE_REGULATION_OF_I_KAPPAB_KINASE_NF_KAPPAB_SIGNALING	GOBP_NEGATIVE_REGULATION_OF_I_KAPPAB_KINASE_NF_KAPPAB_SIGNALING		21	-0.401681	-1.06364	0.383838	0.745666	1	3212	tags=67%, list=40%, signal=112%
GOBP_POSITIVE_REGULATION_OF_LIPID_LOCALIZATION	GOBP_POSITIVE_REGULATION_OF_LIPID_LOCALIZATION		39	-0.36483	-1.06741	0.38246	0.745671	1	983	tags=21%, list=12%, signal=23%
GOMF_AMIDE_BINDING	GOMF_AMIDE_BINDING		170	-0.304726	-1.06544	0.349223	0.74577	1	2310	tags=32%, list=29%, signal=45%
REACTOME_RAB_REGULATION_OF_TRAFFICKING	REACTOME_RAB_REGULATION_OF_TRAFFICKING		85	-0.327189	-1.06555	0.36648	0.745885	1	2611	tags=38%, list=33%, signal=55%
GOBP_COGNITION	GOBP_COGNITION		129	-0.313122	-1.06614	0.364496	0.745888	1	1886	tags=33%, list=24%, signal=42%
REACTOME_MTOR_SIGNALLING	REACTOME_MTOR_SIGNALLING		35	-0.370189	-1.06703	0.376847	0.745951	1	2676	tags=46%, list=34%, signal=69%
GOBP_REGULATION_OF_CHROMATIN_ASSEMBLY	GOBP_REGULATION_OF_CHROMATIN_ASSEMBLY		16	-0.430942	-1.06491	0.398936	0.745995	1	2054	tags=44%, list=26%, signal=59%
GOBP_STRIATED_MUSCLE_CELL_PROLIFERATION	GOBP_STRIATED_MUSCLE_CELL_PROLIFERATION		27	-0.385748	-1.06503	0.39201	0.746069	1	194	tags=7%, list=2%, signal=8%
GOBP_NEURON_DEATH_IN_RESPONSE_TO_OXIDATIVE_STRESS	GOBP_NEURON_DEATH_IN_RESPONSE_TO_OXIDATIVE_STRESS		15	-0.437919	-1.06365	0.398684	0.746082	1	1688	tags=33%, list=21%, signal=42%
GOCC_CELL_PROJECTION_MEMBRANE	GOCC_CELL_PROJECTION_MEMBRANE		160	-0.305524	-1.06334	0.352571	0.746084	1	1469	tags=25%, list=18%, signal=30%
GOBP_GLYCEROLIPID_CATABOLIC_PROCESS	GOBP_GLYCEROLIPID_CATABOLIC_PROCESS		28	-0.386754	-1.06378	0.403659	0.746142	1	2220	tags=39%, list=28%, signal=54%
GOBP_REACTIVE_NITROGEN_SPECIES_METABOLIC_PROCESS	GOBP_REACTIVE_NITROGEN_SPECIES_METABOLIC_PROCESS		33	-0.375017	-1.06617	0.373934	0.746234	1	2874	tags=45%, list=36%, signal=71%
GOCC_NADH_DEHYDROGENASE_COMPLEX	GOCC_NADH_DEHYDROGENASE_COMPLEX		37	-0.369308	-1.06467	0.384615	0.746248	1	2464	tags=35%, list=31%, signal=51%
GOMF_CARBOHYDRATE_BINDING	GOMF_CARBOHYDRATE_BINDING		82	-0.325981	-1.06404	0.363128	0.74626	1	1654	tags=26%, list=21%, signal=32%
GOBP_RNA_POLYADENYLATION	GOBP_RNA_POLYADENYLATION		42	-0.367495	-1.06557	0.395566	0.746261	1	1413	tags=21%, list=18%, signal=26%
GOMF_KINASE_INHIBITOR_ACTIVITY	GOMF_KINASE_INHIBITOR_ACTIVITY		46	-0.353705	-1.06431	0.375443	0.746416	1	1221	tags=24%, list=15%, signal=28%
GOMF_NUCLEAR_LOCALIZATION_SEQUENCE_BINDING	GOMF_NUCLEAR_LOCALIZATION_SEQUENCE_BINDING		19	-0.414462	-1.06506	0.385827	0.746433	1	1162	tags=16%, list=15%, signal=18%
GOMF_CATION_TRANSMEMBRANE_TRANSPORTER_ACTIVITY	GOMF_CATION_TRANSMEMBRANE_TRANSPORTER_ACTIVITY		196	-0.303929	-1.06626	0.340933	0.746442	1	1890	tags=30%, list=24%, signal=38%
GOBP_MUSCLE_TISSUE_DEVELOPMENT	GOBP_MUSCLE_TISSUE_DEVELOPMENT		160	-0.307628	-1.06379	0.346432	0.746582	1	1369	tags=18%, list=17%, signal=21%
GOBP_CELLULAR_RESPONSE_TO_ACID_CHEMICAL	GOBP_CELLULAR_RESPONSE_TO_ACID_CHEMICAL		35	-0.370762	-1.06561	0.374545	0.746592	1	1266	tags=20%, list=16%, signal=24%
REACTOME_MITOTIC_G1_PHASE_AND_G1_S_TRANSITION	REACTOME_MITOTIC_G1_PHASE_AND_G1_S_TRANSITION		110	-0.319463	-1.06404	0.369848	0.746703	1	2741	tags=42%, list=34%, signal=63%
GOBP_CELLULAR_RESPONSE_TO_HEAT	GOBP_CELLULAR_RESPONSE_TO_HEAT		92	-0.320458	-1.06436	0.372937	0.746742	1	2364	tags=34%, list=30%, signal=47%
GOBP_PROTEIN_HETEROOLIGOMERIZATION	GOBP_PROTEIN_HETEROOLIGOMERIZATION		16	-0.441814	-1.06627	0.402116	0.746848	1	1732	tags=38%, list=22%, signal=48%
REACTOME_CELLULAR_RESPONSE_TO_HEAT_STRESS	REACTOME_CELLULAR_RESPONSE_TO_HEAT_STRESS		88	-0.323526	-1.06657	0.362649	0.746864	1	3039	tags=49%, list=38%, signal=78%
GOBP_REGULATION_OF_LEUKOCYTE_MIGRATION	GOBP_REGULATION_OF_LEUKOCYTE_MIGRATION		53	-0.344564	-1.06641	0.363853	0.746886	1	2231	tags=36%, list=28%, signal=49%
REACTOME_ERCC6_CSB_AND_EHMT2_G9A_POSITIVELY_REGULATE_RRNA_EXPRESSION	REACTOME_ERCC6_CSB_AND_EHMT2_G9A_POSITIVELY_REGULATE_RRNA_EXPRESSION		32	-0.377862	-1.06565	0.390062	0.74694	1	1033	tags=16%, list=13%, signal=18%
GOBP_POSITIVE_REGULATION_OF_RESPONSE_TO_CYTOKINE_STIMULUS	GOBP_POSITIVE_REGULATION_OF_RESPONSE_TO_CYTOKINE_STIMULUS		19	-0.419574	-1.06275	0.390746	0.746981	1	1399	tags=32%, list=18%, signal=38%
REACTOME_ACTIVATION_OF_KAINATE_RECEPTORS_UPON_GLUTAMATE_BINDING	REACTOME_ACTIVATION_OF_KAINATE_RECEPTORS_UPON_GLUTAMATE_BINDING		22	-0.404675	-1.06225	0.412961	0.748035	1	1277	tags=27%, list=16%, signal=32%
GOBP_REGULATION_OF_FILOPODIUM_ASSEMBLY	GOBP_REGULATION_OF_FILOPODIUM_ASSEMBLY		34	-0.374342	-1.06202	0.388957	0.74823	1	2510	tags=41%, list=32%, signal=60%
GOBP_MODULATION_OF_PROCESS_OF_OTHER_ORGANISM	GOBP_MODULATION_OF_PROCESS_OF_OTHER_ORGANISM		63	-0.335486	-1.06135	0.39774	0.748434	1	947	tags=13%, list=12%, signal=14%
GOBP_GLIOGENESIS	GOBP_GLIOGENESIS		123	-0.3146	-1.0614	0.347357	0.748755	1	2350	tags=31%, list=30%, signal=43%
REACTOME_UNFOLDED_PROTEIN_RESPONSE_UPR	REACTOME_UNFOLDED_PROTEIN_RESPONSE_UPR		60	-0.342491	-1.06167	0.381228	0.748859	1	2197	tags=37%, list=28%, signal=50%
GOBP_I_KAPPAB_KINASE_NF_KAPPAB_SIGNALING	GOBP_I_KAPPAB_KINASE_NF_KAPPAB_SIGNALING		124	-0.315851	-1.0615	0.367281	0.748896	1	1385	tags=19%, list=17%, signal=22%
REACTOME_REGULATION_OF_MECP2_EXPRESSION_AND_ACTIVITY	REACTOME_REGULATION_OF_MECP2_EXPRESSION_AND_ACTIVITY		27	-0.391289	-1.06098	0.391139	0.749098	1	1743	tags=37%, list=22%, signal=47%
GOBP_LENS_FIBER_CELL_DIFFERENTIATION	GOBP_LENS_FIBER_CELL_DIFFERENTIATION		15	-0.433638	-1.06079	0.403204	0.74919	1	959	tags=20%, list=12%, signal=23%
GOMF_NAD_P_H_DEHYDROGENASE_QUINONE_ACTIVITY	GOMF_NAD_P_H_DEHYDROGENASE_QUINONE_ACTIVITY		37	-0.365041	-1.05967	0.390931	0.74946	1	2464	tags=38%, list=31%, signal=55%
GOBP_REGULATION_OF_LAMELLIPODIUM_ORGANIZATION	GOBP_REGULATION_OF_LAMELLIPODIUM_ORGANIZATION		36	-0.370027	-1.05931	0.390568	0.749633	1	1539	tags=25%, list=19%, signal=31%
GOBP_EPITHELIAL_CELL_DEVELOPMENT	GOBP_EPITHELIAL_CELL_DEVELOPMENT		92	-0.322569	-1.05944	0.377193	0.749702	1	1497	tags=24%, list=19%, signal=29%
GOBP_PLASMA_LIPOPROTEIN_PARTICLE_CLEARANCE	GOBP_PLASMA_LIPOPROTEIN_PARTICLE_CLEARANCE		28	-0.382048	-1.05968	0.400249	0.749867	1	2465	tags=43%, list=31%, signal=62%
GOCC_TRANSCRIPTION_FACTOR_TFIID_COMPLEX	GOCC_TRANSCRIPTION_FACTOR_TFIID_COMPLEX		25	-0.391903	-1.05976	0.387654	0.750075	1	1970	tags=32%, list=25%, signal=42%
GOBP_NEGATIVE_REGULATION_OF_MYELOID_CELL_DIFFERENTIATION	GOBP_NEGATIVE_REGULATION_OF_MYELOID_CELL_DIFFERENTIATION		30	-0.378655	-1.05715	0.402516	0.750237	1	1792	tags=30%, list=23%, signal=39%
REACTOME_TRAF6_MEDIATED_IRF7_ACTIVATION	REACTOME_TRAF6_MEDIATED_IRF7_ACTIVATION		15	-0.434856	-1.05977	0.415094	0.750461	1	2615	tags=47%, list=33%, signal=69%
REACTOME_E3_UBIQUITIN_LIGASES_UBIQUITINATE_TARGET_PROTEINS	REACTOME_E3_UBIQUITIN_LIGASES_UBIQUITINATE_TARGET_PROTEINS		43	-0.358029	-1.0572	0.416374	0.750539	1	2074	tags=28%, list=26%, signal=38%
GOBP_DEVELOPMENTAL_CELL_GROWTH	GOBP_DEVELOPMENTAL_CELL_GROWTH		115	-0.311395	-1.05867	0.358919	0.75059	1	2172	tags=33%, list=27%, signal=45%
GOBP_CELLULAR_KETONE_METABOLIC_PROCESS	GOBP_CELLULAR_KETONE_METABOLIC_PROCESS		133	-0.308648	-1.05878	0.389183	0.750702	1	2065	tags=33%, list=26%, signal=44%
GOMF_VITAMIN_BINDING	GOMF_VITAMIN_BINDING		68	-0.336561	-1.05983	0.38041	0.750724	1	1948	tags=35%, list=24%, signal=46%
REACTOME_METABOLISM_OF_NUCLEOTIDES	REACTOME_METABOLISM_OF_NUCLEOTIDES		64	-0.341574	-1.05997	0.390553	0.750753	1	3450	tags=53%, list=43%, signal=93%
GOMF_DYNEIN_LIGHT_INTERMEDIATE_CHAIN_BINDING	GOMF_DYNEIN_LIGHT_INTERMEDIATE_CHAIN_BINDING		17	-0.421248	-1.05721	0.400527	0.750954	1	2579	tags=47%, list=32%, signal=69%
REACTOME_PROTEIN_PROTEIN_INTERACTIONS_AT_SYNAPSES	REACTOME_PROTEIN_PROTEIN_INTERACTIONS_AT_SYNAPSES		51	-0.347399	-1.05838	0.364912	0.751	1	808	tags=22%, list=10%, signal=24%
GOCC_MYELIN_SHEATH	GOCC_MYELIN_SHEATH		24	-0.394611	-1.06001	0.39263	0.751082	1	2189	tags=46%, list=28%, signal=63%
GOBP_MATURATION_OF_SSU_RRNA	GOBP_MATURATION_OF_SSU_RRNA		45	-0.350049	-1.05744	0.410798	0.751115	1	1735	tags=27%, list=22%, signal=34%
GOBP_RESPONSE_TO_RETINOIC_ACID	GOBP_RESPONSE_TO_RETINOIC_ACID		34	-0.374942	-1.05757	0.413625	0.75115	1	550	tags=9%, list=7%, signal=9%
GOBP_MODULATION_OF_PROCESS_OF_OTHER_ORGANISM_INVOLVED_IN_SYMBIOTIC_INTERACTION	GOBP_MODULATION_OF_PROCESS_OF_OTHER_ORGANISM_INVOLVED_IN_SYMBIOTIC_INTERACTION		61	-0.339021	-1.05726	0.385311	0.751253	1	947	tags=13%, list=12%, signal=15%
GOBP_MORPHOGENESIS_OF_AN_EPITHELIAL_SHEET	GOBP_MORPHOGENESIS_OF_AN_EPITHELIAL_SHEET		29	-0.385115	-1.05762	0.410475	0.751444	1	194	tags=10%, list=2%, signal=11%
REACTOME_PROTEIN_UBIQUITINATION	REACTOME_PROTEIN_UBIQUITINATION		62	-0.340344	-1.05765	0.375716	0.751786	1	2075	tags=32%, list=26%, signal=43%
GOBP_RESPONSE_TO_TEMPERATURE_STIMULUS	GOBP_RESPONSE_TO_TEMPERATURE_STIMULUS		142	-0.307006	-1.05772	0.380446	0.752043	1	2374	tags=36%, list=30%, signal=50%
GOBP_ALCOHOL_METABOLIC_PROCESS	GOBP_ALCOHOL_METABOLIC_PROCESS		171	-0.302696	-1.05634	0.370021	0.752164	1	1953	tags=27%, list=25%, signal=35%
GOBP_POSITIVE_REGULATION_OF_SMALL_GTPASE_MEDIATED_SIGNAL_TRANSDUCTION	GOBP_POSITIVE_REGULATION_OF_SMALL_GTPASE_MEDIATED_SIGNAL_TRANSDUCTION		29	-0.382384	-1.05776	0.392638	0.752347	1	1159	tags=24%, list=15%, signal=28%
REACTOME_CITRIC_ACID_CYCLE_TCA_CYCLE	REACTOME_CITRIC_ACID_CYCLE_TCA_CYCLE		22	-0.396654	-1.0552	0.412658	0.754617	1	2467	tags=50%, list=31%, signal=72%
GOBP_ENSHEATHMENT_OF_NEURONS	GOBP_ENSHEATHMENT_OF_NEURONS		63	-0.336001	-1.05524	0.409779	0.754927	1	882	tags=13%, list=11%, signal=14%
GOCC_ATPASE_COMPLEX	GOCC_ATPASE_COMPLEX		89	-0.321327	-1.05468	0.375546	0.755284	1	2277	tags=27%, list=29%, signal=37%
GOBP_NUCLEOTIDE_PHOSPHORYLATION	GOBP_NUCLEOTIDE_PHOSPHORYLATION		89	-0.325465	-1.05481	0.403761	0.755298	1	1173	tags=19%, list=15%, signal=22%
GOCC_RECYCLING_ENDOSOME_MEMBRANE	GOCC_RECYCLING_ENDOSOME_MEMBRANE		56	-0.341437	-1.05435	0.399767	0.75583	1	863	tags=18%, list=11%, signal=20%
GOCC_RECYCLING_ENDOSOME	GOCC_RECYCLING_ENDOSOME		122	-0.310729	-1.0537	0.359658	0.756815	1	2192	tags=33%, list=28%, signal=45%
GOBP_DETECTION_OF_MECHANICAL_STIMULUS	GOBP_DETECTION_OF_MECHANICAL_STIMULUS		17	-0.42187	-1.05188	0.407792	0.75682	1	1188	tags=24%, list=15%, signal=28%
REACTOME_G_ALPHA_S_SIGNALLING_EVENTS	REACTOME_G_ALPHA_S_SIGNALLING_EVENTS		35	-0.368379	-1.05218	0.391463	0.756838	1	2511	tags=43%, list=32%, signal=62%
REACTOME_TRANSCRIPTION_OF_THE_HIV_GENOME	REACTOME_TRANSCRIPTION_OF_THE_HIV_GENOME		62	-0.33497	-1.05381	0.386986	0.756946	1	3174	tags=45%, list=40%, signal=75%
GOBP_CELL_CYCLE_G2_M_PHASE_TRANSITION	GOBP_CELL_CYCLE_G2_M_PHASE_TRANSITION		186	-0.299104	-1.05238	0.374739	0.757101	1	2746	tags=41%, list=35%, signal=62%
GOBP_GLUTAMATE_METABOLIC_PROCESS	GOBP_GLUTAMATE_METABOLIC_PROCESS		18	-0.415898	-1.05193	0.415894	0.757117	1	1670	tags=39%, list=21%, signal=49%
GOMF_CARBOXYPEPTIDASE_ACTIVITY	GOMF_CARBOXYPEPTIDASE_ACTIVITY		15	-0.430608	-1.05222	0.436031	0.757127	1	2496	tags=40%, list=31%, signal=58%
REACTOME_SUMOYLATION_OF_CHROMATIN_ORGANIZATION_PROTEINS	REACTOME_SUMOYLATION_OF_CHROMATIN_ORGANIZATION_PROTEINS		54	-0.349759	-1.05336	0.415796	0.757355	1	680	tags=13%, list=9%, signal=14%
GOMF_ACTIN_MONOMER_BINDING	GOMF_ACTIN_MONOMER_BINDING		22	-0.403774	-1.0524	0.4	0.757492	1	1962	tags=36%, list=25%, signal=48%
GOBP_DNA_DAMAGE_RESPONSE_SIGNAL_TRANSDUCTION_BY_P53_CLASS_MEDIATOR	GOBP_DNA_DAMAGE_RESPONSE_SIGNAL_TRANSDUCTION_BY_P53_CLASS_MEDIATOR		64	-0.335778	-1.05301	0.392045	0.757521	1	1232	tags=17%, list=15%, signal=20%
GOMF_LIPASE_ACTIVITY	GOMF_LIPASE_ACTIVITY		46	-0.355586	-1.05312	0.408768	0.7576	1	2220	tags=41%, list=28%, signal=57%
REACTOME_APOPTOTIC_EXECUTION_PHASE	REACTOME_APOPTOTIC_EXECUTION_PHASE		40	-0.359962	-1.05282	0.407589	0.757634	1	1496	tags=25%, list=19%, signal=31%
GOBP_REGULATION_OF_RECEPTOR_MEDIATED_ENDOCYTOSIS	GOBP_REGULATION_OF_RECEPTOR_MEDIATED_ENDOCYTOSIS		64	-0.337573	-1.05266	0.399313	0.757665	1	2165	tags=31%, list=27%, signal=43%
GOBP_REGULATION_OF_FIBROBLAST_MIGRATION	GOBP_REGULATION_OF_FIBROBLAST_MIGRATION		24	-0.394106	-1.05245	0.403509	0.757803	1	1333	tags=21%, list=17%, signal=25%
REACTOME_ATTENUATION_PHASE	REACTOME_ATTENUATION_PHASE		19	-0.410952	-1.05117	0.406736	0.758002	1	2994	tags=63%, list=38%, signal=101%
GOBP_CORTICAL_CYTOSKELETON_ORGANIZATION	GOBP_CORTICAL_CYTOSKELETON_ORGANIZATION		37	-0.359646	-1.05122	0.411696	0.758302	1	2409	tags=43%, list=30%, signal=62%
REACTOME_RESOLUTION_OF_SISTER_CHROMATID_COHESION	REACTOME_RESOLUTION_OF_SISTER_CHROMATID_COHESION		94	-0.32123	-1.05059	0.39207	0.759244	1	2741	tags=40%, list=34%, signal=61%
GOCC_FIBRILLAR_CENTER	GOCC_FIBRILLAR_CENTER		94	-0.318507	-1.05015	0.405765	0.759659	1	1222	tags=15%, list=15%, signal=17%
GOBP_NEGATIVE_REGULATION_OF_MRNA_PROCESSING	GOBP_NEGATIVE_REGULATION_OF_MRNA_PROCESSING		28	-0.378829	-1.05022	0.415347	0.759896	1	3903	tags=64%, list=49%, signal=126%
GOBP_PEPTIDYL_PROLINE_MODIFICATION	GOBP_PEPTIDYL_PROLINE_MODIFICATION		39	-0.359005	-1.04977	0.400238	0.760291	1	2742	tags=46%, list=34%, signal=70%
GOBP_ORGANIC_HYDROXY_COMPOUND_BIOSYNTHETIC_PROCESS	GOBP_ORGANIC_HYDROXY_COMPOUND_BIOSYNTHETIC_PROCESS		108	-0.310386	-1.04882	0.404348	0.760866	1	2057	tags=30%, list=26%, signal=39%
GOMF_VOLTAGE_GATED_CATION_CHANNEL_ACTIVITY	GOMF_VOLTAGE_GATED_CATION_CHANNEL_ACTIVITY		25	-0.386595	-1.04908	0.408696	0.761024	1	1852	tags=36%, list=23%, signal=47%
GOBP_METAPHASE_ANAPHASE_TRANSITION_OF_CELL_CYCLE	GOBP_METAPHASE_ANAPHASE_TRANSITION_OF_CELL_CYCLE		36	-0.362928	-1.04892	0.410539	0.761029	1	813	tags=14%, list=10%, signal=15%
GOBP_REGULATION_OF_HISTONE_MODIFICATION	GOBP_REGULATION_OF_HISTONE_MODIFICATION		95	-0.315627	-1.04922	0.391447	0.761042	1	1716	tags=21%, list=22%, signal=27%
GOBP_FIBROBLAST_MIGRATION	GOBP_FIBROBLAST_MIGRATION		32	-0.370278	-1.04935	0.410778	0.761097	1	1333	tags=22%, list=17%, signal=26%
GOBP_NADH_METABOLIC_PROCESS	GOBP_NADH_METABOLIC_PROCESS		31	-0.377487	-1.04833	0.399015	0.761394	1	1167	tags=29%, list=15%, signal=34%
REACTOME_DAG_AND_IP3_SIGNALING	REACTOME_DAG_AND_IP3_SIGNALING		27	-0.382757	-1.04839	0.398274	0.76165	1	3154	tags=48%, list=40%, signal=80%
GOBP_NEGATIVE_REGULATION_OF_IMMUNE_SYSTEM_PROCESS	GOBP_NEGATIVE_REGULATION_OF_IMMUNE_SYSTEM_PROCESS		118	-0.310881	-1.04743	0.395879	0.7636	1	2254	tags=34%, list=28%, signal=47%
GOBP_REGULATION_OF_POSTSYNAPTIC_MEMBRANE_NEUROTRANSMITTER_RECEPTOR_LEVELS	GOBP_REGULATION_OF_POSTSYNAPTIC_MEMBRANE_NEUROTRANSMITTER_RECEPTOR_LEVELS		40	-0.360126	-1.04686	0.407538	0.76484	1	1672	tags=28%, list=21%, signal=35%
GOBP_NUCLEOSIDE_DIPHOSPHATE_METABOLIC_PROCESS	GOBP_NUCLEOSIDE_DIPHOSPHATE_METABOLIC_PROCESS		102	-0.318607	-1.04638	0.385965	0.764928	1	1173	tags=19%, list=15%, signal=22%
GOBP_SKELETAL_MUSCLE_ORGAN_DEVELOPMENT	GOBP_SKELETAL_MUSCLE_ORGAN_DEVELOPMENT		71	-0.329435	-1.04663	0.403649	0.765058	1	1483	tags=21%, list=19%, signal=26%
REACTOME_TP53_REGULATES_TRANSCRIPTION_OF_DNA_REPAIR_GENES	REACTOME_TP53_REGULATES_TRANSCRIPTION_OF_DNA_REPAIR_GENES		52	-0.344847	-1.04638	0.404157	0.765367	1	2342	tags=33%, list=29%, signal=46%
GOBP_POSITIVE_REGULATION_OF_TRANSLATIONAL_INITIATION	GOBP_POSITIVE_REGULATION_OF_TRANSLATIONAL_INITIATION		21	-0.400833	-1.04605	0.430248	0.76544	1	1585	tags=29%, list=20%, signal=36%
GOBP_METAL_ION_EXPORT	GOBP_METAL_ION_EXPORT		24	-0.389527	-1.04584	0.415212	0.765603	1	1625	tags=29%, list=20%, signal=37%
REACTOME_ANTIVIRAL_MECHANISM_BY_IFN_STIMULATED_GENES	REACTOME_ANTIVIRAL_MECHANISM_BY_IFN_STIMULATED_GENES		63	-0.335936	-1.04543	0.407701	0.766381	1	3532	tags=44%, list=44%, signal=79%
GOBP_CARBOHYDRATE_DERIVATIVE_CATABOLIC_PROCESS	GOBP_CARBOHYDRATE_DERIVATIVE_CATABOLIC_PROCESS		101	-0.314923	-1.0429	0.41048	0.767927	1	2227	tags=31%, list=28%, signal=42%
GOBP_REGULATION_OF_ACTIN_FILAMENT_BASED_MOVEMENT	GOBP_REGULATION_OF_ACTIN_FILAMENT_BASED_MOVEMENT		18	-0.420548	-1.04395	0.430647	0.768015	1	1584	tags=28%, list=20%, signal=35%
REACTOME_NEGATIVE_REGULATION_OF_THE_PI3K_AKT_NETWORK	REACTOME_NEGATIVE_REGULATION_OF_THE_PI3K_AKT_NETWORK		45	-0.34525	-1.04364	0.438257	0.76802	1	1054	tags=22%, list=13%, signal=25%
GOBP_POSITIVE_REGULATION_OF_GLIOGENESIS	GOBP_POSITIVE_REGULATION_OF_GLIOGENESIS		22	-0.397591	-1.04327	0.433796	0.768184	1	2308	tags=36%, list=29%, signal=51%
GOBP_POSITIVE_REGULATION_OF_MYELOID_LEUKOCYTE_DIFFERENTIATION	GOBP_POSITIVE_REGULATION_OF_MYELOID_LEUKOCYTE_DIFFERENTIATION		15	-0.431622	-1.04404	0.432642	0.768205	1	2558	tags=53%, list=32%, signal=78%
GOBP_POSITIVE_REGULATION_OF_NEURON_DIFFERENTIATION	GOBP_POSITIVE_REGULATION_OF_NEURON_DIFFERENTIATION		30	-0.370628	-1.04371	0.413366	0.768272	1	3034	tags=47%, list=38%, signal=75%
GOBP_REGULATION_OF_CELL_DIVISION	GOBP_REGULATION_OF_CELL_DIVISION		57	-0.334347	-1.04292	0.428082	0.768311	1	1020	tags=19%, list=13%, signal=22%
REACTOME_INFECTION_WITH_MYCOBACTERIUM_TUBERCULOSIS	REACTOME_INFECTION_WITH_MYCOBACTERIUM_TUBERCULOSIS		22	-0.397319	-1.04406	0.404551	0.768581	1	2656	tags=32%, list=33%, signal=48%
GOBP_REGULATION_OF_CIRCADIAN_RHYTHM	GOBP_REGULATION_OF_CIRCADIAN_RHYTHM		59	-0.332494	-1.04328	0.419209	0.7686	1	2749	tags=47%, list=35%, signal=72%
GOBP_AMYLOID_BETA_CLEARANCE	GOBP_AMYLOID_BETA_CLEARANCE		18	-0.411523	-1.04293	0.414021	0.768722	1	1959	tags=33%, list=25%, signal=44%
GOBP_PROTEIN_K63_LINKED_DEUBIQUITINATION	GOBP_PROTEIN_K63_LINKED_DEUBIQUITINATION		22	-0.396868	-1.0441	0.418159	0.768874	1	1905	tags=36%, list=24%, signal=48%
GOCC_HIPPOCAMPAL_MOSSY_FIBER_TO_CA3_SYNAPSE	GOCC_HIPPOCAMPAL_MOSSY_FIBER_TO_CA3_SYNAPSE		18	-0.419934	-1.0424	0.415601	0.768908	1	2661	tags=50%, list=33%, signal=75%
REACTOME_ESTROGEN_DEPENDENT_NUCLEAR_EVENTS_DOWNSTREAM_OF_ESR_MEMBRANE_SIGNALING	REACTOME_ESTROGEN_DEPENDENT_NUCLEAR_EVENTS_DOWNSTREAM_OF_ESR_MEMBRANE_SIGNALING		16	-0.425148	-1.04413	0.429333	0.76923	1	2604	tags=63%, list=33%, signal=93%
GOBP_POSITIVE_REGULATION_OF_MRNA_METABOLIC_PROCESS	GOBP_POSITIVE_REGULATION_OF_MRNA_METABOLIC_PROCESS		62	-0.333645	-1.0442	0.394527	0.769457	1	1026	tags=19%, list=13%, signal=22%
GOBP_NUCLEOTIDE_EXCISION_REPAIR	GOBP_NUCLEOTIDE_EXCISION_REPAIR		86	-0.32188	-1.04179	0.413377	0.769747	1	1928	tags=26%, list=24%, signal=33%
GOBP_REGULATION_OF_CELL_KILLING	GOBP_REGULATION_OF_CELL_KILLING		24	-0.385783	-1.04182	0.41761	0.770078	1	1114	tags=21%, list=14%, signal=24%
REACTOME_PERK_REGULATES_GENE_EXPRESSION	REACTOME_PERK_REGULATES_GENE_EXPRESSION		24	-0.389116	-1.04112	0.407547	0.771246	1	1588	tags=25%, list=20%, signal=31%
GOBP_HEMATOPOIETIC_PROGENITOR_CELL_DIFFERENTIATION	GOBP_HEMATOPOIETIC_PROGENITOR_CELL_DIFFERENTIATION		105	-0.312931	-1.04065	0.412281	0.77214	1	3137	tags=50%, list=39%, signal=81%
GOBP_ALPHA_AMINO_ACID_CATABOLIC_PROCESS	GOBP_ALPHA_AMINO_ACID_CATABOLIC_PROCESS		48	-0.347983	-1.03944	0.411422	0.774663	1	1988	tags=38%, list=25%, signal=50%
GOBP_CENTRAL_NERVOUS_SYSTEM_NEURON_DEVELOPMENT	GOBP_CENTRAL_NERVOUS_SYSTEM_NEURON_DEVELOPMENT		43	-0.348204	-1.03958	0.420495	0.774714	1	1462	tags=28%, list=18%, signal=34%
GOBP_CELL_MATRIX_ADHESION	GOBP_CELL_MATRIX_ADHESION		109	-0.308861	-1.0384	0.415852	0.776322	1	1462	tags=20%, list=18%, signal=24%
GOBP_TOXIN_TRANSPORT	GOBP_TOXIN_TRANSPORT		23	-0.395059	-1.03854	0.434159	0.776337	1	2848	tags=48%, list=36%, signal=74%
GOBP_PROTEIN_SUMOYLATION	GOBP_PROTEIN_SUMOYLATION		60	-0.334841	-1.03869	0.421296	0.77636	1	695	tags=13%, list=9%, signal=14%
GOBP_LIPID_HOMEOSTASIS	GOBP_LIPID_HOMEOSTASIS		54	-0.340963	-1.0379	0.428738	0.777325	1	2018	tags=28%, list=25%, signal=37%
GOBP_SULFUR_COMPOUND_CATABOLIC_PROCESS	GOBP_SULFUR_COMPOUND_CATABOLIC_PROCESS		33	-0.365506	-1.03547	0.43574	0.777381	1	2042	tags=36%, list=26%, signal=49%
REACTOME_FACTORS_INVOLVED_IN_MEGAKARYOCYTE_DEVELOPMENT_AND_PLATELET_PRODUCTION	REACTOME_FACTORS_INVOLVED_IN_MEGAKARYOCYTE_DEVELOPMENT_AND_PLATELET_PRODUCTION		102	-0.30647	-1.03513	0.415115	0.777493	1	2795	tags=43%, list=35%, signal=66%
REACTOME_FORMATION_OF_THE_EARLY_ELONGATION_COMPLEX	REACTOME_FORMATION_OF_THE_EARLY_ELONGATION_COMPLEX		31	-0.362097	-1.03556	0.412358	0.777521	1	2858	tags=42%, list=36%, signal=65%
GOBP_NEGATIVE_REGULATION_OF_ENDOCYTOSIS	GOBP_NEGATIVE_REGULATION_OF_ENDOCYTOSIS		28	-0.375343	-1.03519	0.425478	0.777736	1	1050	tags=25%, list=13%, signal=29%
GOBP_REGULATION_OF_VACUOLE_ORGANIZATION	GOBP_REGULATION_OF_VACUOLE_ORGANIZATION		34	-0.350674	-1.03557	0.43309	0.777944	1	1107	tags=18%, list=14%, signal=20%
GOBP_LONG_TERM_SYNAPTIC_POTENTIATION	GOBP_LONG_TERM_SYNAPTIC_POTENTIATION		44	-0.350833	-1.0343	0.434579	0.778074	1	1348	tags=32%, list=17%, signal=38%
GOBP_POSITIVE_REGULATION_OF_INSULIN_SECRETION_INVOLVED_IN_CELLULAR_RESPONSE_TO_GLUCOSE_STIMULUS	GOBP_POSITIVE_REGULATION_OF_INSULIN_SECRETION_INVOLVED_IN_CELLULAR_RESPONSE_TO_GLUCOSE_STIMULUS		17	-0.412019	-1.03565	0.441799	0.778146	1	2900	tags=53%, list=36%, signal=83%
GOBP_REGULATION_OF_CELL_SHAPE	GOBP_REGULATION_OF_CELL_SHAPE		86	-0.318053	-1.03442	0.435123	0.77815	1	1408	tags=20%, list=18%, signal=24%
GOBP_MRNA_3_END_PROCESSING	GOBP_MRNA_3_END_PROCESSING		92	-0.316044	-1.03458	0.434399	0.778164	1	2824	tags=35%, list=36%, signal=53%
GOBP_REGULATION_OF_PEPTIDASE_ACTIVITY	GOBP_REGULATION_OF_PEPTIDASE_ACTIVITY		180	-0.293691	-1.03469	0.411765	0.778283	1	2189	tags=31%, list=28%, signal=42%
GOBP_VIRAL_GENOME_REPLICATION	GOBP_VIRAL_GENOME_REPLICATION		72	-0.321907	-1.0329	0.411697	0.778539	1	2447	tags=36%, list=31%, signal=52%
GOBP_MOVEMENT_IN_HOST_ENVIRONMENT	GOBP_MOVEMENT_IN_HOST_ENVIRONMENT		87	-0.316328	-1.03642	0.424176	0.778555	1	1246	tags=20%, list=16%, signal=23%
GOBP_NEGATIVE_REGULATION_OF_TOR_SIGNALING	GOBP_NEGATIVE_REGULATION_OF_TOR_SIGNALING		25	-0.385294	-1.03566	0.418317	0.778561	1	165	tags=12%, list=2%, signal=12%
GOCC_MITOCHONDRIAL_LARGE_RIBOSOMAL_SUBUNIT	GOCC_MITOCHONDRIAL_LARGE_RIBOSOMAL_SUBUNIT		41	-0.352348	-1.0358	0.415006	0.778578	1	2315	tags=34%, list=29%, signal=48%
GOBP_NEUROMUSCULAR_PROCESS	GOBP_NEUROMUSCULAR_PROCESS		38	-0.353617	-1.03227	0.421951	0.778581	1	1460	tags=32%, list=18%, signal=38%
GOCC_KINETOCHORE	GOCC_KINETOCHORE		97	-0.312059	-1.03257	0.444564	0.778611	1	2700	tags=40%, list=34%, signal=60%
GOMF_TBP_CLASS_PROTEIN_BINDING	GOMF_TBP_CLASS_PROTEIN_BINDING		20	-0.403973	-1.03296	0.444882	0.778796	1	1087	tags=20%, list=14%, signal=23%
GOBP_POSITIVE_REGULATION_OF_PROTEIN_SERINE_THREONINE_KINASE_ACTIVITY	GOBP_POSITIVE_REGULATION_OF_PROTEIN_SERINE_THREONINE_KINASE_ACTIVITY		147	-0.301432	-1.03708	0.412198	0.778808	1	2310	tags=34%, list=29%, signal=47%
GOBP_TRANSLATIONAL_TERMINATION	GOBP_TRANSLATIONAL_TERMINATION		84	-0.315827	-1.03311	0.435927	0.778815	1	2011	tags=29%, list=25%, signal=38%
GOBP_REACTIVE_OXYGEN_SPECIES_METABOLIC_PROCESS	GOBP_REACTIVE_OXYGEN_SPECIES_METABOLIC_PROCESS		109	-0.305812	-1.03583	0.430435	0.778927	1	2220	tags=33%, list=28%, signal=45%
GOMF_OXIDOREDUCTASE_ACTIVITY_ACTING_ON_NAD_P_H_QUINONE_OR_SIMILAR_COMPOUND_AS_ACCEPTOR	GOMF_OXIDOREDUCTASE_ACTIVITY_ACTING_ON_NAD_P_H_QUINONE_OR_SIMILAR_COMPOUND_AS_ACCEPTOR		44	-0.348711	-1.03644	0.440972	0.778944	1	2821	tags=43%, list=35%, signal=67%
GOBP_PROTEIN_ADP_RIBOSYLATION	GOBP_PROTEIN_ADP_RIBOSYLATION		16	-0.414181	-1.03259	0.42595	0.778957	1	2115	tags=38%, list=27%, signal=51%
GOBP_REGULATION_OF_AUTOPHAGOSOME_ASSEMBLY	GOBP_REGULATION_OF_AUTOPHAGOSOME_ASSEMBLY		29	-0.368888	-1.03228	0.435802	0.778965	1	1107	tags=21%, list=14%, signal=24%
GOMF_MODIFIED_AMINO_ACID_BINDING	GOMF_MODIFIED_AMINO_ACID_BINDING		39	-0.348728	-1.03604	0.426036	0.779182	1	2197	tags=36%, list=28%, signal=49%
GOBP_CIRCADIAN_RHYTHM	GOBP_CIRCADIAN_RHYTHM		102	-0.31292	-1.0359	0.417026	0.779183	1	2749	tags=44%, list=35%, signal=67%
GOBP_POSITIVE_REGULATION_OF_TELOMERASE_RNA_LOCALIZATION_TO_CAJAL_BODY	GOBP_POSITIVE_REGULATION_OF_TELOMERASE_RNA_LOCALIZATION_TO_CAJAL_BODY		15	-0.424112	-1.03312	0.424516	0.779219	1	3549	tags=67%, list=45%, signal=120%
GOBP_POSITIVE_REGULATION_OF_POSTTRANSCRIPTIONAL_GENE_SILENCING	GOBP_POSITIVE_REGULATION_OF_POSTTRANSCRIPTIONAL_GENE_SILENCING		20	-0.394112	-1.03373	0.44143	0.779234	1	3239	tags=50%, list=41%, signal=84%
REACTOME_MAPK_TARGETS_NUCLEAR_EVENTS_MEDIATED_BY_MAP_KINASES	REACTOME_MAPK_TARGETS_NUCLEAR_EVENTS_MEDIATED_BY_MAP_KINASES		24	-0.389533	-1.03708	0.44557	0.779243	1	956	tags=25%, list=12%, signal=28%
GOCC_CATENIN_COMPLEX	GOCC_CATENIN_COMPLEX		16	-0.417177	-1.03648	0.42764	0.779271	1	817	tags=19%, list=10%, signal=21%
GOBP_COAGULATION	GOBP_COAGULATION		149	-0.296798	-1.03673	0.415515	0.779419	1	2683	tags=37%, list=34%, signal=55%
GOBP_MAST_CELL_ACTIVATION_INVOLVED_IN_IMMUNE_RESPONSE	GOBP_MAST_CELL_ACTIVATION_INVOLVED_IN_IMMUNE_RESPONSE		18	-0.415696	-1.03332	0.419562	0.779527	1	240	tags=11%, list=3%, signal=11%
GOCC_PLATELET_ALPHA_GRANULE_LUMEN	GOCC_PLATELET_ALPHA_GRANULE_LUMEN		31	-0.376544	-1.03652	0.41133	0.77956	1	2697	tags=45%, list=34%, signal=68%
GOBP_NEGATIVE_REGULATION_OF_CELL_ADHESION	GOBP_NEGATIVE_REGULATION_OF_CELL_ADHESION		96	-0.313885	-1.03315	0.452381	0.779577	1	1054	tags=16%, list=13%, signal=18%
GOBP_REGULATION_OF_CELL_AGING	GOBP_REGULATION_OF_CELL_AGING		29	-0.375505	-1.03342	0.435265	0.779672	1	1487	tags=31%, list=19%, signal=38%
GOBP_MYOTUBE_DIFFERENTIATION	GOBP_MYOTUBE_DIFFERENTIATION		42	-0.353475	-1.03147	0.444575	0.779952	1	419	tags=10%, list=5%, signal=10%
GOBP_HAIR_CELL_DIFFERENTIATION	GOBP_HAIR_CELL_DIFFERENTIATION		15	-0.41809	-1.0316	0.455041	0.780043	1	1056	tags=27%, list=13%, signal=31%
GOBP_POSITIVE_REGULATION_OF_ATPASE_ACTIVITY	GOBP_POSITIVE_REGULATION_OF_ATPASE_ACTIVITY		47	-0.340987	-1.03113	0.421478	0.7805	1	3023	tags=45%, list=38%, signal=72%
GOBP_CELLULAR_RESPONSE_TO_IONIZING_RADIATION	GOBP_CELLULAR_RESPONSE_TO_IONIZING_RADIATION		36	-0.358118	-1.03073	0.425373	0.780769	1	1942	tags=33%, list=24%, signal=44%
GOBP_ATP_BIOSYNTHETIC_PROCESS	GOBP_ATP_BIOSYNTHETIC_PROCESS		30	-0.372614	-1.03039	0.436881	0.780852	1	2264	tags=33%, list=28%, signal=46%
GOBP_RESPONSE_TO_OSMOTIC_STRESS	GOBP_RESPONSE_TO_OSMOTIC_STRESS		39	-0.353387	-1.03085	0.441281	0.780872	1	2183	tags=38%, list=27%, signal=53%
REACTOME_TRANSPORT_OF_INORGANIC_CATIONS_ANIONS_AND_AMINO_ACIDS_OLIGOPEPTIDES	REACTOME_TRANSPORT_OF_INORGANIC_CATIONS_ANIONS_AND_AMINO_ACIDS_OLIGOPEPTIDES		37	-0.352148	-1.03042	0.423628	0.781197	1	2223	tags=38%, list=28%, signal=52%
REACTOME_CELL_SURFACE_INTERACTIONS_AT_THE_VASCULAR_WALL	REACTOME_CELL_SURFACE_INTERACTIONS_AT_THE_VASCULAR_WALL		49	-0.340956	-1.02979	0.444444	0.781268	1	1193	tags=18%, list=15%, signal=21%
GOCC_CYTOCHROME_COMPLEX	GOCC_CYTOCHROME_COMPLEX		22	-0.396186	-1.02992	0.432432	0.781333	1	3423	tags=68%, list=43%, signal=119%
GOBP_RESPONSE_TO_CALCIUM_ION	GOBP_RESPONSE_TO_CALCIUM_ION		73	-0.322861	-1.03001	0.427752	0.781512	1	2278	tags=34%, list=29%, signal=48%
GOBP_POSITIVE_REGULATION_OF_DNA_BINDING_TRANSCRIPTION_FACTOR_ACTIVITY	GOBP_POSITIVE_REGULATION_OF_DNA_BINDING_TRANSCRIPTION_FACTOR_ACTIVITY		121	-0.301978	-1.0291	0.43609	0.782745	1	2310	tags=29%, list=29%, signal=40%
GOBP_REGULATION_OF_PROTEIN_TARGETING_TO_MEMBRANE	GOBP_REGULATION_OF_PROTEIN_TARGETING_TO_MEMBRANE		23	-0.382964	-1.02855	0.444877	0.783824	1	442	tags=13%, list=6%, signal=14%
GOBP_PROTEIN_LIPID_COMPLEX_SUBUNIT_ORGANIZATION	GOBP_PROTEIN_LIPID_COMPLEX_SUBUNIT_ORGANIZATION		19	-0.404712	-1.02733	0.466926	0.786806	1	2736	tags=53%, list=34%, signal=80%
GOBP_DNA_TEMPLATED_TRANSCRIPTION_ELONGATION	GOBP_DNA_TEMPLATED_TRANSCRIPTION_ELONGATION		96	-0.312449	-1.02585	0.447368	0.787115	1	3106	tags=44%, list=39%, signal=71%
REACTOME_MUSCLE_CONTRACTION	REACTOME_MUSCLE_CONTRACTION		90	-0.315285	-1.02645	0.461454	0.787147	1	1720	tags=26%, list=22%, signal=32%
GOBP_POSITIVE_REGULATION_OF_PROTEIN_IMPORT	GOBP_POSITIVE_REGULATION_OF_PROTEIN_IMPORT		26	-0.376175	-1.02595	0.424623	0.78727	1	1250	tags=23%, list=16%, signal=27%
GOBP_RELEASE_OF_CYTOCHROME_C_FROM_MITOCHONDRIA	GOBP_RELEASE_OF_CYTOCHROME_C_FROM_MITOCHONDRIA		32	-0.367481	-1.02623	0.438107	0.787334	1	2900	tags=50%, list=36%, signal=78%
REACTOME_DARPP_32_EVENTS	REACTOME_DARPP_32_EVENTS		21	-0.38987	-1.0265	0.46384	0.787413	1	1051	tags=38%, list=13%, signal=44%
GOBP_NEGATIVE_REGULATION_OF_NERVOUS_SYSTEM_DEVELOPMENT	GOBP_NEGATIVE_REGULATION_OF_NERVOUS_SYSTEM_DEVELOPMENT		52	-0.335913	-1.02599	0.441008	0.787585	1	1462	tags=25%, list=18%, signal=30%
GOBP_ACTIVATION_OF_JUN_KINASE_ACTIVITY	GOBP_ACTIVATION_OF_JUN_KINASE_ACTIVITY		19	-0.393228	-1.02656	0.44898	0.787682	1	3219	tags=53%, list=40%, signal=88%
GOBP_REGULATION_OF_NITRIC_OXIDE_METABOLIC_PROCESS	GOBP_REGULATION_OF_NITRIC_OXIDE_METABOLIC_PROCESS		28	-0.372335	-1.02546	0.447466	0.787783	1	2756	tags=43%, list=35%, signal=65%
REACTOME_RAB_GERANYLGERANYLATION	REACTOME_RAB_GERANYLGERANYLATION		43	-0.346802	-1.02684	0.446834	0.787799	1	2192	tags=33%, list=28%, signal=45%
GOBP_LIPID_CATABOLIC_PROCESS	GOBP_LIPID_CATABOLIC_PROCESS		156	-0.297691	-1.02667	0.426316	0.787819	1	2220	tags=33%, list=28%, signal=44%
GOBP_NEGATIVE_REGULATION_OF_SUPRAMOLECULAR_FIBER_ORGANIZATION	GOBP_NEGATIVE_REGULATION_OF_SUPRAMOLECULAR_FIBER_ORGANIZATION		107	-0.301407	-1.02509	0.431718	0.787971	1	1252	tags=23%, list=16%, signal=27%
GOBP_MONOSACCHARIDE_CATABOLIC_PROCESS	GOBP_MONOSACCHARIDE_CATABOLIC_PROCESS		43	-0.349574	-1.02517	0.451651	0.788159	1	1637	tags=28%, list=21%, signal=35%
GOMF_PHOSPHATIDYLINOSITOL_BINDING	GOMF_PHOSPHATIDYLINOSITOL_BINDING		155	-0.295303	-1.02419	0.445607	0.789598	1	2080	tags=27%, list=26%, signal=36%
GOBP_EXTRACELLULAR_MATRIX_DISASSEMBLY	GOBP_EXTRACELLULAR_MATRIX_DISASSEMBLY		26	-0.375857	-1.02426	0.466418	0.789832	1	771	tags=15%, list=10%, signal=17%
GOBP_REGULATION_OF_WNT_SIGNALING_PATHWAY	GOBP_REGULATION_OF_WNT_SIGNALING_PATHWAY		191	-0.288259	-1.01978	0.456612	0.790901	1	2746	tags=37%, list=35%, signal=55%
REACTOME_FCERI_MEDIATED_MAPK_ACTIVATION	REACTOME_FCERI_MEDIATED_MAPK_ACTIVATION		18	-0.401587	-1.01901	0.448276	0.790917	1	1159	tags=22%, list=15%, signal=26%
GOBP_PEPTIDYL_LYSINE_DIMETHYLATION	GOBP_PEPTIDYL_LYSINE_DIMETHYLATION		18	-0.403959	-1.01907	0.470052	0.791145	1	1721	tags=22%, list=22%, signal=28%
GOBP_TERMINATION_OF_RNA_POLYMERASE_II_TRANSCRIPTION	GOBP_TERMINATION_OF_RNA_POLYMERASE_II_TRANSCRIPTION		32	-0.360936	-1.01984	0.461634	0.791172	1	1680	tags=25%, list=21%, signal=32%
GOBP_RRNA_METABOLIC_PROCESS	GOBP_RRNA_METABOLIC_PROCESS		194	-0.288101	-1.01952	0.42887	0.79119	1	1627	tags=19%, list=20%, signal=23%
GOBP_REGULATION_OF_CHROMATIN_ORGANIZATION	GOBP_REGULATION_OF_CHROMATIN_ORGANIZATION		129	-0.298662	-1.01913	0.454255	0.791418	1	2145	tags=25%, list=27%, signal=33%
GOBP_ATTACHMENT_OF_SPINDLE_MICROTUBULES_TO_KINETOCHORE	GOBP_ATTACHMENT_OF_SPINDLE_MICROTUBULES_TO_KINETOCHORE		21	-0.394379	-1.02279	0.458015	0.791449	1	813	tags=19%, list=10%, signal=21%
REACTOME_ABORTIVE_ELONGATION_OF_HIV_1_TRANSCRIPT_IN_THE_ABSENCE_OF_TAT	REACTOME_ABORTIVE_ELONGATION_OF_HIV_1_TRANSCRIPT_IN_THE_ABSENCE_OF_TAT		23	-0.384998	-1.01926	0.465026	0.791474	1	2858	tags=48%, list=36%, signal=74%
GOBP_COLLAGEN_BIOSYNTHETIC_PROCESS	GOBP_COLLAGEN_BIOSYNTHETIC_PROCESS		16	-0.413993	-1.02261	0.456806	0.791523	1	966	tags=19%, list=12%, signal=21%
REACTOME_FLT3_SIGNALING_IN_DISEASE	REACTOME_FLT3_SIGNALING_IN_DISEASE		21	-0.391162	-1.02033	0.457433	0.79153	1	1920	tags=29%, list=24%, signal=38%
REACTOME_MTORC1_MEDIATED_SIGNALLING	REACTOME_MTORC1_MEDIATED_SIGNALLING		21	-0.39222	-1.02002	0.442356	0.791552	1	2276	tags=43%, list=29%, signal=60%
GOBP_NEGATIVE_REGULATION_OF_RNA_CATABOLIC_PROCESS	GOBP_NEGATIVE_REGULATION_OF_RNA_CATABOLIC_PROCESS		46	-0.345378	-1.01986	0.45433	0.791564	1	2145	tags=28%, list=27%, signal=38%
GOBP_AMINOGLYCAN_CATABOLIC_PROCESS	GOBP_AMINOGLYCAN_CATABOLIC_PROCESS		33	-0.360573	-1.0186	0.477108	0.791608	1	1478	tags=21%, list=19%, signal=26%
GOBP_POSITIVE_REGULATION_OF_RECEPTOR_MEDIATED_ENDOCYTOSIS	GOBP_POSITIVE_REGULATION_OF_RECEPTOR_MEDIATED_ENDOCYTOSIS		30	-0.370411	-1.02091	0.461443	0.791612	1	2873	tags=43%, list=36%, signal=68%
REACTOME_SIGNALING_BY_ERYTHROPOIETIN	REACTOME_SIGNALING_BY_ERYTHROPOIETIN		15	-0.426334	-1.02288	0.463576	0.791618	1	2518	tags=47%, list=32%, signal=68%
GOBP_POSITIVE_REGULATION_OF_JNK_CASCADE	GOBP_POSITIVE_REGULATION_OF_JNK_CASCADE		30	-0.361087	-1.01826	0.438188	0.791686	1	718	tags=17%, list=9%, signal=18%
GOBP_HINDBRAIN_MORPHOGENESIS	GOBP_HINDBRAIN_MORPHOGENESIS		21	-0.392098	-1.0184	0.451613	0.79171	1	1911	tags=38%, list=24%, signal=50%
REACTOME_G_BETA_GAMMA_SIGNALLING_THROUGH_PI3KGAMMA	REACTOME_G_BETA_GAMMA_SIGNALLING_THROUGH_PI3KGAMMA		18	-0.406301	-1.0204	0.45925	0.791756	1	2452	tags=44%, list=31%, signal=64%
REACTOME_CELL_CELL_COMMUNICATION	REACTOME_CELL_CELL_COMMUNICATION		70	-0.321361	-1.02313	0.44508	0.791765	1	1991	tags=26%, list=25%, signal=34%
GOBP_REGULATION_OF_TRANSLATIONAL_FIDELITY	GOBP_REGULATION_OF_TRANSLATIONAL_FIDELITY		17	-0.405709	-1.02296	0.453581	0.791806	1	1553	tags=29%, list=20%, signal=36%
GOBP_PHOSPHATIDYLGLYCEROL_METABOLIC_PROCESS	GOBP_PHOSPHATIDYLGLYCEROL_METABOLIC_PROCESS		17	-0.413318	-1.02003	0.471141	0.791951	1	3225	tags=53%, list=41%, signal=89%
GOBP_NEGATIVE_REGULATION_OF_TRANSLATIONAL_INITIATION	GOBP_NEGATIVE_REGULATION_OF_TRANSLATIONAL_INITIATION		15	-0.412877	-1.02092	0.457908	0.792029	1	2885	tags=67%, list=36%, signal=104%
GOBP_REGULATION_OF_ORGANELLE_ASSEMBLY	GOBP_REGULATION_OF_ORGANELLE_ASSEMBLY		130	-0.300362	-1.02317	0.445874	0.792082	1	2301	tags=30%, list=29%, signal=42%
GOBP_REGULATION_OF_LEUKOCYTE_MEDIATED_CYTOTOXICITY	GOBP_REGULATION_OF_LEUKOCYTE_MEDIATED_CYTOTOXICITY		16	-0.420285	-1.02041	0.464714	0.79216	1	1114	tags=25%, list=14%, signal=29%
GOBP_PHOTORECEPTOR_CELL_DEVELOPMENT	GOBP_PHOTORECEPTOR_CELL_DEVELOPMENT		33	-0.359476	-1.02097	0.446579	0.792316	1	1444	tags=24%, list=18%, signal=29%
GOBP_BIOLOGICAL_PROCESS_INVOLVED_IN_INTRASPECIES_INTERACTION_BETWEEN_ORGANISMS	GOBP_BIOLOGICAL_PROCESS_INVOLVED_IN_INTRASPECIES_INTERACTION_BETWEEN_ORGANISMS		24	-0.382594	-1.02048	0.450323	0.792394	1	706	tags=25%, list=9%, signal=27%
GOBP_POLYSACCHARIDE_BIOSYNTHETIC_PROCESS	GOBP_POLYSACCHARIDE_BIOSYNTHETIC_PROCESS		36	-0.351992	-1.01784	0.45006	0.792413	1	3117	tags=50%, list=39%, signal=82%
GOBP_ENDOTHELIUM_DEVELOPMENT	GOBP_ENDOTHELIUM_DEVELOPMENT		54	-0.33814	-1.02214	0.45614	0.792447	1	230	tags=7%, list=3%, signal=8%
GOBP_PROTEIN_MONOUBIQUITINATION	GOBP_PROTEIN_MONOUBIQUITINATION		47	-0.336894	-1.02106	0.44	0.792474	1	1321	tags=21%, list=17%, signal=25%
REACTOME_CA2_PATHWAY	REACTOME_CA2_PATHWAY		43	-0.347042	-1.02106	0.450237	0.7929	1	2280	tags=42%, list=29%, signal=58%
REACTOME_SIGNALING_BY_FGFR	REACTOME_SIGNALING_BY_FGFR		50	-0.334761	-1.0173	0.457607	0.793009	1	2858	tags=42%, list=36%, signal=65%
GOBP_RESPONSE_TO_ENDOPLASMIC_RETICULUM_STRESS	GOBP_RESPONSE_TO_ENDOPLASMIC_RETICULUM_STRESS		188	-0.290324	-1.02115	0.45283	0.793105	1	2197	tags=30%, list=28%, signal=41%
GOBP_DEVELOPMENT_OF_PRIMARY_SEXUAL_CHARACTERISTICS	GOBP_DEVELOPMENT_OF_PRIMARY_SEXUAL_CHARACTERISTICS		83	-0.313957	-1.02142	0.442697	0.793243	1	1588	tags=23%, list=20%, signal=28%
REACTOME_EXPORT_OF_VIRAL_RIBONUCLEOPROTEINS_FROM_NUCLEUS	REACTOME_EXPORT_OF_VIRAL_RIBONUCLEOPROTEINS_FROM_NUCLEUS		32	-0.362201	-1.01735	0.46924	0.793292	1	3387	tags=47%, list=43%, signal=81%
GOBP_REGULATION_OF_CELLULAR_RESPONSE_TO_INSULIN_STIMULUS	GOBP_REGULATION_OF_CELLULAR_RESPONSE_TO_INSULIN_STIMULUS		40	-0.346353	-1.02121	0.460808	0.793372	1	2871	tags=38%, list=36%, signal=58%
GOBP_NEGATIVE_REGULATION_OF_CELLULAR_AMIDE_METABOLIC_PROCESS	GOBP_NEGATIVE_REGULATION_OF_CELLULAR_AMIDE_METABOLIC_PROCESS		115	-0.302445	-1.02151	0.43987	0.793387	1	1152	tags=16%, list=14%, signal=18%
GOBP_PLACENTA_DEVELOPMENT	GOBP_PLACENTA_DEVELOPMENT		57	-0.326437	-1.02161	0.423926	0.793526	1	1020	tags=14%, list=13%, signal=16%
GOBP_AUTOPHAGY_OF_MITOCHONDRION	GOBP_AUTOPHAGY_OF_MITOCHONDRION		53	-0.330267	-1.01691	0.452571	0.79364	1	1551	tags=26%, list=19%, signal=33%
GOBP_POSITIVE_REGULATION_OF_PROTEIN_MODIFICATION_BY_SMALL_PROTEIN_CONJUGATION_OR_REMOVAL	GOBP_POSITIVE_REGULATION_OF_PROTEIN_MODIFICATION_BY_SMALL_PROTEIN_CONJUGATION_OR_REMOVAL		81	-0.315474	-1.01597	0.45852	0.79451	1	1367	tags=23%, list=17%, signal=28%
REACTOME_NEGATIVE_EPIGENETIC_REGULATION_OF_RRNA_EXPRESSION	REACTOME_NEGATIVE_EPIGENETIC_REGULATION_OF_RRNA_EXPRESSION		57	-0.324436	-1.01567	0.46028	0.794512	1	883	tags=11%, list=11%, signal=12%
REACTOME_OXIDATIVE_STRESS_INDUCED_SENESCENCE	REACTOME_OXIDATIVE_STRESS_INDUCED_SENESCENCE		64	-0.323466	-1.01577	0.453725	0.794646	1	1321	tags=20%, list=17%, signal=24%
GOBP_DEVELOPMENTAL_GROWTH_INVOLVED_IN_MORPHOGENESIS	GOBP_DEVELOPMENTAL_GROWTH_INVOLVED_IN_MORPHOGENESIS		115	-0.301002	-1.01603	0.453854	0.794778	1	2172	tags=32%, list=27%, signal=44%
GOBP_ADENYLATE_CYCLASE_MODULATING_G_PROTEIN_COUPLED_RECEPTOR_SIGNALING_PATHWAY	GOBP_ADENYLATE_CYCLASE_MODULATING_G_PROTEIN_COUPLED_RECEPTOR_SIGNALING_PATHWAY		55	-0.330153	-1.01611	0.464203	0.794984	1	2750	tags=51%, list=35%, signal=77%
GOBP_TRANSLATIONAL_ELONGATION	GOBP_TRANSLATIONAL_ELONGATION		110	-0.304095	-1.0162	0.458288	0.795149	1	2023	tags=27%, list=25%, signal=36%
GOBP_NEGATIVE_REGULATION_OF_RESPONSE_TO_ENDOPLASMIC_RETICULUM_STRESS	GOBP_NEGATIVE_REGULATION_OF_RESPONSE_TO_ENDOPLASMIC_RETICULUM_STRESS		30	-0.3626	-1.01505	0.450957	0.79579	1	1588	tags=30%, list=20%, signal=37%
GOBP_REGULATION_OF_NEURONAL_SYNAPTIC_PLASTICITY	GOBP_REGULATION_OF_NEURONAL_SYNAPTIC_PLASTICITY		22	-0.38598	-1.01466	0.474968	0.796453	1	2066	tags=41%, list=26%, signal=55%
GOBP_TRANSMISSION_OF_NERVE_IMPULSE	GOBP_TRANSMISSION_OF_NERVE_IMPULSE		16	-0.410408	-1.01428	0.46056	0.797041	1	985	tags=25%, list=12%, signal=28%
REACTOME_MITOTIC_SPINDLE_CHECKPOINT	REACTOME_MITOTIC_SPINDLE_CHECKPOINT		85	-0.30963	-1.01382	0.456473	0.797963	1	2741	tags=39%, list=34%, signal=59%
GOBP_GLYCOSYL_COMPOUND_CATABOLIC_PROCESS	GOBP_GLYCOSYL_COMPOUND_CATABOLIC_PROCESS		19	-0.398667	-1.01366	0.464516	0.797966	1	2926	tags=47%, list=37%, signal=75%
GOBP_SULFUR_AMINO_ACID_METABOLIC_PROCESS	GOBP_SULFUR_AMINO_ACID_METABOLIC_PROCESS		26	-0.372542	-1.01303	0.471464	0.798459	1	1403	tags=27%, list=18%, signal=33%
GOMF_PEPTIDE_BINDING	GOMF_PEPTIDE_BINDING		130	-0.295488	-1.01286	0.455424	0.798497	1	2310	tags=34%, list=29%, signal=47%
GOBP_ENTRAINMENT_OF_CIRCADIAN_CLOCK	GOBP_ENTRAINMENT_OF_CIRCADIAN_CLOCK		15	-0.418866	-1.0131	0.479784	0.798682	1	2749	tags=60%, list=35%, signal=92%
GOBP_MICROTUBULE_ANCHORING	GOBP_MICROTUBULE_ANCHORING		20	-0.400708	-1.01322	0.48	0.798781	1	1460	tags=35%, list=18%, signal=43%
GOBP_NEGATIVE_REGULATION_OF_CYTOSKELETON_ORGANIZATION	GOBP_NEGATIVE_REGULATION_OF_CYTOSKELETON_ORGANIZATION		101	-0.306164	-1.0122	0.466149	0.799479	1	1252	tags=22%, list=16%, signal=26%
GOBP_MITOCHONDRIAL_TRANSLATIONAL_TERMINATION	GOBP_MITOCHONDRIAL_TRANSLATIONAL_TERMINATION		73	-0.313119	-1.01231	0.455468	0.799579	1	2010	tags=29%, list=25%, signal=38%
GOBP_CELLULAR_LIPID_CATABOLIC_PROCESS	GOBP_CELLULAR_LIPID_CATABOLIC_PROCESS		121	-0.29867	-1.01197	0.452484	0.799675	1	2220	tags=32%, list=28%, signal=44%
GOBP_POSITIVE_REGULATION_OF_MRNA_CATABOLIC_PROCESS	GOBP_POSITIVE_REGULATION_OF_MRNA_CATABOLIC_PROCESS		37	-0.345142	-1.01155	0.459658	0.800374	1	981	tags=19%, list=12%, signal=21%
REACTOME_OVARIAN_TUMOR_DOMAIN_PROTEASES	REACTOME_OVARIAN_TUMOR_DOMAIN_PROTEASES		19	-0.390292	-1.01079	0.445026	0.801985	1	3074	tags=53%, list=39%, signal=86%
GOBP_NEGATIVE_REGULATION_OF_PROTEIN_DEPHOSPHORYLATION	GOBP_NEGATIVE_REGULATION_OF_PROTEIN_DEPHOSPHORYLATION		42	-0.343206	-1.01041	0.478365	0.802624	1	1367	tags=26%, list=17%, signal=31%
GOMF_METAL_ION_TRANSMEMBRANE_TRANSPORTER_ACTIVITY	GOMF_METAL_ION_TRANSMEMBRANE_TRANSPORTER_ACTIVITY		117	-0.298172	-1.00966	0.46738	0.804272	1	1649	tags=26%, list=21%, signal=32%
GOMF_DOUBLE_STRANDED_RNA_BINDING	GOMF_DOUBLE_STRANDED_RNA_BINDING		56	-0.324207	-1.00902	0.451724	0.805612	1	2989	tags=41%, list=38%, signal=65%
REACTOME_ACTIVATION_OF_GENE_EXPRESSION_BY_SREBF_SREBP	REACTOME_ACTIVATION_OF_GENE_EXPRESSION_BY_SREBF_SREBP		32	-0.357643	-1.00878	0.46798	0.805835	1	923	tags=16%, list=12%, signal=18%
GOMF_AMINO_ACID_TRANSMEMBRANE_TRANSPORTER_ACTIVITY	GOMF_AMINO_ACID_TRANSMEMBRANE_TRANSPORTER_ACTIVITY		28	-0.367307	-1.00794	0.489717	0.806018	1	3164	tags=46%, list=40%, signal=77%
REACTOME_SYNTHESIS_OF_PA	REACTOME_SYNTHESIS_OF_PA		15	-0.417855	-1.00748	0.473753	0.806048	1	3058	tags=47%, list=38%, signal=76%
GOBP_DIGESTIVE_SYSTEM_PROCESS	GOBP_DIGESTIVE_SYSTEM_PROCESS		24	-0.382665	-1.00701	0.459355	0.806059	1	1316	tags=25%, list=17%, signal=30%
GOMF_VOLTAGE_GATED_CALCIUM_CHANNEL_ACTIVITY	GOMF_VOLTAGE_GATED_CALCIUM_CHANNEL_ACTIVITY		17	-0.407068	-1.00724	0.468541	0.806291	1	1649	tags=35%, list=21%, signal=44%
REACTOME_NUCLEOTIDE_EXCISION_REPAIR	REACTOME_NUCLEOTIDE_EXCISION_REPAIR		98	-0.305928	-1.00707	0.47386	0.806344	1	2294	tags=32%, list=29%, signal=44%
GOBP_POSITIVE_REGULATION_OF_LAMELLIPODIUM_ORGANIZATION	GOBP_POSITIVE_REGULATION_OF_LAMELLIPODIUM_ORGANIZATION		25	-0.373308	-1.00845	0.462668	0.806361	1	1539	tags=28%, list=19%, signal=35%
GOCC_KINESIN_COMPLEX	GOCC_KINESIN_COMPLEX		30	-0.361295	-1.00796	0.482412	0.806403	1	2172	tags=37%, list=27%, signal=50%
GOBP_RIBONUCLEOTIDE_CATABOLIC_PROCESS	GOBP_RIBONUCLEOTIDE_CATABOLIC_PROCESS		21	-0.389563	-1.00811	0.469657	0.806425	1	3335	tags=71%, list=42%, signal=123%
GOBP_REGULATION_OF_CELLULAR_KETONE_METABOLIC_PROCESS	GOBP_REGULATION_OF_CELLULAR_KETONE_METABOLIC_PROCESS		99	-0.303095	-1.00749	0.478357	0.806445	1	2233	tags=36%, list=28%, signal=50%
GOBP_GLYCOSYL_COMPOUND_METABOLIC_PROCESS	GOBP_GLYCOSYL_COMPOUND_METABOLIC_PROCESS		78	-0.313362	-1.00824	0.469136	0.806496	1	3196	tags=49%, list=40%, signal=81%
GOBP_POSITIVE_REGULATION_OF_NUCLEOCYTOPLASMIC_TRANSPORT	GOBP_POSITIVE_REGULATION_OF_NUCLEOCYTOPLASMIC_TRANSPORT		41	-0.339868	-1.00757	0.471924	0.80664	1	1288	tags=22%, list=16%, signal=26%
GOMF_PHOSPHOPROTEIN_PHOSPHATASE_ACTIVITY	GOMF_PHOSPHOPROTEIN_PHOSPHATASE_ACTIVITY		93	-0.306412	-1.00599	0.475771	0.808445	1	1187	tags=19%, list=15%, signal=22%
REACTOME_METABOLISM_OF_WATER_SOLUBLE_VITAMINS_AND_COFACTORS	REACTOME_METABOLISM_OF_WATER_SOLUBLE_VITAMINS_AND_COFACTORS		54	-0.332201	-1.00577	0.487662	0.80862	1	2770	tags=39%, list=35%, signal=59%
GOBP_LYTIC_VACUOLE_ORGANIZATION	GOBP_LYTIC_VACUOLE_ORGANIZATION		43	-0.340259	-1.00478	0.466987	0.808746	1	2190	tags=30%, list=28%, signal=41%
GOBP_REGULATION_OF_CELLULAR_CARBOHYDRATE_METABOLIC_PROCESS	GOBP_REGULATION_OF_CELLULAR_CARBOHYDRATE_METABOLIC_PROCESS		65	-0.318816	-1.0049	0.481609	0.808841	1	882	tags=15%, list=11%, signal=17%
GOBP_RIBONUCLEOSIDE_TRIPHOSPHATE_BIOSYNTHETIC_PROCESS	GOBP_RIBONUCLEOSIDE_TRIPHOSPHATE_BIOSYNTHETIC_PROCESS		41	-0.342667	-1.00497	0.448234	0.809068	1	1404	tags=22%, list=18%, signal=27%
GOBP_ORGANOPHOSPHATE_ESTER_TRANSPORT	GOBP_ORGANOPHOSPHATE_ESTER_TRANSPORT		53	-0.327825	-1.005	0.455814	0.809393	1	924	tags=13%, list=12%, signal=15%
GOBP_REGULATION_OF_MRNA_3_END_PROCESSING	GOBP_REGULATION_OF_MRNA_3_END_PROCESSING		24	-0.376977	-1.00421	0.472081	0.809477	1	3248	tags=58%, list=41%, signal=98%
GOMF_POLY_PYRIMIDINE_TRACT_BINDING	GOMF_POLY_PYRIMIDINE_TRACT_BINDING		19	-0.398204	-1.00502	0.47619	0.809774	1	3586	tags=63%, list=45%, signal=115%
GOBP_P_BODY_ASSEMBLY	GOBP_P_BODY_ASSEMBLY		19	-0.391504	-1.00424	0.472401	0.809804	1	1012	tags=21%, list=13%, signal=24%
GOCC_CILIARY_PLASM	GOCC_CILIARY_PLASM		65	-0.318173	-1.00516	0.488584	0.809805	1	2339	tags=37%, list=29%, signal=52%
GOBP_RESPONSE_TO_ORGANOPHOSPHORUS	GOBP_RESPONSE_TO_ORGANOPHOSPHORUS		52	-0.323186	-1.00387	0.474971	0.80995	1	842	tags=19%, list=11%, signal=21%
GOBP_POSITIVE_REGULATION_OF_REGULATED_SECRETORY_PATHWAY	GOBP_POSITIVE_REGULATION_OF_REGULATED_SECRETORY_PATHWAY		23	-0.377137	-1.00315	0.493029	0.810261	1	3092	tags=57%, list=39%, signal=92%
GOBP_REGULATION_OF_NMDA_RECEPTOR_ACTIVITY	GOBP_REGULATION_OF_NMDA_RECEPTOR_ACTIVITY		16	-0.41219	-1.00324	0.485294	0.810418	1	433	tags=13%, list=5%, signal=13%
GOBP_CELLULAR_RESPONSE_TO_HYDROGEN_PEROXIDE	GOBP_CELLULAR_RESPONSE_TO_HYDROGEN_PEROXIDE		45	-0.338662	-1.00327	0.492271	0.810766	1	2308	tags=38%, list=29%, signal=53%
GOMF_POTASSIUM_ION_TRANSMEMBRANE_TRANSPORTER_ACTIVITY	GOMF_POTASSIUM_ION_TRANSMEMBRANE_TRANSPORTER_ACTIVITY		27	-0.372332	-1.00331	0.484395	0.811092	1	1852	tags=37%, list=23%, signal=48%
REACTOME_CDC42_GTPASE_CYCLE	REACTOME_CDC42_GTPASE_CYCLE		98	-0.302776	-1.00251	0.476706	0.811129	1	2122	tags=28%, list=27%, signal=37%
REACTOME_TRANSCRIPTIONAL_REGULATION_BY_E2F6	REACTOME_TRANSCRIPTIONAL_REGULATION_BY_E2F6		27	-0.368296	-1.00259	0.476485	0.811346	1	1321	tags=22%, list=17%, signal=27%
REACTOME_ACTIVATED_NOTCH1_TRANSMITS_SIGNAL_TO_THE_NUCLEUS	REACTOME_ACTIVATED_NOTCH1_TRANSMITS_SIGNAL_TO_THE_NUCLEUS		16	-0.411465	-1.00167	0.484928	0.812599	1	2656	tags=44%, list=33%, signal=66%
GOBP_REGULATION_OF_TOR_SIGNALING	GOBP_REGULATION_OF_TOR_SIGNALING		59	-0.317401	-1.0018	0.477765	0.812679	1	2471	tags=36%, list=31%, signal=51%
GOBP_REGULATION_OF_CHROMOSOME_SEPARATION	GOBP_REGULATION_OF_CHROMOSOME_SEPARATION		40	-0.342329	-1.00142	0.487334	0.812862	1	813	tags=13%, list=10%, signal=14%
GOBP_PROTEIN_PHOSPHOPANTETHEINYLATION	GOBP_PROTEIN_PHOSPHOPANTETHEINYLATION		157	-0.289955	-0.999518	0.504722	0.813683	1	3074	tags=45%, list=39%, signal=72%
GOBP_CARDIAC_CELL_DEVELOPMENT	GOBP_CARDIAC_CELL_DEVELOPMENT		36	-0.346051	-1.00062	0.482252	0.813688	1	1911	tags=31%, list=24%, signal=40%
GOMF_AMINO_ACID_BINDING	GOMF_AMINO_ACID_BINDING		25	-0.370454	-1.00076	0.478261	0.81372	1	1848	tags=36%, list=23%, signal=47%
GOBP_NEGATIVE_REGULATION_OF_APOPTOTIC_SIGNALING_PATHWAY	GOBP_NEGATIVE_REGULATION_OF_APOPTOTIC_SIGNALING_PATHWAY		122	-0.295431	-1.00088	0.496192	0.813866	1	2351	tags=35%, list=30%, signal=49%
GOBP_DNA_METHYLATION_OR_DEMETHYLATION	GOBP_DNA_METHYLATION_OR_DEMETHYLATION		52	-0.327	-0.998928	0.486857	0.813989	1	3601	tags=52%, list=45%, signal=94%
GOBP_ERYTHROCYTE_DEVELOPMENT	GOBP_ERYTHROCYTE_DEVELOPMENT		18	-0.394128	-0.999556	0.488712	0.813992	1	2627	tags=39%, list=33%, signal=58%
GOMF_MONOCARBOXYLIC_ACID_TRANSMEMBRANE_TRANSPORTER_ACTIVITY	GOMF_MONOCARBOXYLIC_ACID_TRANSMEMBRANE_TRANSPORTER_ACTIVITY		23	-0.378571	-0.997799	0.491925	0.814037	1	1550	tags=26%, list=19%, signal=32%
REACTOME_ENERGY_DEPENDENT_REGULATION_OF_MTOR_BY_LKB1_AMPK	REACTOME_ENERGY_DEPENDENT_REGULATION_OF_MTOR_BY_LKB1_AMPK		24	-0.372736	-0.99902	0.476252	0.81415	1	2029	tags=33%, list=26%, signal=45%
GOBP_REGULATION_OF_AXONOGENESIS	GOBP_REGULATION_OF_AXONOGENESIS		86	-0.306695	-0.998531	0.502756	0.814166	1	1462	tags=24%, list=18%, signal=30%
GOBP_REGULATION_OF_CELL_CYCLE_ARREST	GOBP_REGULATION_OF_CELL_CYCLE_ARREST		66	-0.313274	-0.999158	0.472414	0.814188	1	676	tags=12%, list=8%, signal=13%
GOBP_RHYTHMIC_PROCESS	GOBP_RHYTHMIC_PROCESS		137	-0.293847	-0.998686	0.498385	0.814195	1	2749	tags=41%, list=35%, signal=61%
REACTOME_THE_CITRIC_ACID_TCA_CYCLE_AND_RESPIRATORY_ELECTRON_TRANSPORT	REACTOME_THE_CITRIC_ACID_TCA_CYCLE_AND_RESPIRATORY_ELECTRON_TRANSPORT		135	-0.293517	-1.00005	0.510753	0.814364	1	2572	tags=41%, list=32%, signal=59%
GOBP_CARDIOCYTE_DIFFERENTIATION	GOBP_CARDIOCYTE_DIFFERENTIATION		57	-0.325918	-0.99957	0.485844	0.814377	1	2231	tags=33%, list=28%, signal=46%
GOMF_MRNA_3_UTR_AU_RICH_REGION_BINDING	GOMF_MRNA_3_UTR_AU_RICH_REGION_BINDING		19	-0.380914	-0.998303	0.492126	0.814377	1	1702	tags=26%, list=21%, signal=33%
REACTOME_CLASS_B_2_SECRETIN_FAMILY_RECEPTORS	REACTOME_CLASS_B_2_SECRETIN_FAMILY_RECEPTORS		19	-0.393506	-0.99782	0.470291	0.814403	1	2035	tags=42%, list=26%, signal=56%
GOBP_NEGATIVE_REGULATION_OF_NEURON_PROJECTION_DEVELOPMENT	GOBP_NEGATIVE_REGULATION_OF_NEURON_PROJECTION_DEVELOPMENT		65	-0.316247	-0.999854	0.492588	0.814481	1	1462	tags=22%, list=18%, signal=26%
GOBP_POSITIVE_REGULATION_OF_PROTEIN_TARGETING_TO_MEMBRANE	GOBP_POSITIVE_REGULATION_OF_PROTEIN_TARGETING_TO_MEMBRANE		19	-0.388948	-1.00016	0.477273	0.814492	1	1462	tags=21%, list=18%, signal=26%
GOBP_CELL_SUBSTRATE_ADHESION	GOBP_CELL_SUBSTRATE_ADHESION		169	-0.286796	-0.99788	0.481172	0.81466	1	1478	tags=21%, list=19%, signal=25%
GOCC_NEURON_SPINE	GOCC_NEURON_SPINE		112	-0.294371	-0.999581	0.471658	0.814771	1	1681	tags=31%, list=21%, signal=39%
GOMF_RNA_POLYMERASE_II_SPECIFIC_DNA_BINDING_TRANSCRIPTION_FACTOR_BINDING	GOMF_RNA_POLYMERASE_II_SPECIFIC_DNA_BINDING_TRANSCRIPTION_FACTOR_BINDING		181	-0.284163	-0.997938	0.489474	0.814923	1	1342	tags=16%, list=17%, signal=19%
REACTOME_RAB_GEFS_EXCHANGE_GTP_FOR_GDP_ON_RABS	REACTOME_RAB_GEFS_EXCHANGE_GTP_FOR_GDP_ON_RABS		64	-0.320952	-0.996909	0.501136	0.815169	1	2611	tags=38%, list=33%, signal=55%
REACTOME_CLASS_A_1_RHODOPSIN_LIKE_RECEPTORS	REACTOME_CLASS_A_1_RHODOPSIN_LIKE_RECEPTORS		20	-0.385106	-0.997212	0.496124	0.815189	1	2012	tags=30%, list=25%, signal=40%
GOBP_REGULATION_OF_EPITHELIAL_CELL_MIGRATION	GOBP_REGULATION_OF_EPITHELIAL_CELL_MIGRATION		112	-0.299605	-0.996733	0.500538	0.815201	1	882	tags=12%, list=11%, signal=13%
REACTOME_REGULATION_OF_GLUCOKINASE_BY_GLUCOKINASE_REGULATORY_PROTEIN	REACTOME_REGULATION_OF_GLUCOKINASE_BY_GLUCOKINASE_REGULATORY_PROTEIN		29	-0.358714	-0.996989	0.492005	0.81537	1	493	tags=7%, list=6%, signal=7%
GOMF_RNA_METHYLTRANSFERASE_ACTIVITY	GOMF_RNA_METHYLTRANSFERASE_ACTIVITY		35	-0.344855	-0.996496	0.48063	0.815414	1	218	tags=9%, list=3%, signal=9%
GOCC_ROUGH_ENDOPLASMIC_RETICULUM	GOCC_ROUGH_ENDOPLASMIC_RETICULUM		46	-0.333479	-0.995872	0.492344	0.8163	1	1593	tags=22%, list=20%, signal=27%
GOBP_REGULATION_OF_LYMPHOCYTE_MIGRATION	GOBP_REGULATION_OF_LYMPHOCYTE_MIGRATION		20	-0.384862	-0.996026	0.482803	0.816313	1	1092	tags=20%, list=14%, signal=23%
GOBP_PEPTIDYL_THREONINE_MODIFICATION	GOBP_PEPTIDYL_THREONINE_MODIFICATION		77	-0.307652	-0.995245	0.490566	0.817136	1	1462	tags=22%, list=18%, signal=27%
GOBP_MICROTUBULE_ORGANIZING_CENTER_ORGANIZATION	GOBP_MICROTUBULE_ORGANIZING_CENTER_ORGANIZATION		84	-0.304629	-0.994759	0.492802	0.817198	1	1663	tags=26%, list=21%, signal=33%
GOBP_GLYCEROPHOSPHOLIPID_METABOLIC_PROCESS	GOBP_GLYCEROPHOSPHOLIPID_METABOLIC_PROCESS		176	-0.284875	-0.995266	0.509845	0.817501	1	2220	tags=30%, list=28%, signal=40%
GOBP_REGULATION_OF_PROTEIN_MODIFICATION_BY_SMALL_PROTEIN_CONJUGATION_OR_REMOVAL	GOBP_REGULATION_OF_PROTEIN_MODIFICATION_BY_SMALL_PROTEIN_CONJUGATION_OR_REMOVAL		151	-0.287495	-0.994491	0.496849	0.81752	1	1611	tags=25%, list=20%, signal=30%
GOBP_STEM_CELL_DIFFERENTIATION	GOBP_STEM_CELL_DIFFERENTIATION		124	-0.292951	-0.994785	0.506383	0.817542	1	2870	tags=40%, list=36%, signal=62%
GOBP_REGULATION_OF_PROTEIN_IMPORT	GOBP_REGULATION_OF_PROTEIN_IMPORT		39	-0.342405	-0.99484	0.492891	0.817815	1	2822	tags=46%, list=35%, signal=71%
GOBP_INTERFERON_GAMMA_PRODUCTION	GOBP_INTERFERON_GAMMA_PRODUCTION		18	-0.388967	-0.993936	0.489529	0.818124	1	46	tags=6%, list=1%, signal=6%
GOMF_HORMONE_BINDING	GOMF_HORMONE_BINDING		23	-0.372709	-0.99399	0.489308	0.818393	1	2196	tags=39%, list=28%, signal=54%
GOBP_NUCLEOSIDE_TRIPHOSPHATE_METABOLIC_PROCESS	GOBP_NUCLEOSIDE_TRIPHOSPHATE_METABOLIC_PROCESS		64	-0.317374	-0.993189	0.49768	0.818413	1	2379	tags=31%, list=30%, signal=44%
GOBP_REGULATION_OF_MITOCHONDRIAL_MEMBRANE_POTENTIAL	GOBP_REGULATION_OF_MITOCHONDRIAL_MEMBRANE_POTENTIAL		40	-0.336541	-0.993279	0.501779	0.818587	1	1916	tags=33%, list=24%, signal=43%
REACTOME_DOWNSTREAM_SIGNAL_TRANSDUCTION	REACTOME_DOWNSTREAM_SIGNAL_TRANSDUCTION		21	-0.381143	-0.993403	0.496222	0.818659	1	1159	tags=24%, list=15%, signal=28%
GOBP_REGULATION_OF_REACTIVE_OXYGEN_SPECIES_METABOLIC_PROCESS	GOBP_REGULATION_OF_REACTIVE_OXYGEN_SPECIES_METABOLIC_PROCESS		79	-0.307309	-0.993552	0.494266	0.818723	1	2166	tags=34%, list=27%, signal=47%
GOCC_AXONAL_GROWTH_CONE	GOCC_AXONAL_GROWTH_CONE		21	-0.379989	-0.99232	0.498753	0.819446	1	1258	tags=24%, list=16%, signal=28%
GOBP_DENDRITE_DEVELOPMENT	GOBP_DENDRITE_DEVELOPMENT		154	-0.289235	-0.992128	0.50053	0.819516	1	1500	tags=22%, list=19%, signal=27%
REACTOME_MITOCHONDRIAL_FATTY_ACID_BETA_OXIDATION	REACTOME_MITOCHONDRIAL_FATTY_ACID_BETA_OXIDATION		29	-0.349507	-0.992511	0.496984	0.81975	1	2882	tags=48%, list=36%, signal=75%
GOBP_RESPONSE_TO_AMINO_ACID_STARVATION	GOBP_RESPONSE_TO_AMINO_ACID_STARVATION		34	-0.34591	-0.992351	0.488372	0.819776	1	210	tags=9%, list=3%, signal=9%
GOBP_NUCLEOTIDE_EXCISION_REPAIR_PREINCISION_COMPLEX_STABILIZATION	GOBP_NUCLEOTIDE_EXCISION_REPAIR_PREINCISION_COMPLEX_STABILIZATION		18	-0.393932	-0.991683	0.485934	0.820262	1	1481	tags=17%, list=19%, signal=20%
REACTOME_SIGNALING_BY_GPCR	REACTOME_SIGNALING_BY_GPCR		186	-0.280349	-0.990861	0.499481	0.82114	1	2538	tags=35%, list=32%, signal=51%
REACTOME_EPIGENETIC_REGULATION_OF_GENE_EXPRESSION	REACTOME_EPIGENETIC_REGULATION_OF_GENE_EXPRESSION		93	-0.299892	-0.990978	0.516866	0.821267	1	1033	tags=12%, list=13%, signal=13%
GOBP_PHOSPHATIDYLINOSITOL_3_KINASE_SIGNALING	GOBP_PHOSPHATIDYLINOSITOL_3_KINASE_SIGNALING		65	-0.316613	-0.991048	0.487917	0.8215	1	1054	tags=17%, list=13%, signal=19%
GOBP_NUCLEOBASE_CONTAINING_SMALL_MOLECULE_CATABOLIC_PROCESS	GOBP_NUCLEOBASE_CONTAINING_SMALL_MOLECULE_CATABOLIC_PROCESS		22	-0.378094	-0.990335	0.496063	0.822078	1	3450	tags=59%, list=43%, signal=104%
GOBP_POSITIVE_REGULATION_OF_PROTEIN_LOCALIZATION_TO_MEMBRANE	GOBP_POSITIVE_REGULATION_OF_PROTEIN_LOCALIZATION_TO_MEMBRANE		83	-0.304891	-0.989862	0.501687	0.822511	1	1221	tags=17%, list=15%, signal=20%
GOBP_RESPONSE_TO_DRUG	GOBP_RESPONSE_TO_DRUG		155	-0.28684	-0.989897	0.510549	0.822841	1	1235	tags=17%, list=16%, signal=20%
GOBP_PHOSPHOLIPID_BIOSYNTHETIC_PROCESS	GOBP_PHOSPHOLIPID_BIOSYNTHETIC_PROCESS		140	-0.290451	-0.989399	0.507337	0.823336	1	2207	tags=29%, list=28%, signal=39%
GOBP_REGULATION_OF_CELL_SUBSTRATE_ADHESION	GOBP_REGULATION_OF_CELL_SUBSTRATE_ADHESION		110	-0.292782	-0.988751	0.512793	0.823733	1	1291	tags=19%, list=16%, signal=22%
GOMF_PRIMARY_ACTIVE_TRANSMEMBRANE_TRANSPORTER_ACTIVITY	GOMF_PRIMARY_ACTIVE_TRANSMEMBRANE_TRANSPORTER_ACTIVITY		26	-0.362171	-0.988513	0.504902	0.823938	1	1625	tags=23%, list=20%, signal=29%
GOCC_VOLTAGE_GATED_CALCIUM_CHANNEL_COMPLEX	GOCC_VOLTAGE_GATED_CALCIUM_CHANNEL_COMPLEX		16	-0.402558	-0.988808	0.501961	0.824002	1	1649	tags=38%, list=21%, signal=47%
GOBP_FORMATION_OF_CYTOPLASMIC_TRANSLATION_INITIATION_COMPLEX	GOBP_FORMATION_OF_CYTOPLASMIC_TRANSLATION_INITIATION_COMPLEX		15	-0.412365	-0.988963	0.503937	0.824026	1	3524	tags=53%, list=44%, signal=96%
REACTOME_PROCESSIVE_SYNTHESIS_ON_THE_C_STRAND_OF_THE_TELOMERE	REACTOME_PROCESSIVE_SYNTHESIS_ON_THE_C_STRAND_OF_THE_TELOMERE		15	-0.405194	-0.987682	0.49797	0.824036	1	345	tags=13%, list=4%, signal=14%
GOBP_HOMOLOGOUS_RECOMBINATION	GOBP_HOMOLOGOUS_RECOMBINATION		22	-0.380112	-0.987701	0.48294	0.824412	1	575	tags=14%, list=7%, signal=15%
GOBP_MICROTUBULE_DEPOLYMERIZATION	GOBP_MICROTUBULE_DEPOLYMERIZATION		29	-0.356374	-0.987758	0.51995	0.824687	1	2645	tags=52%, list=33%, signal=77%
GOCC_PLATELET_ALPHA_GRANULE	GOCC_PLATELET_ALPHA_GRANULE		45	-0.332359	-0.988063	0.506403	0.824747	1	870	tags=16%, list=11%, signal=17%
REACTOME_RAC1_GTPASE_CYCLE	REACTOME_RAC1_GTPASE_CYCLE		120	-0.291133	-0.987814	0.510638	0.824966	1	1586	tags=19%, list=20%, signal=24%
GOCC_PHAGOCYTIC_CUP	GOCC_PHAGOCYTIC_CUP		16	-0.409735	-0.98697	0.512129	0.825565	1	2122	tags=38%, list=27%, signal=51%
REACTOME_PRESYNAPTIC_FUNCTION_OF_KAINATE_RECEPTORS	REACTOME_PRESYNAPTIC_FUNCTION_OF_KAINATE_RECEPTORS		16	-0.396832	-0.986725	0.483829	0.825808	1	1277	tags=25%, list=16%, signal=30%
GOBP_INTRINSIC_APOPTOTIC_SIGNALING_PATHWAY	GOBP_INTRINSIC_APOPTOTIC_SIGNALING_PATHWAY		169	-0.282238	-0.985897	0.523711	0.826337	1	1612	tags=21%, list=20%, signal=26%
GOBP_ODONTOGENESIS_OF_DENTIN_CONTAINING_TOOTH	GOBP_ODONTOGENESIS_OF_DENTIN_CONTAINING_TOOTH		26	-0.362076	-0.986324	0.501911	0.826444	1	2182	tags=38%, list=27%, signal=53%
GOBP_HOMOLOGOUS_CHROMOSOME_SEGREGATION	GOBP_HOMOLOGOUS_CHROMOSOME_SEGREGATION		16	-0.406452	-0.985998	0.513871	0.826463	1	1573	tags=25%, list=20%, signal=31%
GOBP_NEGATIVE_REGULATION_OF_DNA_METABOLIC_PROCESS	GOBP_NEGATIVE_REGULATION_OF_DNA_METABOLIC_PROCESS		74	-0.30861	-0.985645	0.508929	0.826568	1	662	tags=8%, list=8%, signal=9%
GOBP_TRNA_TRANSPORT	GOBP_TRNA_TRANSPORT		35	-0.344977	-0.986009	0.51816	0.826848	1	493	tags=9%, list=6%, signal=9%
GOCC_PHAGOPHORE_ASSEMBLY_SITE	GOCC_PHAGOPHORE_ASSEMBLY_SITE		26	-0.356577	-0.984918	0.484237	0.827685	1	1168	tags=23%, list=15%, signal=27%
REACTOME_SIGNALING_BY_CSF3_G_CSF	REACTOME_SIGNALING_BY_CSF3_G_CSF		19	-0.379339	-0.985077	0.480692	0.827686	1	2656	tags=42%, list=33%, signal=63%
GOBP_MULTICELLULAR_ORGANISM_GROWTH	GOBP_MULTICELLULAR_ORGANISM_GROWTH		67	-0.310537	-0.9841	0.504037	0.829358	1	1795	tags=24%, list=23%, signal=31%
GOMF_ORGANIC_ACID_TRANSMEMBRANE_TRANSPORTER_ACTIVITY	GOMF_ORGANIC_ACID_TRANSMEMBRANE_TRANSPORTER_ACTIVITY		45	-0.332364	-0.983528	0.496503	0.830439	1	2223	tags=31%, list=28%, signal=43%
GOBP_POSITIVE_REGULATION_OF_CELL_SUBSTRATE_ADHESION	GOBP_POSITIVE_REGULATION_OF_CELL_SUBSTRATE_ADHESION		63	-0.311162	-0.983323	0.510983	0.830553	1	2516	tags=38%, list=32%, signal=55%
GOBP_CARDIAC_MUSCLE_CELL_DIFFERENTIATION	GOBP_CARDIAC_MUSCLE_CELL_DIFFERENTIATION		46	-0.324345	-0.982819	0.508178	0.830659	1	1911	tags=28%, list=24%, signal=37%
REACTOME_GPCR_LIGAND_BINDING	REACTOME_GPCR_LIGAND_BINDING		45	-0.328597	-0.982939	0.503538	0.830758	1	2035	tags=31%, list=26%, signal=42%
GOBP_REGULATION_OF_SUBSTRATE_ADHESION_DEPENDENT_CELL_SPREADING	GOBP_REGULATION_OF_SUBSTRATE_ADHESION_DEPENDENT_CELL_SPREADING		37	-0.336013	-0.982964	0.528985	0.831113	1	1478	tags=24%, list=19%, signal=30%
GOCC_INTRINSIC_COMPONENT_OF_POSTSYNAPTIC_DENSITY_MEMBRANE	GOCC_INTRINSIC_COMPONENT_OF_POSTSYNAPTIC_DENSITY_MEMBRANE		18	-0.380725	-0.982414	0.490789	0.831283	1	401	tags=11%, list=5%, signal=12%
[truncated: 1,243 more rows]

## Sheet: P5 gsea_report_up regulated
NAME	GS<br> follow link to MSigDB	GS DETAILS	SIZE	ES	NES	NOM p-val	FDR q-val	FWER p-val	RANK AT MAX	LEADING EDGE
GOBP_REGULATION_OF_ANOIKIS	GOBP_REGULATION_OF_ANOIKIS	Details ...	15	0.81274	2.35564	0	0.0250492	0.021	1336	tags=73%, list=17%, signal=88%
REACTOME_DNA_STRAND_ELONGATION	REACTOME_DNA_STRAND_ELONGATION	Details ...	29	0.664214	2.20538	0	0.127417	0.19	1795	tags=66%, list=23%, signal=84%
GOBP_CELL_CYCLE_DNA_REPLICATION	GOBP_CELL_CYCLE_DNA_REPLICATION	Details ...	42	0.521316	1.89472	0	0.333697	0.979	2075	tags=64%, list=26%, signal=87%
GOCC_PERICENTRIC_HETEROCHROMATIN	GOCC_PERICENTRIC_HETEROCHROMATIN	Details ...	16	0.644986	1.90378	0.00900901	0.339786	0.972	341	tags=25%, list=4%, signal=26%
REACTOME_DNA_METHYLATION	REACTOME_DNA_METHYLATION	Details ...	19	0.631302	1.98235	0.00881057	0.36176	0.843	962	tags=32%, list=12%, signal=36%
GOBP_TELOMERE_MAINTENANCE_VIA_SEMI_CONSERVATIVE_REPLICATION	GOBP_TELOMERE_MAINTENANCE_VIA_SEMI_CONSERVATIVE_REPLICATION	Details ...	23	0.582813	1.90404	0.00896861	0.369583	0.971	1770	tags=61%, list=22%, signal=78%
GOMF_TRANSMEMBRANE_RECEPTOR_PROTEIN_KINASE_ACTIVITY	GOMF_TRANSMEMBRANE_RECEPTOR_PROTEIN_KINASE_ACTIVITY	Details ...	22	0.643135	2.02473	0	0.378687	0.711	1259	tags=59%, list=16%, signal=70%
GOBP_DNA_STRAND_ELONGATION_INVOLVED_IN_DNA_REPLICATION	GOBP_DNA_STRAND_ELONGATION_INVOLVED_IN_DNA_REPLICATION	Details ...	16	0.705692	2.05685	0.00421941	0.382559	0.598	1619	tags=63%, list=20%, signal=78%
REACTOME_CONDENSATION_OF_PROPHASE_CHROMOSOMES	REACTOME_CONDENSATION_OF_PROPHASE_CHROMOSOMES	Details ...	27	0.591592	1.90545	0	0.401874	0.969	1815	tags=48%, list=23%, signal=62%
REACTOME_LAGGING_STRAND_SYNTHESIS	REACTOME_LAGGING_STRAND_SYNTHESIS	Details ...	19	0.64669	1.98842	0.00934579	0.414608	0.828	1770	tags=63%, list=22%, signal=81%
GOBP_MITOCHONDRIAL_CALCIUM_ION_HOMEOSTASIS	GOBP_MITOCHONDRIAL_CALCIUM_ION_HOMEOSTASIS	Details ...	19	0.600696	1.85046	0.00966184	0.42684	0.997	1705	tags=58%, list=21%, signal=74%
GOMF_CYTOKINE_BINDING	GOMF_CYTOKINE_BINDING	Details ...	24	0.589811	1.94146	0.00515464	0.430847	0.922	773	tags=33%, list=10%, signal=37%
GOCC_INTRACILIARY_TRANSPORT_PARTICLE_B	GOCC_INTRACILIARY_TRANSPORT_PARTICLE_B	Details ...	15	0.654586	1.90953	0.012987	0.433122	0.967	919	tags=47%, list=12%, signal=53%
GOMF_TRANSMEMBRANE_RECEPTOR_PROTEIN_TYROSINE_KINASE_ACTIVITY	GOMF_TRANSMEMBRANE_RECEPTOR_PROTEIN_TYROSINE_KINASE_ACTIVITY	Details ...	19	0.623684	1.91582	0.00833333	0.463881	0.959	1259	tags=58%, list=16%, signal=69%
GOBP_POSITIVE_REGULATION_OF_SYNAPSE_ASSEMBLY	GOBP_POSITIVE_REGULATION_OF_SYNAPSE_ASSEMBLY	Details ...	22	0.568589	1.77902	0.0217391	0.504246	1	1620	tags=45%, list=20%, signal=57%
GOBP_MESONEPHRIC_TUBULE_MORPHOGENESIS	GOBP_MESONEPHRIC_TUBULE_MORPHOGENESIS	Details ...	15	0.637435	1.78443	0.0247934	0.515429	1	606	tags=47%, list=8%, signal=50%
GOBP_RESPIRATORY_CHAIN_COMPLEX_IV_ASSEMBLY	GOBP_RESPIRATORY_CHAIN_COMPLEX_IV_ASSEMBLY	Details ...	15	0.641316	1.79032	0.00816326	0.525727	1	394	tags=27%, list=5%, signal=28%
GOBP_INTERLEUKIN_12_PRODUCTION	GOBP_INTERLEUKIN_12_PRODUCTION	Details ...	15	0.63427	1.7975	0.016129	0.533153	1	19	tags=13%, list=0%, signal=13%
GOCC_PLASMA_MEMBRANE_SIGNALING_RECEPTOR_COMPLEX	GOCC_PLASMA_MEMBRANE_SIGNALING_RECEPTOR_COMPLEX		59	0.438506	1.70011	0	0.535164	1	1430	tags=34%, list=18%, signal=41%
GOBP_BRANCHING_MORPHOGENESIS_OF_AN_EPITHELIAL_TUBE	GOBP_BRANCHING_MORPHOGENESIS_OF_AN_EPITHELIAL_TUBE		50	0.466322	1.706	0.0230769	0.536092	1	1624	tags=44%, list=20%, signal=55%
GOBP_POSITIVE_REGULATION_OF_DOUBLE_STRAND_BREAK_REPAIR	GOBP_POSITIVE_REGULATION_OF_DOUBLE_STRAND_BREAK_REPAIR		19	0.563611	1.71296	0.0215517	0.536297	1	372	tags=21%, list=5%, signal=22%
GOBP_MOLTING_CYCLE	GOBP_MOLTING_CYCLE		40	0.478215	1.72469	0.00606061	0.539397	1	1351	tags=43%, list=17%, signal=51%
GOBP_NEPHRON_MORPHOGENESIS	GOBP_NEPHRON_MORPHOGENESIS	Details ...	17	0.599982	1.80271	0.0218341	0.549072	1	606	tags=41%, list=8%, signal=44%
REACTOME_FORMATION_OF_THE_CORNIFIED_ENVELOPE	REACTOME_FORMATION_OF_THE_CORNIFIED_ENVELOPE		32	0.499867	1.72788	0.0353535	0.550926	1	832	tags=28%, list=10%, signal=31%
REACTOME_KERATINIZATION	REACTOME_KERATINIZATION		32	0.499867	1.71443	0.0210526	0.552084	1	832	tags=28%, list=10%, signal=31%
GOBP_HEART_VALVE_DEVELOPMENT	GOBP_HEART_VALVE_DEVELOPMENT		22	0.540404	1.7299	0.0226244	0.568053	1	1624	tags=55%, list=20%, signal=68%
GOBP_SKIN_EPIDERMIS_DEVELOPMENT	GOBP_SKIN_EPIDERMIS_DEVELOPMENT		30	0.492988	1.65936	0.0151515	0.572355	1	1623	tags=47%, list=20%, signal=58%
GOBP_CORNIFICATION	GOBP_CORNIFICATION		31	0.488534	1.68133	0.00531915	0.575313	1	832	tags=26%, list=10%, signal=29%
REACTOME_HDR_THROUGH_SINGLE_STRAND_ANNEALING_SSA	REACTOME_HDR_THROUGH_SINGLE_STRAND_ANNEALING_SSA		22	0.528678	1.60495	0.0403587	0.575856	1	1752	tags=45%, list=22%, signal=58%
GOBP_MESENCHYME_MORPHOGENESIS	GOBP_MESENCHYME_MORPHOGENESIS		16	0.565288	1.65193	0.0339623	0.578552	1	1488	tags=56%, list=19%, signal=69%
REACTOME_MET_ACTIVATES_PTK2_SIGNALING	REACTOME_MET_ACTIVATES_PTK2_SIGNALING		18	0.545092	1.63491	0.0471698	0.581963	1	1393	tags=44%, list=18%, signal=54%
GOBP_DIGESTIVE_SYSTEM_DEVELOPMENT	GOBP_DIGESTIVE_SYSTEM_DEVELOPMENT		42	0.454751	1.62004	0.00543478	0.583405	1	1325	tags=40%, list=17%, signal=48%
REACTOME_PCNA_DEPENDENT_LONG_PATCH_BASE_EXCISION_REPAIR	REACTOME_PCNA_DEPENDENT_LONG_PATCH_BASE_EXCISION_REPAIR		19	0.551554	1.74006	0.0238095	0.583912	1	1532	tags=47%, list=19%, signal=59%
GOMF_DNA_POLYMERASE_ACTIVITY	GOMF_DNA_POLYMERASE_ACTIVITY		16	0.583192	1.73242	0.021097	0.584742	1	1718	tags=69%, list=22%, signal=88%
GOCC_INTRACILIARY_TRANSPORT_PARTICLE	GOCC_INTRACILIARY_TRANSPORT_PARTICLE		22	0.526875	1.62833	0.0257511	0.58689	1	919	tags=32%, list=12%, signal=36%
GOBP_APOPTOTIC_PROCESS_INVOLVED_IN_DEVELOPMENT	GOBP_APOPTOTIC_PROCESS_INVOLVED_IN_DEVELOPMENT		16	0.553835	1.63801	0.0384615	0.587671	1	1647	tags=63%, list=21%, signal=79%
REACTOME_HDR_THROUGH_HOMOLOGOUS_RECOMBINATION_HRR	REACTOME_HDR_THROUGH_HOMOLOGOUS_RECOMBINATION_HRR		35	0.479724	1.65997	0.0287356	0.588303	1	1752	tags=46%, list=22%, signal=58%
GOBP_CYTOCHROME_COMPLEX_ASSEMBLY	GOBP_CYTOCHROME_COMPLEX_ASSEMBLY		22	0.504884	1.60495	0.0610329	0.588944	1	394	tags=23%, list=5%, signal=24%
GOBP_POSITIVE_REGULATION_OF_PRI_MIRNA_TRANSCRIPTION_BY_RNA_POLYMERASE_II	GOBP_POSITIVE_REGULATION_OF_PRI_MIRNA_TRANSCRIPTION_BY_RNA_POLYMERASE_II		21	0.522822	1.64253	0.0483092	0.589794	1	1244	tags=38%, list=16%, signal=45%
REACTOME_MEIOTIC_RECOMBINATION	REACTOME_MEIOTIC_RECOMBINATION		32	0.472192	1.62242	0.0335196	0.590185	1	1752	tags=38%, list=22%, signal=48%
GOBP_METANEPHROS_DEVELOPMENT	GOBP_METANEPHROS_DEVELOPMENT		26	0.498215	1.6641	0.0102041	0.593517	1	432	tags=35%, list=5%, signal=36%
REACTOME_RESOLUTION_OF_ABASIC_SITES_AP_SITES	REACTOME_RESOLUTION_OF_ABASIC_SITES_AP_SITES		33	0.473632	1.60666	0.0320513	0.597406	1	1532	tags=45%, list=19%, signal=56%
GOBP_LENS_DEVELOPMENT_IN_CAMERA_TYPE_EYE	GOBP_LENS_DEVELOPMENT_IN_CAMERA_TYPE_EYE		37	0.448078	1.59295	0.0121212	0.598789	1	691	tags=27%, list=9%, signal=29%
REACTOME_HOMOLOGOUS_DNA_PAIRING_AND_STRAND_EXCHANGE	REACTOME_HOMOLOGOUS_DNA_PAIRING_AND_STRAND_EXCHANGE	Details ...	21	0.554889	1.74396	0.0272727	0.599216	1	1752	tags=48%, list=22%, signal=61%
GOBP_ANOIKIS	GOBP_ANOIKIS		22	0.542495	1.66678	0.0194175	0.603481	1	1336	tags=50%, list=17%, signal=60%
GOBP_POSITIVE_REGULATION_OF_INTERLEUKIN_6_PRODUCTION	GOBP_POSITIVE_REGULATION_OF_INTERLEUKIN_6_PRODUCTION		17	0.521698	1.58155	0.0488889	0.606493	1	1313	tags=35%, list=17%, signal=42%
GOBP_POSITIVE_REGULATION_OF_DNA_RECOMBINATION	GOBP_POSITIVE_REGULATION_OF_DNA_RECOMBINATION		25	0.483681	1.5857	0.0597015	0.607374	1	1110	tags=28%, list=14%, signal=32%
GOBP_SKELETAL_MUSCLE_CONTRACTION	GOBP_SKELETAL_MUSCLE_CONTRACTION		23	0.502348	1.60785	0.0738916	0.607925	1	651	tags=43%, list=8%, signal=47%
GOBP_REGULATION_OF_KERATINOCYTE_DIFFERENTIATION	GOBP_REGULATION_OF_KERATINOCYTE_DIFFERENTIATION		15	0.549297	1.57159	0.055794	0.623685	1	7	tags=7%, list=0%, signal=7%
GOBP_MORPHOGENESIS_OF_A_BRANCHING_STRUCTURE	GOBP_MORPHOGENESIS_OF_A_BRANCHING_STRUCTURE		62	0.397336	1.56351	0.0155039	0.637393	1	1647	tags=44%, list=21%, signal=54%
GOBP_NEGATIVE_REGULATION_OF_EPITHELIAL_CELL_APOPTOTIC_PROCESS	GOBP_NEGATIVE_REGULATION_OF_EPITHELIAL_CELL_APOPTOTIC_PROCESS		21	0.486192	1.55543	0.0639269	0.649678	1	1255	tags=43%, list=16%, signal=51%
GOBP_TRABECULA_MORPHOGENESIS	GOBP_TRABECULA_MORPHOGENESIS		15	0.529946	1.5414	0.0694981	0.668942	1	1973	tags=73%, list=25%, signal=97%
REACTOME_SPHINGOLIPID_DE_NOVO_BIOSYNTHESIS	REACTOME_SPHINGOLIPID_DE_NOVO_BIOSYNTHESIS		20	0.453697	1.41166	0.118182	0.669163	1	501	tags=20%, list=6%, signal=21%
GOBP_SMOOTHENED_SIGNALING_PATHWAY	GOBP_SMOOTHENED_SIGNALING_PATHWAY		64	0.360689	1.40444	0.015873	0.669893	1	1454	tags=31%, list=18%, signal=38%
GOBP_VENTRICULAR_SEPTUM_MORPHOGENESIS	GOBP_VENTRICULAR_SEPTUM_MORPHOGENESIS		16	0.475268	1.41571	0.12	0.670932	1	1813	tags=56%, list=23%, signal=73%
GOMF_GROWTH_FACTOR_BINDING	GOMF_GROWTH_FACTOR_BINDING		44	0.376984	1.4134	0.0797546	0.671014	1	1333	tags=41%, list=17%, signal=49%
GOBP_CELL_ADHESION_MEDIATED_BY_INTEGRIN	GOBP_CELL_ADHESION_MEDIATED_BY_INTEGRIN		26	0.462058	1.53665	0.0497512	0.67181	1	1342	tags=38%, list=17%, signal=46%
GOBP_REGULATION_OF_NEURON_MIGRATION	GOBP_REGULATION_OF_NEURON_MIGRATION		18	0.471906	1.40561	0.0912863	0.673065	1	1614	tags=50%, list=20%, signal=63%
GOCC_RECEPTOR_COMPLEX	GOCC_RECEPTOR_COMPLEX		127	0.34324	1.54377	0	0.67411	1	1447	tags=34%, list=18%, signal=41%
GOBP_DNA_STRAND_ELONGATION	GOBP_DNA_STRAND_ELONGATION		22	0.454153	1.41599	0.123853	0.677149	1	1781	tags=68%, list=22%, signal=88%
GOBP_EPITHELIAL_TUBE_MORPHOGENESIS	GOBP_EPITHELIAL_TUBE_MORPHOGENESIS		132	0.319622	1.40597	0.0410959	0.678947	1	1505	tags=31%, list=19%, signal=38%
GOBP_ROOF_OF_MOUTH_DEVELOPMENT	GOBP_ROOF_OF_MOUTH_DEVELOPMENT		34	0.406527	1.42728	0.0818713	0.680844	1	925	tags=26%, list=12%, signal=30%
REACTOME_INTEGRIN_CELL_SURFACE_INTERACTIONS	REACTOME_INTEGRIN_CELL_SURFACE_INTERACTIONS		36	0.415761	1.41628	0.115152	0.683575	1	1728	tags=44%, list=22%, signal=57%
GOBP_MESONEPHROS_DEVELOPMENT	GOBP_MESONEPHROS_DEVELOPMENT		26	0.440081	1.42348	0.0985222	0.684767	1	606	tags=35%, list=8%, signal=37%
GOBP_EMBRYONIC_DIGIT_MORPHOGENESIS	GOBP_EMBRYONIC_DIGIT_MORPHOGENESIS		21	0.410056	1.30932	0.158798	0.685055	1	1429	tags=33%, list=18%, signal=41%
REACTOME_EPHA_MEDIATED_GROWTH_CONE_COLLAPSE	REACTOME_EPHA_MEDIATED_GROWTH_CONE_COLLAPSE		16	0.485227	1.39448	0.0941704	0.685896	1	1666	tags=50%, list=21%, signal=63%
GOBP_MODULATION_OF_EXCITATORY_POSTSYNAPTIC_POTENTIAL	GOBP_MODULATION_OF_EXCITATORY_POSTSYNAPTIC_POTENTIAL		25	0.402014	1.30575	0.17619	0.685923	1	526	tags=20%, list=7%, signal=21%
GOBP_CHROMOSOME_CONDENSATION	GOBP_CHROMOSOME_CONDENSATION		32	0.381482	1.30738	0.131868	0.685926	1	1815	tags=47%, list=23%, signal=60%
REACTOME_EXTENSION_OF_TELOMERES	REACTOME_EXTENSION_OF_TELOMERES		42	0.426372	1.5104	0.035503	0.686494	1	1781	tags=48%, list=22%, signal=61%
GOBP_RESPONSE_TO_DEXAMETHASONE	GOBP_RESPONSE_TO_DEXAMETHASONE		16	0.478968	1.4275	0.114094	0.687825	1	1009	tags=31%, list=13%, signal=36%
GOBP_DEFENSE_RESPONSE_TO_GRAM_POSITIVE_BACTERIUM	GOBP_DEFENSE_RESPONSE_TO_GRAM_POSITIVE_BACTERIUM		17	0.468871	1.39606	0.143443	0.687858	1	1108	tags=53%, list=14%, signal=61%
REACTOME_ECM_PROTEOGLYCANS	REACTOME_ECM_PROTEOGLYCANS		39	0.369175	1.30981	0.0862069	0.688428	1	1370	tags=36%, list=17%, signal=43%
GOBP_POSITIVE_REGULATION_OF_PRODUCTION_OF_MOLECULAR_MEDIATOR_OF_IMMUNE_RESPONSE	GOBP_POSITIVE_REGULATION_OF_PRODUCTION_OF_MOLECULAR_MEDIATOR_OF_IMMUNE_RESPONSE		31	0.411665	1.41695	0.0729167	0.689045	1	1647	tags=42%, list=21%, signal=53%
GOBP_IMMUNOGLOBULIN_PRODUCTION_INVOLVED_IN_IMMUNOGLOBULIN_MEDIATED_IMMUNE_RESPONSE	GOBP_IMMUNOGLOBULIN_PRODUCTION_INVOLVED_IN_IMMUNOGLOBULIN_MEDIATED_IMMUNE_RESPONSE		22	0.415396	1.31298	0.154185	0.689282	1	1752	tags=41%, list=22%, signal=52%
GOBP_MULTICELLULAR_ORGANISMAL_MOVEMENT	GOBP_MULTICELLULAR_ORGANISMAL_MOVEMENT		29	0.429628	1.41925	0.0837209	0.689612	1	651	tags=34%, list=8%, signal=37%
GOBP_KERATINIZATION	GOBP_KERATINIZATION		34	0.404026	1.42942	0.0769231	0.689828	1	832	tags=24%, list=10%, signal=26%
GOBP_MUSCLE_FILAMENT_SLIDING	GOBP_MUSCLE_FILAMENT_SLIDING		26	0.402604	1.31025	0.130233	0.691883	1	1095	tags=42%, list=14%, signal=49%
GOBP_INTERFERON_BETA_PRODUCTION	GOBP_INTERFERON_BETA_PRODUCTION		25	0.398381	1.31333	0.122642	0.693269	1	442	tags=16%, list=6%, signal=17%
REACTOME_MITOCHONDRIAL_TRNA_AMINOACYLATION	REACTOME_MITOCHONDRIAL_TRNA_AMINOACYLATION		17	0.496121	1.5118	0.0669643	0.693359	1	411	tags=24%, list=5%, signal=25%
GOMF_PALMITOYLTRANSFERASE_ACTIVITY	GOMF_PALMITOYLTRANSFERASE_ACTIVITY		15	0.433025	1.29977	0.136531	0.693683	1	877	tags=33%, list=11%, signal=37%
GOBP_NEGATIVE_REGULATION_OF_LIPID_LOCALIZATION	GOBP_NEGATIVE_REGULATION_OF_LIPID_LOCALIZATION		21	0.422604	1.30128	0.149758	0.693763	1	1291	tags=38%, list=16%, signal=45%
REACTOME_RNA_POLYMERASE_III_TRANSCRIPTION_TERMINATION	REACTOME_RNA_POLYMERASE_III_TRANSCRIPTION_TERMINATION		20	0.458407	1.43053	0.126316	0.694788	1	66	tags=10%, list=1%, signal=10%
GOMF_CORECEPTOR_ACTIVITY	GOMF_CORECEPTOR_ACTIVITY		17	0.448779	1.31445	0.163717	0.695052	1	1291	tags=29%, list=16%, signal=35%
GOBP_REGULATION_OF_TRANSCRIPTION_BY_RNA_POLYMERASE_III	GOBP_REGULATION_OF_TRANSCRIPTION_BY_RNA_POLYMERASE_III		15	0.452011	1.28947	0.177966	0.696284	1	52	tags=13%, list=1%, signal=13%
GOCC_COLLAGEN_TRIMER	GOCC_COLLAGEN_TRIMER		20	0.493963	1.52555	0.0552995	0.696393	1	1285	tags=45%, list=16%, signal=54%
GOCC_BASEMENT_MEMBRANE	GOCC_BASEMENT_MEMBRANE		36	0.3748	1.29708	0.138728	0.696994	1	789	tags=22%, list=10%, signal=25%
REACTOME_POLYMERASE_SWITCHING_ON_THE_C_STRAND_OF_THE_TELOMERE	REACTOME_POLYMERASE_SWITCHING_ON_THE_C_STRAND_OF_THE_TELOMERE		23	0.42032	1.2906	0.173267	0.69744	1	1781	tags=65%, list=22%, signal=84%
GOBP_REGULATION_OF_IMMUNOGLOBULIN_PRODUCTION	GOBP_REGULATION_OF_IMMUNOGLOBULIN_PRODUCTION		24	0.405692	1.29159	0.144231	0.699195	1	1577	tags=33%, list=20%, signal=41%
GOBP_REGULATION_OF_SYNAPTIC_TRANSMISSION_GLUTAMATERGIC	GOBP_REGULATION_OF_SYNAPTIC_TRANSMISSION_GLUTAMATERGIC		30	0.383557	1.29302	0.172775	0.699656	1	1345	tags=33%, list=17%, signal=40%
REACTOME_BASE_EXCISION_REPAIR_AP_SITE_FORMATION	REACTOME_BASE_EXCISION_REPAIR_AP_SITE_FORMATION		24	0.406389	1.31451	0.127753	0.699804	1	1830	tags=54%, list=23%, signal=70%
GOBP_MANNOSYLATION	GOBP_MANNOSYLATION		15	0.515349	1.45573	0.110638	0.700354	1	276	tags=27%, list=3%, signal=28%
REACTOME_EPHRIN_SIGNALING	REACTOME_EPHRIN_SIGNALING		18	0.444218	1.29443	0.177866	0.700487	1	450	tags=22%, list=6%, signal=24%
REACTOME_PRC2_METHYLATES_HISTONES_AND_DNA	REACTOME_PRC2_METHYLATES_HISTONES_AND_DNA		27	0.433478	1.43098	0.0717949	0.701572	1	1436	tags=37%, list=18%, signal=45%
GOBP_APPENDAGE_DEVELOPMENT	GOBP_APPENDAGE_DEVELOPMENT		66	0.314321	1.28434	0.121739	0.702681	1	1960	tags=39%, list=25%, signal=52%
GOBP_MAMMARY_GLAND_MORPHOGENESIS	GOBP_MAMMARY_GLAND_MORPHOGENESIS		17	0.458736	1.36707	0.101961	0.702859	1	1448	tags=47%, list=18%, signal=57%
GOCC_NEUROTRANSMITTER_RECEPTOR_COMPLEX	GOCC_NEUROTRANSMITTER_RECEPTOR_COMPLEX		20	0.427202	1.32019	0.146919	0.703013	1	1345	tags=30%, list=17%, signal=36%
GOBP_CARDIAC_SEPTUM_MORPHOGENESIS	GOBP_CARDIAC_SEPTUM_MORPHOGENESIS		21	0.476712	1.45767	0.0837209	0.703857	1	1813	tags=57%, list=23%, signal=74%
GOBP_REGULATION_OF_DNA_DEPENDENT_DNA_REPLICATION	GOBP_REGULATION_OF_DNA_DEPENDENT_DNA_REPLICATION		24	0.474009	1.51195	0.0406091	0.704654	1	2152	tags=50%, list=27%, signal=68%
GOBP_REGULATION_OF_B_CELL_ACTIVATION	GOBP_REGULATION_OF_B_CELL_ACTIVATION		36	0.370001	1.31455	0.0958084	0.704727	1	454	tags=19%, list=6%, signal=21%
GOBP_BIOMINERALIZATION	GOBP_BIOMINERALIZATION		40	0.389595	1.32116	0.13125	0.705285	1	1351	tags=33%, list=17%, signal=39%
GOBP_SKIN_DEVELOPMENT	GOBP_SKIN_DEVELOPMENT		112	0.302437	1.2849	0.0508475	0.705412	1	1393	tags=28%, list=18%, signal=33%
GOBP_TYROSINE_PHOSPHORYLATION_OF_STAT_PROTEIN	GOBP_TYROSINE_PHOSPHORYLATION_OF_STAT_PROTEIN		19	0.430488	1.31738	0.175676	0.706314	1	656	tags=16%, list=8%, signal=17%
GOBP_B_CELL_MEDIATED_IMMUNITY	GOBP_B_CELL_MEDIATED_IMMUNITY		34	0.38201	1.3225	0.118919	0.706344	1	1752	tags=38%, list=22%, signal=49%
REACTOME_ACTIVATED_PKN1_STIMULATES_TRANSCRIPTION_OF_AR_ANDROGEN_RECEPTOR_REGULATED_GENES_KLK2_AND_KLK3	REACTOME_ACTIVATED_PKN1_STIMULATES_TRANSCRIPTION_OF_AR_ANDROGEN_RECEPTOR_REGULATED_GENES_KLK2_AND_KLK3		20	0.425227	1.33885	0.133929	0.706345	1	962	tags=25%, list=12%, signal=28%
REACTOME_BASE_EXCISION_REPAIR	REACTOME_BASE_EXCISION_REPAIR		50	0.391923	1.51498	0.0223881	0.706833	1	1532	tags=40%, list=19%, signal=49%
GOBP_POSITIVE_REGULATION_OF_CYTOKINE_PRODUCTION_INVOLVED_IN_IMMUNE_RESPONSE	GOBP_POSITIVE_REGULATION_OF_CYTOKINE_PRODUCTION_INVOLVED_IN_IMMUNE_RESPONSE		16	0.469879	1.35749	0.121076	0.706919	1	1647	tags=50%, list=21%, signal=63%
GOBP_POSITIVE_REGULATION_OF_EXCITATORY_POSTSYNAPTIC_POTENTIAL	GOBP_POSITIVE_REGULATION_OF_EXCITATORY_POSTSYNAPTIC_POTENTIAL		16	0.421291	1.23132	0.150685	0.707087	1	1615	tags=56%, list=20%, signal=70%
GOCC_RNA_POLYMERASE_III_COMPLEX	GOCC_RNA_POLYMERASE_III_COMPLEX		15	0.51433	1.45073	0.0606061	0.707684	1	66	tags=13%, list=1%, signal=13%
GOCC_MYOSIN_II_COMPLEX	GOCC_MYOSIN_II_COMPLEX		16	0.420005	1.23355	0.191304	0.707753	1	634	tags=38%, list=8%, signal=41%
REACTOME_TRANSLESION_SYNTHESIS_BY_POLK	REACTOME_TRANSLESION_SYNTHESIS_BY_POLK		15	0.429979	1.22979	0.209302	0.707784	1	1532	tags=33%, list=19%, signal=41%
GOBP_NEUROMUSCULAR_JUNCTION_DEVELOPMENT	GOBP_NEUROMUSCULAR_JUNCTION_DEVELOPMENT		29	0.414855	1.33648	0.121547	0.707923	1	526	tags=17%, list=7%, signal=18%
GOBP_REGULATION_OF_MEMBRANE_DEPOLARIZATION	GOBP_REGULATION_OF_MEMBRANE_DEPOLARIZATION		17	0.458327	1.36745	0.109312	0.708108	1	1203	tags=41%, list=15%, signal=48%
GOBP_NEURAL_CREST_CELL_DIFFERENTIATION	GOBP_NEURAL_CREST_CELL_DIFFERENTIATION		26	0.410002	1.3716	0.118343	0.708347	1	159	tags=15%, list=2%, signal=16%
GOBP_CELLULAR_HORMONE_METABOLIC_PROCESS	GOBP_CELLULAR_HORMONE_METABOLIC_PROCESS		40	0.331549	1.23209	0.169399	0.708534	1	1565	tags=45%, list=20%, signal=56%
GOCC_INTRINSIC_COMPONENT_OF_GOLGI_MEMBRANE	GOCC_INTRINSIC_COMPONENT_OF_GOLGI_MEMBRANE		18	0.455737	1.33993	0.157447	0.708698	1	877	tags=28%, list=11%, signal=31%
GOBP_BONE_MINERALIZATION	GOBP_BONE_MINERALIZATION		29	0.414157	1.38473	0.0829016	0.708739	1	1351	tags=34%, list=17%, signal=41%
GOMF_PHOSPHOTYROSINE_RESIDUE_BINDING	GOMF_PHOSPHOTYROSINE_RESIDUE_BINDING		21	0.446772	1.43127	0.0833333	0.708907	1	6	tags=5%, list=0%, signal=5%
REACTOME_TERMINATION_OF_TRANSLESION_DNA_SYNTHESIS	REACTOME_TERMINATION_OF_TRANSLESION_DNA_SYNTHESIS		22	0.416832	1.31486	0.171569	0.708959	1	1532	tags=36%, list=19%, signal=45%
GOBP_CARDIAC_VENTRICLE_MORPHOGENESIS	GOBP_CARDIAC_VENTRICLE_MORPHOGENESIS		26	0.405944	1.28027	0.158163	0.710268	1	1488	tags=50%, list=19%, signal=61%
GOBP_REGULATION_OF_EPITHELIAL_CELL_APOPTOTIC_PROCESS	GOBP_REGULATION_OF_EPITHELIAL_CELL_APOPTOTIC_PROCESS		33	0.3754	1.32289	0.107143	0.710398	1	1255	tags=30%, list=16%, signal=36%
GOBP_REGULATION_OF_SMOOTHENED_SIGNALING_PATHWAY	GOBP_REGULATION_OF_SMOOTHENED_SIGNALING_PATHWAY		37	0.360666	1.23389	0.165644	0.710427	1	1454	tags=38%, list=18%, signal=46%
GOCC_DNA_PACKAGING_COMPLEX	GOCC_DNA_PACKAGING_COMPLEX		44	0.381923	1.43328	0.0903226	0.710841	1	1815	tags=34%, list=23%, signal=44%
GOCC_GAMMA_TUBULIN_COMPLEX	GOCC_GAMMA_TUBULIN_COMPLEX		17	0.462525	1.35426	0.136752	0.710852	1	1072	tags=35%, list=13%, signal=41%
GOBP_HEART_MORPHOGENESIS	GOBP_HEART_MORPHOGENESIS		91	0.296707	1.23482	0.11	0.711464	1	1505	tags=31%, list=19%, signal=38%
GOMF_NON_MEMBRANE_SPANNING_PROTEIN_TYROSINE_KINASE_ACTIVITY	GOMF_NON_MEMBRANE_SPANNING_PROTEIN_TYROSINE_KINASE_ACTIVITY		18	0.451226	1.36829	0.117117	0.71186	1	1666	tags=44%, list=21%, signal=56%
REACTOME_RESOLUTION_OF_AP_SITES_VIA_THE_MULTIPLE_NUCLEOTIDE_PATCH_REPLACEMENT_PATHWAY	REACTOME_RESOLUTION_OF_AP_SITES_VIA_THE_MULTIPLE_NUCLEOTIDE_PATCH_REPLACEMENT_PATHWAY		23	0.410032	1.34067	0.125581	0.711943	1	1532	tags=39%, list=19%, signal=48%
GOBP_GPI_ANCHOR_METABOLIC_PROCESS	GOBP_GPI_ANCHOR_METABOLIC_PROCESS		15	0.485074	1.37259	0.144033	0.711954	1	1187	tags=27%, list=15%, signal=31%
GOBP_VASCULAR_ENDOTHELIAL_GROWTH_FACTOR_SIGNALING_PATHWAY	GOBP_VASCULAR_ENDOTHELIAL_GROWTH_FACTOR_SIGNALING_PATHWAY		16	0.418583	1.22695	0.2	0.712185	1	1196	tags=31%, list=15%, signal=37%
GOBP_POSITIVE_REGULATION_OF_B_CELL_ACTIVATION	GOBP_POSITIVE_REGULATION_OF_B_CELL_ACTIVATION		25	0.383083	1.2255	0.186529	0.712735	1	1110	tags=32%, list=14%, signal=37%
GOMF_HEME_COPPER_TERMINAL_OXIDASE_ACTIVITY	GOMF_HEME_COPPER_TERMINAL_OXIDASE_ACTIVITY		17	0.455525	1.35757	0.136364	0.712931	1	1	tags=6%, list=0%, signal=6%
GOBP_NUCLEOTIDE_EXCISION_REPAIR_DNA_GAP_FILLING	GOBP_NUCLEOTIDE_EXCISION_REPAIR_DNA_GAP_FILLING		20	0.472365	1.45779	0.081448	0.71298	1	1532	tags=40%, list=19%, signal=49%
REACTOME_TELOMERE_C_STRAND_LAGGING_STRAND_SYNTHESIS	REACTOME_TELOMERE_C_STRAND_LAGGING_STRAND_SYNTHESIS		28	0.40587	1.32566	0.122549	0.71301	1	1781	tags=57%, list=22%, signal=73%
REACTOME_COLLAGEN_BIOSYNTHESIS_AND_MODIFYING_ENZYMES	REACTOME_COLLAGEN_BIOSYNTHESIS_AND_MODIFYING_ENZYMES		21	0.439167	1.33264	0.128571	0.71378	1	1285	tags=38%, list=16%, signal=45%
GOBP_REGULATION_OF_PRODUCTION_OF_MOLECULAR_MEDIATOR_OF_IMMUNE_RESPONSE	GOBP_REGULATION_OF_PRODUCTION_OF_MOLECULAR_MEDIATOR_OF_IMMUNE_RESPONSE		45	0.355361	1.3235	0.0969697	0.714129	1	1647	tags=38%, list=21%, signal=47%
GOBP_APPENDAGE_MORPHOGENESIS	GOBP_APPENDAGE_MORPHOGENESIS		54	0.347466	1.35122	0.09375	0.714426	1	1522	tags=30%, list=19%, signal=36%
GOBP_KIDNEY_MORPHOGENESIS	GOBP_KIDNEY_MORPHOGENESIS		23	0.391702	1.23642	0.165919	0.714518	1	606	tags=30%, list=8%, signal=33%
GOBP_STRIATED_MUSCLE_ADAPTATION	GOBP_STRIATED_MUSCLE_ADAPTATION		21	0.420296	1.3474	0.126126	0.714555	1	627	tags=29%, list=8%, signal=31%
GOBP_B_CELL_ACTIVATION_INVOLVED_IN_IMMUNE_RESPONSE	GOBP_B_CELL_ACTIVATION_INVOLVED_IN_IMMUNE_RESPONSE		28	0.387685	1.34172	0.132184	0.714589	1	1756	tags=43%, list=22%, signal=55%
GOBP_CELL_FATE_COMMITMENT	GOBP_CELL_FATE_COMMITMENT		68	0.313283	1.23501	0.152672	0.714746	1	1351	tags=32%, list=17%, signal=39%
GOBP_FOREBRAIN_GENERATION_OF_NEURONS	GOBP_FOREBRAIN_GENERATION_OF_NEURONS		18	0.427425	1.24558	0.173554	0.714809	1	1624	tags=56%, list=20%, signal=70%
GOBP_REGULATION_OF_EPIDERMIS_DEVELOPMENT	GOBP_REGULATION_OF_EPIDERMIS_DEVELOPMENT		22	0.37994	1.22219	0.22043	0.715052	1	7	tags=5%, list=0%, signal=5%
GOCC_INTRINSIC_COMPONENT_OF_ENDOPLASMIC_RETICULUM_MEMBRANE	GOCC_INTRINSIC_COMPONENT_OF_ENDOPLASMIC_RETICULUM_MEMBRANE		88	0.296421	1.2388	0.139785	0.715247	1	1090	tags=22%, list=14%, signal=25%
GOBP_NEGATIVE_REGULATION_OF_DNA_REPLICATION	GOBP_NEGATIVE_REGULATION_OF_DNA_REPLICATION		18	0.437167	1.33019	0.148699	0.715784	1	1582	tags=28%, list=20%, signal=35%
GOBP_RESPONSE_TO_NICOTINE	GOBP_RESPONSE_TO_NICOTINE		15	0.437391	1.23983	0.179688	0.71593	1	448	tags=20%, list=6%, signal=21%
GOBP_REGULATION_OF_TOLL_LIKE_RECEPTOR_SIGNALING_PATHWAY	GOBP_REGULATION_OF_TOLL_LIKE_RECEPTOR_SIGNALING_PATHWAY		25	0.422964	1.35859	0.122066	0.716055	1	987	tags=32%, list=12%, signal=36%
GOBP_NEPHRON_DEVELOPMENT	GOBP_NEPHRON_DEVELOPMENT		43	0.328918	1.22048	0.2	0.716299	1	606	tags=21%, list=8%, signal=23%
GOMF_PEPTIDE_N_ACETYLTRANSFERASE_ACTIVITY	GOMF_PEPTIDE_N_ACETYLTRANSFERASE_ACTIVITY		41	0.363302	1.37325	0.0727273	0.716497	1	268	tags=12%, list=3%, signal=13%
REACTOME_NUCLEAR_RECEPTOR_TRANSCRIPTION_PATHWAY	REACTOME_NUCLEAR_RECEPTOR_TRANSCRIPTION_PATHWAY		19	0.409978	1.24597	0.200893	0.717555	1	1589	tags=58%, list=20%, signal=72%
REACTOME_ACTIVATION_OF_THE_PRE_REPLICATIVE_COMPLEX	REACTOME_ACTIVATION_OF_THE_PRE_REPLICATIVE_COMPLEX		21	0.397932	1.24052	0.198113	0.717686	1	1795	tags=52%, list=23%, signal=67%
GOBP_EMBRYONIC_APPENDAGE_MORPHOGENESIS	GOBP_EMBRYONIC_APPENDAGE_MORPHOGENESIS		44	0.383336	1.36005	0.0745342	0.71799	1	1522	tags=32%, list=19%, signal=39%
GOBP_CELL_FATE_SPECIFICATION	GOBP_CELL_FATE_SPECIFICATION		23	0.429197	1.32583	0.169725	0.717992	1	1580	tags=52%, list=20%, signal=65%
GOBP_PIGMENT_CELL_DIFFERENTIATION	GOBP_PIGMENT_CELL_DIFFERENTIATION		15	0.467254	1.34822	0.14652	0.717994	1	792	tags=33%, list=10%, signal=37%
GOBP_DEVELOPMENTAL_PIGMENTATION	GOBP_DEVELOPMENTAL_PIGMENTATION		21	0.385517	1.22241	0.202532	0.718002	1	792	tags=29%, list=10%, signal=32%
GOBP_POSITIVE_REGULATION_OF_IMMUNOGLOBULIN_PRODUCTION	GOBP_POSITIVE_REGULATION_OF_IMMUNOGLOBULIN_PRODUCTION		16	0.421465	1.21869	0.219608	0.718175	1	1110	tags=31%, list=14%, signal=36%
GOBP_MEIOSIS_I_CELL_CYCLE_PROCESS	GOBP_MEIOSIS_I_CELL_CYCLE_PROCESS		36	0.345718	1.23646	0.181818	0.718223	1	1579	tags=42%, list=20%, signal=52%
GOMF_SERINE_HYDROLASE_ACTIVITY	GOMF_SERINE_HYDROLASE_ACTIVITY		41	0.369739	1.34424	0.0818713	0.718228	1	1184	tags=34%, list=15%, signal=40%
REACTOME_RNA_POLYMERASE_III_TRANSCRIPTION_INITIATION_FROM_TYPE_3_PROMOTER	REACTOME_RNA_POLYMERASE_III_TRANSCRIPTION_INITIATION_FROM_TYPE_3_PROMOTER		22	0.445975	1.45908	0.0829268	0.718554	1	402	tags=18%, list=5%, signal=19%
GOBP_CARDIAC_MUSCLE_TISSUE_MORPHOGENESIS	GOBP_CARDIAC_MUSCLE_TISSUE_MORPHOGENESIS		23	0.421352	1.34227	0.146119	0.718669	1	1488	tags=57%, list=19%, signal=69%
REACTOME_PRE_NOTCH_EXPRESSION_AND_PROCESSING	REACTOME_PRE_NOTCH_EXPRESSION_AND_PROCESSING		45	0.386101	1.43346	0.0792683	0.718871	1	962	tags=24%, list=12%, signal=28%
GOBP_NEGATIVE_REGULATION_OF_REACTIVE_OXYGEN_SPECIES_METABOLIC_PROCESS	GOBP_NEGATIVE_REGULATION_OF_REACTIVE_OXYGEN_SPECIES_METABOLIC_PROCESS		32	0.441981	1.51505	0.0698925	0.719162	1	759	tags=28%, list=10%, signal=31%
GOBP_EXECUTION_PHASE_OF_APOPTOSIS	GOBP_EXECUTION_PHASE_OF_APOPTOSIS		43	0.344108	1.24258	0.174497	0.719429	1	723	tags=23%, list=9%, signal=25%
REACTOME_ACTIVATION_OF_ATR_IN_RESPONSE_TO_REPLICATION_STRESS	REACTOME_ACTIVATION_OF_ATR_IN_RESPONSE_TO_REPLICATION_STRESS		24	0.379437	1.24103	0.147059	0.719963	1	1795	tags=42%, list=23%, signal=54%
GOBP_MUSCLE_CELL_MIGRATION	GOBP_MUSCLE_CELL_MIGRATION		38	0.350677	1.27529	0.138122	0.720568	1	1624	tags=39%, list=20%, signal=49%
GOBP_VENTRICULAR_CARDIAC_MUSCLE_TISSUE_DEVELOPMENT	GOBP_VENTRICULAR_CARDIAC_MUSCLE_TISSUE_DEVELOPMENT		23	0.425613	1.374	0.136126	0.720852	1	1488	tags=52%, list=19%, signal=64%
GOBP_EPIDERMIS_DEVELOPMENT	GOBP_EPIDERMIS_DEVELOPMENT		122	0.294054	1.32658	0.0144928	0.72114	1	946	tags=20%, list=12%, signal=23%
GOBP_KIDNEY_EPITHELIUM_DEVELOPMENT	GOBP_KIDNEY_EPITHELIUM_DEVELOPMENT		42	0.350517	1.24605	0.134752	0.721263	1	940	tags=29%, list=12%, signal=32%
REACTOME_RNA_POLYMERASE_III_TRANSCRIPTION_INITIATION_FROM_TYPE_1_PROMOTER	REACTOME_RNA_POLYMERASE_III_TRANSCRIPTION_INITIATION_FROM_TYPE_1_PROMOTER		24	0.447398	1.46111	0.0622222	0.721551	1	211	tags=13%, list=3%, signal=13%
GOBP_REGULATION_OF_SYNAPSE_ASSEMBLY	GOBP_REGULATION_OF_SYNAPSE_ASSEMBLY		35	0.398848	1.44051	0.0730337	0.722981	1	442	tags=20%, list=6%, signal=21%
REACTOME_HOMOLOGY_DIRECTED_REPAIR	REACTOME_HOMOLOGY_DIRECTED_REPAIR		72	0.308243	1.27274	0.0833333	0.723819	1	1170	tags=26%, list=15%, signal=31%
GOBP_DNA_DEPENDENT_DNA_REPLICATION	GOBP_DNA_DEPENDENT_DNA_REPLICATION		92	0.292235	1.24621	0.110092	0.724784	1	1795	tags=38%, list=23%, signal=49%
GOMF_LIGAND_ACTIVATED_TRANSCRIPTION_FACTOR_ACTIVITY	GOMF_LIGAND_ACTIVATED_TRANSCRIPTION_FACTOR_ACTIVITY		17	0.493431	1.48856	0.0803571	0.725285	1	1589	tags=59%, list=20%, signal=73%
GOCC_REPLICATION_FORK	GOCC_REPLICATION_FORK		44	0.371126	1.37699	0.0828402	0.725381	1	1770	tags=41%, list=22%, signal=52%
GOBP_HEAD_MORPHOGENESIS	GOBP_HEAD_MORPHOGENESIS		18	0.44636	1.37454	0.111111	0.726035	1	1854	tags=39%, list=23%, signal=51%
GOMF_PROTEIN_TYROSINE_KINASE_ACTIVITY	GOMF_PROTEIN_TYROSINE_KINASE_ACTIVITY		55	0.320032	1.24718	0.129496	0.726121	1	1666	tags=40%, list=21%, signal=50%
GOBP_POSITIVE_REGULATION_OF_TRANSCRIPTION_BY_RNA_POLYMERASE_I	GOBP_POSITIVE_REGULATION_OF_TRANSCRIPTION_BY_RNA_POLYMERASE_I		17	0.417088	1.27011	0.204444	0.726788	1	430	tags=24%, list=5%, signal=25%
REACTOME_RNA_POLYMERASE_III_CHAIN_ELONGATION	REACTOME_RNA_POLYMERASE_III_CHAIN_ELONGATION		15	0.51433	1.43368	0.130081	0.727299	1	66	tags=13%, list=1%, signal=13%
REACTOME_RNA_POLYMERASE_III_TRANSCRIPTION	REACTOME_RNA_POLYMERASE_III_TRANSCRIPTION		34	0.362262	1.26784	0.156977	0.728811	1	402	tags=12%, list=5%, signal=12%
GOBP_EPITHELIAL_CELL_APOPTOTIC_PROCESS	GOBP_EPITHELIAL_CELL_APOPTOTIC_PROCESS		46	0.378292	1.4415	0.0448718	0.729203	1	1255	tags=28%, list=16%, signal=33%
GOMF_N_ACETYLTRANSFERASE_ACTIVITY	GOMF_N_ACETYLTRANSFERASE_ACTIVITY		47	0.326506	1.21338	0.15942	0.729823	1	268	tags=11%, list=3%, signal=11%
GOBP_CHEMOKINE_PRODUCTION	GOBP_CHEMOKINE_PRODUCTION		22	0.404625	1.2473	0.197248	0.729856	1	1352	tags=36%, list=17%, signal=44%
REACTOME_TELOMERE_MAINTENANCE	REACTOME_TELOMERE_MAINTENANCE		70	0.363078	1.46457	0.0152672	0.730495	1	1144	tags=29%, list=14%, signal=33%
GOBP_NEGATIVE_REGULATION_OF_ACTIN_FILAMENT_BUNDLE_ASSEMBLY	GOBP_NEGATIVE_REGULATION_OF_ACTIN_FILAMENT_BUNDLE_ASSEMBLY		18	0.486058	1.46146	0.0983607	0.730755	1	29	tags=11%, list=0%, signal=11%
GOBP_SMAD_PROTEIN_SIGNAL_TRANSDUCTION	GOBP_SMAD_PROTEIN_SIGNAL_TRANSDUCTION		24	0.455655	1.47027	0.071066	0.73143	1	674	tags=29%, list=8%, signal=32%
GOBP_CAMERA_TYPE_EYE_DEVELOPMENT	GOBP_CAMERA_TYPE_EYE_DEVELOPMENT		158	0.277871	1.26524	0.0392157	0.732155	1	1511	tags=30%, list=19%, signal=36%
GOBP_CRANIAL_SKELETAL_SYSTEM_DEVELOPMENT	GOBP_CRANIAL_SKELETAL_SYSTEM_DEVELOPMENT		25	0.381534	1.24784	0.187192	0.732476	1	1266	tags=28%, list=16%, signal=33%
GOBP_MISMATCH_REPAIR	GOBP_MISMATCH_REPAIR		22	0.396817	1.25066	0.175	0.732818	1	1866	tags=55%, list=23%, signal=71%
GOCC_MYOSIN_FILAMENT	GOCC_MYOSIN_FILAMENT		19	0.412026	1.24906	0.193133	0.733186	1	1095	tags=26%, list=14%, signal=30%
GOBP_ERROR_PRONE_TRANSLESION_SYNTHESIS	GOBP_ERROR_PRONE_TRANSLESION_SYNTHESIS		15	0.429979	1.25702	0.175573	0.735441	1	1532	tags=33%, list=19%, signal=41%
GOBP_POSITIVE_REGULATION_OF_NOTCH_SIGNALING_PATHWAY	GOBP_POSITIVE_REGULATION_OF_NOTCH_SIGNALING_PATHWAY		25	0.424813	1.43389	0.0904762	0.735559	1	1584	tags=44%, list=20%, signal=55%
GOBP_APOPTOTIC_DNA_FRAGMENTATION	GOBP_APOPTOTIC_DNA_FRAGMENTATION		15	0.428792	1.25116	0.158333	0.73557	1	67	tags=13%, list=1%, signal=13%
GOBP_CARDIAC_CHAMBER_MORPHOGENESIS	GOBP_CARDIAC_CHAMBER_MORPHOGENESIS		39	0.351435	1.25974	0.131429	0.735763	1	1843	tags=51%, list=23%, signal=66%
GOBP_ASSOCIATIVE_LEARNING	GOBP_ASSOCIATIVE_LEARNING		32	0.376309	1.25245	0.183673	0.73587	1	105	tags=13%, list=1%, signal=13%
GOBP_CARTILAGE_DEVELOPMENT	GOBP_CARTILAGE_DEVELOPMENT		49	0.334771	1.25523	0.132867	0.736554	1	477	tags=18%, list=6%, signal=19%
GOBP_DNA_DEALKYLATION	GOBP_DNA_DEALKYLATION		21	0.47211	1.48863	0.0818965	0.736714	1	277	tags=14%, list=3%, signal=15%
GOBP_SECONDARY_METABOLIC_PROCESS	GOBP_SECONDARY_METABOLIC_PROCESS		26	0.393605	1.25355	0.158416	0.737051	1	1547	tags=46%, list=19%, signal=57%
GOBP_MUSCLE_ORGAN_MORPHOGENESIS	GOBP_MUSCLE_ORGAN_MORPHOGENESIS		27	0.384485	1.26063	0.181818	0.737219	1	1488	tags=52%, list=19%, signal=64%
GOBP_SENSORY_SYSTEM_DEVELOPMENT	GOBP_SENSORY_SYSTEM_DEVELOPMENT		185	0.271146	1.25732	0.0322581	0.738817	1	1543	tags=31%, list=19%, signal=37%
GOBP_POSITIVE_REGULATION_OF_INTERFERON_BETA_PRODUCTION	GOBP_POSITIVE_REGULATION_OF_INTERFERON_BETA_PRODUCTION		17	0.431567	1.26143	0.192913	0.739392	1	66	tags=12%, list=1%, signal=12%
GOMF_CATALYTIC_ACTIVITY_ACTING_ON_DNA	GOMF_CATALYTIC_ACTIVITY_ACTING_ON_DNA		116	0.346361	1.46479	0.0142857	0.740292	1	1830	tags=40%, list=23%, signal=51%
REACTOME_GAP_FILLING_DNA_REPAIR_SYNTHESIS_AND_LIGATION_IN_GG_NER	REACTOME_GAP_FILLING_DNA_REPAIR_SYNTHESIS_AND_LIGATION_IN_GG_NER		22	0.469122	1.4704	0.0765957	0.741846	1	1532	tags=41%, list=19%, signal=51%
GOBP_RENAL_TUBULE_DEVELOPMENT	GOBP_RENAL_TUBULE_DEVELOPMENT		25	0.452219	1.4905	0.0552764	0.742209	1	606	tags=28%, list=8%, signal=30%
GOBP_CYTOKINE_PRODUCTION_INVOLVED_IN_INFLAMMATORY_RESPONSE	GOBP_CYTOKINE_PRODUCTION_INVOLVED_IN_INFLAMMATORY_RESPONSE		18	0.38788	1.20128	0.210046	0.744219	1	1578	tags=33%, list=20%, signal=41%
GOBP_POSITIVE_REGULATION_OF_B_CELL_MEDIATED_IMMUNITY	GOBP_POSITIVE_REGULATION_OF_B_CELL_MEDIATED_IMMUNITY		17	0.414267	1.20191	0.218254	0.745782	1	1110	tags=29%, list=14%, signal=34%
GOBP_REGULATION_OF_B_CELL_MEDIATED_IMMUNITY	GOBP_REGULATION_OF_B_CELL_MEDIATED_IMMUNITY		20	0.386013	1.17997	0.240157	0.747677	1	1110	tags=25%, list=14%, signal=29%
GOBP_PATTERN_SPECIFICATION_PROCESS	GOBP_PATTERN_SPECIFICATION_PROCESS		132	0.263885	1.20595	0.0985916	0.748222	1	1522	tags=32%, list=19%, signal=39%
GOBP_REGULATION_OF_DNA_REPLICATION	GOBP_REGULATION_OF_DNA_REPLICATION		61	0.308776	1.19061	0.173228	0.748701	1	1247	tags=21%, list=16%, signal=25%
GOBP_MITOCHONDRIAL_CALCIUM_ION_TRANSMEMBRANE_TRANSPORT	GOBP_MITOCHONDRIAL_CALCIUM_ION_TRANSMEMBRANE_TRANSPORT		18	0.48433	1.47835	0.0931373	0.7488	1	1262	tags=39%, list=16%, signal=46%
GOBP_SOMATIC_RECOMBINATION_OF_IMMUNOGLOBULIN_GENE_SEGMENTS	GOBP_SOMATIC_RECOMBINATION_OF_IMMUNOGLOBULIN_GENE_SEGMENTS		28	0.341214	1.18935	0.211055	0.749094	1	1752	tags=39%, list=22%, signal=50%
GOBP_LONG_TERM_MEMORY	GOBP_LONG_TERM_MEMORY		15	0.410904	1.20197	0.240175	0.749168	1	351	tags=20%, list=4%, signal=21%
GOBP_REGULATION_OF_FATTY_ACID_METABOLIC_PROCESS	GOBP_REGULATION_OF_FATTY_ACID_METABOLIC_PROCESS		46	0.329277	1.18156	0.188406	0.749557	1	1112	tags=28%, list=14%, signal=33%
GOBP_CELLULAR_RESPONSE_TO_CORTICOSTEROID_STIMULUS	GOBP_CELLULAR_RESPONSE_TO_CORTICOSTEROID_STIMULUS		21	0.392646	1.20382	0.19802	0.750792	1	1009	tags=29%, list=13%, signal=33%
GOBP_REGULATION_OF_ISOTYPE_SWITCHING	GOBP_REGULATION_OF_ISOTYPE_SWITCHING		15	0.412665	1.18004	0.216535	0.75082	1	1110	tags=27%, list=14%, signal=31%
GOBP_NEUROTROPHIN_SIGNALING_PATHWAY	GOBP_NEUROTROPHIN_SIGNALING_PATHWAY		25	0.367936	1.19102	0.191919	0.750922	1	1203	tags=32%, list=15%, signal=38%
GOMF_PEPTIDE_LYSINE_N_ACETYLTRANSFERASE_ACTIVITY	GOMF_PEPTIDE_LYSINE_N_ACETYLTRANSFERASE_ACTIVITY		35	0.426109	1.47444	0.0359281	0.75124	1	268	tags=14%, list=3%, signal=15%
GOBP_HETEROPHILIC_CELL_CELL_ADHESION_VIA_PLASMA_MEMBRANE_CELL_ADHESION_MOLECULES	GOBP_HETEROPHILIC_CELL_CELL_ADHESION_VIA_PLASMA_MEMBRANE_CELL_ADHESION_MOLECULES		23	0.377834	1.18742	0.191304	0.751574	1	1115	tags=30%, list=14%, signal=35%
GOBP_POSITIVE_REGULATION_OF_SMOOTH_MUSCLE_CELL_MIGRATION	GOBP_POSITIVE_REGULATION_OF_SMOOTH_MUSCLE_CELL_MIGRATION		16	0.496699	1.47086	0.0765766	0.751775	1	1203	tags=50%, list=15%, signal=59%
GOBP_SOMITE_DEVELOPMENT	GOBP_SOMITE_DEVELOPMENT		25	0.365784	1.18181	0.206349	0.752057	1	1877	tags=44%, list=24%, signal=57%
GOBP_POSITIVE_REGULATION_OF_OSTEOBLAST_DIFFERENTIATION	GOBP_POSITIVE_REGULATION_OF_OSTEOBLAST_DIFFERENTIATION		18	0.395778	1.19401	0.216216	0.752255	1	494	tags=28%, list=6%, signal=30%
GOBP_ENDOPLASMIC_RETICULUM_TUBULAR_NETWORK_ORGANIZATION	GOBP_ENDOPLASMIC_RETICULUM_TUBULAR_NETWORK_ORGANIZATION		15	0.398044	1.20212	0.194805	0.752356	1	332	tags=20%, list=4%, signal=21%
GOBP_NON_MOTILE_CILIUM_ASSEMBLY	GOBP_NON_MOTILE_CILIUM_ASSEMBLY		36	0.335673	1.19157	0.211429	0.752625	1	90	tags=11%, list=1%, signal=11%
REACTOME_MET_PROMOTES_CELL_MOTILITY	REACTOME_MET_PROMOTES_CELL_MOTILITY		28	0.355804	1.18367	0.22905	0.752943	1	1625	tags=36%, list=20%, signal=45%
GOBP_POSITIVE_REGULATION_OF_CELL_JUNCTION_ASSEMBLY	GOBP_POSITIVE_REGULATION_OF_CELL_JUNCTION_ASSEMBLY		43	0.336856	1.19718	0.205882	0.753162	1	1620	tags=42%, list=20%, signal=52%
GOBP_SOMITOGENESIS	GOBP_SOMITOGENESIS		21	0.383123	1.18456	0.222222	0.753567	1	1877	tags=52%, list=24%, signal=68%
REACTOME_LAMININ_INTERACTIONS	REACTOME_LAMININ_INTERACTIONS		17	0.394871	1.18233	0.241379	0.753629	1	1668	tags=41%, list=21%, signal=52%
GOMF_EXTRACELLULAR_MATRIX_STRUCTURAL_CONSTITUENT	GOMF_EXTRACELLULAR_MATRIX_STRUCTURAL_CONSTITUENT		47	0.322447	1.1942	0.203593	0.755224	1	1370	tags=30%, list=17%, signal=36%
GOBP_NEGATIVE_REGULATION_OF_NEURON_DIFFERENTIATION	GOBP_NEGATIVE_REGULATION_OF_NEURON_DIFFERENTIATION		30	0.349726	1.19181	0.209945	0.75531	1	1543	tags=43%, list=19%, signal=54%
GOBP_OUTFLOW_TRACT_MORPHOGENESIS	GOBP_OUTFLOW_TRACT_MORPHOGENESIS		23	0.383275	1.19522	0.246377	0.755566	1	1244	tags=35%, list=16%, signal=41%
REACTOME_DNA_DOUBLE_STRAND_BREAK_REPAIR	REACTOME_DNA_DOUBLE_STRAND_BREAK_REPAIR		93	0.284891	1.18503	0.120879	0.755683	1	1170	tags=27%, list=15%, signal=31%
GOBP_POSITIVE_REGULATION_OF_NEURAL_PRECURSOR_CELL_PROLIFERATION	GOBP_POSITIVE_REGULATION_OF_NEURAL_PRECURSOR_CELL_PROLIFERATION		21	0.381658	1.1738	0.233184	0.763152	1	1543	tags=43%, list=19%, signal=53%
GOBP_DORSAL_VENTRAL_PATTERN_FORMATION	GOBP_DORSAL_VENTRAL_PATTERN_FORMATION		21	0.360853	1.17132	0.258706	0.767203	1	1503	tags=33%, list=19%, signal=41%
GOBP_PRI_MIRNA_TRANSCRIPTION_BY_RNA_POLYMERASE_II	GOBP_PRI_MIRNA_TRANSCRIPTION_BY_RNA_POLYMERASE_II		26	0.363232	1.16932	0.252252	0.769966	1	1351	tags=35%, list=17%, signal=42%
GOBP_MITOCHONDRIAL_RESPIRATORY_CHAIN_COMPLEX_ASSEMBLY	GOBP_MITOCHONDRIAL_RESPIRATORY_CHAIN_COMPLEX_ASSEMBLY		67	0.292142	1.15898	0.204918	0.788702	1	394	tags=12%, list=5%, signal=12%
GOMF_DEOXYRIBONUCLEASE_ACTIVITY	GOMF_DEOXYRIBONUCLEASE_ACTIVITY		27	0.355147	1.16188	0.220513	0.789307	1	1379	tags=33%, list=17%, signal=40%
GOBP_EMBRYONIC_HEART_TUBE_DEVELOPMENT	GOBP_EMBRYONIC_HEART_TUBE_DEVELOPMENT		28	0.341403	1.15754	0.278049	0.789813	1	1505	tags=32%, list=19%, signal=40%
GOBP_UROGENITAL_SYSTEM_DEVELOPMENT	GOBP_UROGENITAL_SYSTEM_DEVELOPMENT		125	0.256493	1.16049	0.136364	0.79034	1	1072	tags=22%, list=13%, signal=25%
REACTOME_REGULATION_OF_TP53_ACTIVITY_THROUGH_PHOSPHORYLATION	REACTOME_REGULATION_OF_TP53_ACTIVITY_THROUGH_PHOSPHORYLATION		61	0.300526	1.15915	0.224138	0.79149	1	1752	tags=36%, list=22%, signal=46%
GOBP_CELLULAR_RESPONSE_TO_GAMMA_RADIATION	GOBP_CELLULAR_RESPONSE_TO_GAMMA_RADIATION		18	0.377931	1.1468	0.266393	0.793638	1	763	tags=17%, list=10%, signal=18%
GOBP_POSTSYNAPSE_ASSEMBLY	GOBP_POSTSYNAPSE_ASSEMBLY		16	0.379239	1.14487	0.241379	0.795995	1	526	tags=19%, list=7%, signal=20%
GOBP_REGULATION_OF_OSSIFICATION	GOBP_REGULATION_OF_OSSIFICATION		33	0.330362	1.1469	0.228571	0.796641	1	1488	tags=27%, list=19%, signal=33%
GOBP_REGULATION_OF_MUSCLE_ORGAN_DEVELOPMENT	GOBP_REGULATION_OF_MUSCLE_ORGAN_DEVELOPMENT		19	0.372064	1.14755	0.236364	0.797802	1	475	tags=26%, list=6%, signal=28%
GOCC_CILIARY_TIP	GOCC_CILIARY_TIP		37	0.320194	1.13649	0.278788	0.799894	1	404	tags=16%, list=5%, signal=17%
REACTOME_COLLAGEN_FORMATION	REACTOME_COLLAGEN_FORMATION		31	0.331586	1.14771	0.267016	0.800613	1	1285	tags=29%, list=16%, signal=34%
GOBP_LEARNING	GOBP_LEARNING		68	0.293176	1.15282	0.234234	0.80081	1	105	tags=9%, list=1%, signal=9%
GOBP_CELLULAR_COMPONENT_DISASSEMBLY_INVOLVED_IN_EXECUTION_PHASE_OF_APOPTOSIS	GOBP_CELLULAR_COMPONENT_DISASSEMBLY_INVOLVED_IN_EXECUTION_PHASE_OF_APOPTOSIS		19	0.37201	1.1492	0.246753	0.80263	1	67	tags=11%, list=1%, signal=11%
GOBP_PROTEIN_O_LINKED_GLYCOSYLATION	GOBP_PROTEIN_O_LINKED_GLYCOSYLATION		31	0.33219	1.13151	0.295082	0.8027	1	378	tags=16%, list=5%, signal=17%
GOBP_CELLULAR_PROCESS_INVOLVED_IN_REPRODUCTION_IN_MULTICELLULAR_ORGANISM	GOBP_CELLULAR_PROCESS_INVOLVED_IN_REPRODUCTION_IN_MULTICELLULAR_ORGANISM		120	0.265099	1.13656	0.153846	0.802859	1	1379	tags=28%, list=17%, signal=34%
GOBP_REGULATION_OF_BIOMINERALIZATION	GOBP_REGULATION_OF_BIOMINERALIZATION		22	0.362665	1.14791	0.238095	0.803348	1	940	tags=23%, list=12%, signal=26%
GOBP_DNA_REPLICATION	GOBP_DNA_REPLICATION		166	0.24587	1.13207	0.222222	0.803979	1	1866	tags=34%, list=23%, signal=44%
GOBP_REGULATION_OF_BONE_MINERALIZATION	GOBP_REGULATION_OF_BONE_MINERALIZATION		19	0.372157	1.1495	0.25	0.804947	1	783	tags=21%, list=10%, signal=23%
GOBP_HORMONE_BIOSYNTHETIC_PROCESS	GOBP_HORMONE_BIOSYNTHETIC_PROCESS		17	0.404147	1.15053	0.240664	0.805029	1	1542	tags=47%, list=19%, signal=58%
GOBP_NEPHRON_EPITHELIUM_DEVELOPMENT	GOBP_NEPHRON_EPITHELIUM_DEVELOPMENT		33	0.330132	1.1367	0.271084	0.80552	1	606	tags=24%, list=8%, signal=26%
GOMF_STRUCTURAL_CONSTITUENT_OF_MUSCLE	GOMF_STRUCTURAL_CONSTITUENT_OF_MUSCLE		29	0.320742	1.12466	0.235294	0.805655	1	1557	tags=34%, list=20%, signal=43%
GOBP_SOMATIC_DIVERSIFICATION_OF_IMMUNOGLOBULINS	GOBP_SOMATIC_DIVERSIFICATION_OF_IMMUNOGLOBULINS		31	0.318366	1.12551	0.269663	0.806159	1	1577	tags=32%, list=20%, signal=40%
GOMF_PHOSPHATIDYLINOSITOL_3_PHOSPHATE_BINDING	GOMF_PHOSPHATIDYLINOSITOL_3_PHOSPHATE_BINDING		28	0.348953	1.13208	0.28125	0.807123	1	936	tags=29%, list=12%, signal=32%
GOBP_KERATINOCYTE_DIFFERENTIATION	GOBP_KERATINOCYTE_DIFFERENTIATION		66	0.288805	1.1262	0.196429	0.807155	1	832	tags=17%, list=10%, signal=18%
GOCC_A_BAND	GOCC_A_BAND		23	0.35955	1.13306	0.2891	0.807218	1	782	tags=17%, list=10%, signal=19%
GOBP_REGIONALIZATION	GOBP_REGIONALIZATION		94	0.265117	1.13702	0.216981	0.807721	1	1522	tags=35%, list=19%, signal=43%
GOBP_EMBRYONIC_HEART_TUBE_MORPHOGENESIS	GOBP_EMBRYONIC_HEART_TUBE_MORPHOGENESIS		26	0.341962	1.12686	0.29703	0.808092	1	940	tags=23%, list=12%, signal=26%
GOBP_CONNECTIVE_TISSUE_DEVELOPMENT	GOBP_CONNECTIVE_TISSUE_DEVELOPMENT		73	0.285222	1.13995	0.257426	0.80842	1	675	tags=19%, list=8%, signal=21%
GOMF_TRANSCRIPTION_COACTIVATOR_BINDING	GOMF_TRANSCRIPTION_COACTIVATOR_BINDING		15	0.39952	1.12869	0.262357	0.808518	1	659	tags=27%, list=8%, signal=29%
GOBP_HOMOPHILIC_CELL_ADHESION_VIA_PLASMA_MEMBRANE_ADHESION_MOLECULES	GOBP_HOMOPHILIC_CELL_ADHESION_VIA_PLASMA_MEMBRANE_ADHESION_MOLECULES		60	0.288979	1.11218	0.278195	0.808769	1	866	tags=25%, list=11%, signal=28%
GOBP_POSITIVE_REGULATION_OF_VASCULATURE_DEVELOPMENT	GOBP_POSITIVE_REGULATION_OF_VASCULATURE_DEVELOPMENT		55	0.295653	1.13764	0.272109	0.809057	1	1591	tags=33%, list=20%, signal=41%
GOBP_NEGATIVE_REGULATION_OF_TELOMERE_MAINTENANCE_VIA_TELOMERASE	GOBP_NEGATIVE_REGULATION_OF_TELOMERE_MAINTENANCE_VIA_TELOMERASE		18	0.361261	1.09362	0.309735	0.809489	1	1203	tags=39%, list=15%, signal=46%
GOBP_CHONDROCYTE_DIFFERENTIATION	GOBP_CHONDROCYTE_DIFFERENTIATION		30	0.323863	1.0927	0.293814	0.80964	1	477	tags=20%, list=6%, signal=21%
GOBP_REGULATION_OF_DNA_RECOMBINATION	GOBP_REGULATION_OF_DNA_RECOMBINATION		56	0.286462	1.09082	0.300654	0.809928	1	1609	tags=36%, list=20%, signal=44%
GOBP_REGULATION_OF_HISTONE_H3_K4_METHYLATION	GOBP_REGULATION_OF_HISTONE_H3_K4_METHYLATION		23	0.342247	1.1272	0.251256	0.810061	1	1474	tags=26%, list=19%, signal=32%
GOBP_EMBRYONIC_ORGAN_DEVELOPMENT	GOBP_EMBRYONIC_ORGAN_DEVELOPMENT		148	0.249738	1.11238	0.192308	0.811011	1	1522	tags=31%, list=19%, signal=38%
GOBP_SKELETAL_MUSCLE_CELL_DIFFERENTIATION	GOBP_SKELETAL_MUSCLE_CELL_DIFFERENTIATION		23	0.350933	1.11686	0.315271	0.81158	1	475	tags=22%, list=6%, signal=23%
REACTOME_CHOLESTEROL_BIOSYNTHESIS	REACTOME_CHOLESTEROL_BIOSYNTHESIS		18	0.358762	1.09383	0.298755	0.81166	1	1523	tags=39%, list=19%, signal=48%
GOBP_RESPONSE_TO_BMP	GOBP_RESPONSE_TO_BMP		53	0.302252	1.13786	0.270073	0.811661	1	1488	tags=30%, list=19%, signal=37%
GOBP_NEGATIVE_REGULATION_OF_LYMPHOCYTE_ACTIVATION	GOBP_NEGATIVE_REGULATION_OF_LYMPHOCYTE_ACTIVATION		34	0.318033	1.09557	0.307263	0.811939	1	369	tags=15%, list=5%, signal=15%
GOBP_VISUAL_BEHAVIOR	GOBP_VISUAL_BEHAVIOR		23	0.349524	1.09638	0.287081	0.812163	1	105	tags=13%, list=1%, signal=13%
GOBP_GERM_CELL_DEVELOPMENT	GOBP_GERM_CELL_DEVELOPMENT		92	0.255843	1.0909	0.291667	0.812399	1	1292	tags=27%, list=16%, signal=32%
GOBP_MICROTUBULE_ORGANIZING_CENTER_LOCALIZATION	GOBP_MICROTUBULE_ORGANIZING_CENTER_LOCALIZATION		23	0.353878	1.10983	0.3125	0.812895	1	485	tags=22%, list=6%, signal=23%
GOBP_SPINDLE_ASSEMBLY	GOBP_SPINDLE_ASSEMBLY		77	0.258695	1.09431	0.300885	0.812961	1	602	tags=14%, list=8%, signal=15%
GOBP_MYOBLAST_DIFFERENTIATION	GOBP_MYOBLAST_DIFFERENTIATION		29	0.320179	1.09677	0.317073	0.813709	1	1488	tags=38%, list=19%, signal=46%
GOBP_VASCULOGENESIS	GOBP_VASCULOGENESIS		30	0.323635	1.09767	0.309783	0.81373	1	1591	tags=37%, list=20%, signal=46%
GOBP_POSTSYNAPTIC_SPECIALIZATION_ORGANIZATION	GOBP_POSTSYNAPTIC_SPECIALIZATION_ORGANIZATION		18	0.373342	1.11245	0.296296	0.813752	1	526	tags=17%, list=7%, signal=18%
GOBP_REGULATION_OF_BMP_SIGNALING_PATHWAY	GOBP_REGULATION_OF_BMP_SIGNALING_PATHWAY		34	0.311923	1.08878	0.314721	0.813926	1	2044	tags=47%, list=26%, signal=63%
REACTOME_E2F_MEDIATED_REGULATION_OF_DNA_REPLICATION	REACTOME_E2F_MEDIATED_REGULATION_OF_DNA_REPLICATION		18	0.369353	1.1171	0.28972	0.813967	1	1770	tags=61%, list=22%, signal=78%
GOBP_MEIOTIC_CELL_CYCLE_PROCESS	GOBP_MEIOTIC_CELL_CYCLE_PROCESS		62	0.278226	1.10851	0.293578	0.814279	1	1833	tags=44%, list=23%, signal=56%
GOBP_T_CELL_DIFFERENTIATION_IN_THYMUS	GOBP_T_CELL_DIFFERENTIATION_IN_THYMUS		27	0.333989	1.11322	0.308571	0.814344	1	1181	tags=30%, list=15%, signal=35%
GOBP_DIENCEPHALON_DEVELOPMENT	GOBP_DIENCEPHALON_DEVELOPMENT		20	0.364849	1.11417	0.274882	0.814416	1	1503	tags=45%, list=19%, signal=55%
REACTOME_CHROMOSOME_MAINTENANCE	REACTOME_CHROMOSOME_MAINTENANCE		87	0.267027	1.10179	0.308411	0.814803	1	1230	tags=25%, list=15%, signal=30%
REACTOME_SENESCENCE_ASSOCIATED_SECRETORY_PHENOTYPE_SASP	REACTOME_SENESCENCE_ASSOCIATED_SECRETORY_PHENOTYPE_SASP		53	0.295706	1.1177	0.26087	0.815276	1	1180	tags=21%, list=15%, signal=24%
GOBP_EMBRYONIC_SKELETAL_SYSTEM_MORPHOGENESIS	GOBP_EMBRYONIC_SKELETAL_SYSTEM_MORPHOGENESIS		25	0.336477	1.09898	0.280899	0.815284	1	1266	tags=24%, list=16%, signal=28%
GOMF_N_ACYLTRANSFERASE_ACTIVITY	GOMF_N_ACYLTRANSFERASE_ACTIVITY		55	0.293353	1.11961	0.235294	0.815438	1	268	tags=11%, list=3%, signal=11%
GOBP_SMOOTH_MUSCLE_CELL_MIGRATION	GOBP_SMOOTH_MUSCLE_CELL_MIGRATION		32	0.325851	1.09774	0.304878	0.816344	1	1291	tags=31%, list=16%, signal=37%
GOBP_LIPID_TRANSLOCATION	GOBP_LIPID_TRANSLOCATION		18	0.357966	1.11824	0.275304	0.816636	1	1111	tags=39%, list=14%, signal=45%
GOBP_DNA_CATABOLIC_PROCESS_ENDONUCLEOLYTIC	GOBP_DNA_CATABOLIC_PROCESS_ENDONUCLEOLYTIC		18	0.362218	1.09944	0.305556	0.816722	1	67	tags=11%, list=1%, signal=11%
GOBP_NEGATIVE_REGULATION_OF_CELL_ACTIVATION	GOBP_NEGATIVE_REGULATION_OF_CELL_ACTIVATION		44	0.300901	1.10031	0.259259	0.816751	1	776	tags=18%, list=10%, signal=20%
REACTOME_STRIATED_MUSCLE_CONTRACTION	REACTOME_STRIATED_MUSCLE_CONTRACTION		24	0.350117	1.11426	0.335	0.817146	1	932	tags=33%, list=12%, signal=38%
GOBP_POSITIVE_REGULATION_OF_CILIUM_ASSEMBLY	GOBP_POSITIVE_REGULATION_OF_CILIUM_ASSEMBLY		16	0.376395	1.10193	0.291667	0.817273	1	438	tags=19%, list=6%, signal=20%
GOBP_CHEMICAL_SYNAPTIC_TRANSMISSION_POSTSYNAPTIC	GOBP_CHEMICAL_SYNAPTIC_TRANSMISSION_POSTSYNAPTIC		41	0.305236	1.10565	0.304636	0.817296	1	1141	tags=27%, list=14%, signal=31%
GOBP_B_CELL_RECEPTOR_SIGNALING_PATHWAY	GOBP_B_CELL_RECEPTOR_SIGNALING_PATHWAY		17	0.381976	1.10281	0.308943	0.817461	1	568	tags=24%, list=7%, signal=25%
GOBP_ER_NUCLEUS_SIGNALING_PATHWAY	GOBP_ER_NUCLEUS_SIGNALING_PATHWAY		29	0.335473	1.10452	0.329268	0.817973	1	1394	tags=31%, list=18%, signal=37%
GOBP_GLIAL_CELL_MIGRATION	GOBP_GLIAL_CELL_MIGRATION		28	0.338575	1.11973	0.286432	0.818171	1	1584	tags=46%, list=20%, signal=58%
GOMF_COLLAGEN_BINDING	GOMF_COLLAGEN_BINDING		26	0.344685	1.10593	0.320755	0.819373	1	1599	tags=42%, list=20%, signal=53%
GOMF_SIGNALING_RECEPTOR_COMPLEX_ADAPTOR_ACTIVITY	GOMF_SIGNALING_RECEPTOR_COMPLEX_ADAPTOR_ACTIVITY		25	0.333415	1.10305	0.29108	0.819596	1	526	tags=16%, list=7%, signal=17%
GOBP_EPIDERMAL_CELL_DIFFERENTIATION	GOBP_EPIDERMAL_CELL_DIFFERENTIATION		84	0.257787	1.07367	0.267241	0.826795	1	832	tags=17%, list=10%, signal=18%
GOBP_GLAND_MORPHOGENESIS	GOBP_GLAND_MORPHOGENESIS		39	0.298546	1.07208	0.386503	0.829126	1	1448	tags=38%, list=18%, signal=47%
GOCC_RUFFLE_MEMBRANE	GOCC_RUFFLE_MEMBRANE		65	0.27644	1.07123	0.282609	0.829273	1	568	tags=15%, list=7%, signal=16%
GOBP_EMBRYONIC_ORGAN_MORPHOGENESIS	GOBP_EMBRYONIC_ORGAN_MORPHOGENESIS		93	0.249791	1.07373	0.333333	0.829308	1	1107	tags=24%, list=14%, signal=27%
GOBP_ICOSANOID_BIOSYNTHETIC_PROCESS	GOBP_ICOSANOID_BIOSYNTHETIC_PROCESS		17	0.358135	1.07462	0.337349	0.829431	1	116	tags=12%, list=1%, signal=12%
GOBP_DNA_CATABOLIC_PROCESS	GOBP_DNA_CATABOLIC_PROCESS		22	0.340557	1.08312	0.316239	0.829568	1	67	tags=9%, list=1%, signal=9%
GOBP_NEGATIVE_REGULATION_OF_RECEPTOR_SIGNALING_PATHWAY_VIA_STAT	GOBP_NEGATIVE_REGULATION_OF_RECEPTOR_SIGNALING_PATHWAY_VIA_STAT		15	0.381396	1.08098	0.331984	0.830891	1	12	tags=7%, list=0%, signal=7%
GOBP_OSSIFICATION	GOBP_OSSIFICATION		155	0.234136	1.07487	0.204082	0.831326	1	1178	tags=21%, list=15%, signal=25%
GOMF_RIBOSOME_BINDING	GOMF_RIBOSOME_BINDING		45	0.298162	1.07821	0.306122	0.831332	1	363	tags=7%, list=5%, signal=7%
GOCC_SAGA_TYPE_COMPLEX	GOCC_SAGA_TYPE_COMPLEX		22	0.341411	1.07722	0.340807	0.831825	1	1320	tags=36%, list=17%, signal=43%
REACTOME_B_WICH_COMPLEX_POSITIVELY_REGULATES_RRNA_EXPRESSION	REACTOME_B_WICH_COMPLEX_POSITIVELY_REGULATES_RRNA_EXPRESSION		42	0.289676	1.0696	0.341317	0.83191	1	962	tags=17%, list=12%, signal=19%
GOBP_REGULATION_OF_POSTSYNAPTIC_MEMBRANE_POTENTIAL	GOBP_REGULATION_OF_POSTSYNAPTIC_MEMBRANE_POTENTIAL		48	0.297286	1.07631	0.308219	0.832173	1	1207	tags=29%, list=15%, signal=34%
GOBP_GLOMERULUS_DEVELOPMENT	GOBP_GLOMERULUS_DEVELOPMENT		17	0.357585	1.08135	0.325397	0.832468	1	358	tags=24%, list=5%, signal=25%
GOBP_RESPONSE_TO_COCAINE	GOBP_RESPONSE_TO_COCAINE		19	0.357952	1.07869	0.337838	0.832588	1	132	tags=11%, list=2%, signal=11%
GOBP_POSITIVE_REGULATION_OF_EPITHELIAL_CELL_PROLIFERATION	GOBP_POSITIVE_REGULATION_OF_EPITHELIAL_CELL_PROLIFERATION		61	0.276192	1.07959	0.295652	0.832619	1	1370	tags=34%, list=17%, signal=41%
GOBP_LIPID_STORAGE	GOBP_LIPID_STORAGE		39	0.307367	1.06847	0.317919	0.832753	1	1291	tags=44%, list=16%, signal=52%
REACTOME_FORMATION_OF_THE_BETA_CATENIN_TCF_TRANSACTIVATING_COMPLEX	REACTOME_FORMATION_OF_THE_BETA_CATENIN_TCF_TRANSACTIVATING_COMPLEX		39	0.29672	1.06486	0.307692	0.833566	1	1336	tags=26%, list=17%, signal=31%
REACTOME_TELOMERE_EXTENSION_BY_TELOMERASE	REACTOME_TELOMERE_EXTENSION_BY_TELOMERASE		19	0.355792	1.07495	0.313305	0.833741	1	1037	tags=32%, list=13%, signal=36%
GOCC_CENTRIOLE	GOCC_CENTRIOLE		86	0.253967	1.06387	0.273585	0.834014	1	1562	tags=35%, list=20%, signal=43%
GOBP_POSITIVE_REGULATION_OF_EPITHELIAL_TO_MESENCHYMAL_TRANSITION	GOBP_POSITIVE_REGULATION_OF_EPITHELIAL_TO_MESENCHYMAL_TRANSITION		20	0.342264	1.06201	0.351351	0.834776	1	1244	tags=30%, list=16%, signal=35%
REACTOME_SIRT1_NEGATIVELY_REGULATES_RRNA_EXPRESSION	REACTOME_SIRT1_NEGATIVELY_REGULATES_RRNA_EXPRESSION		20	0.344315	1.06528	0.338462	0.834781	1	962	tags=25%, list=12%, signal=28%
GOBP_PROTEOGLYCAN_BIOSYNTHETIC_PROCESS	GOBP_PROTEOGLYCAN_BIOSYNTHETIC_PROCESS		20	0.346655	1.06261	0.336538	0.835421	1	893	tags=30%, list=11%, signal=34%
GOBP_NEUROBLAST_PROLIFERATION	GOBP_NEUROBLAST_PROLIFERATION		24	0.331794	1.06573	0.333333	0.836041	1	1503	tags=38%, list=19%, signal=46%
GOCC_CHROMOSOME_TELOMERIC_REGION	GOCC_CHROMOSOME_TELOMERIC_REGION		114	0.236548	1.06612	0.265625	0.837473	1	1798	tags=37%, list=23%, signal=47%
GOCC_ENDOPLASMIC_RETICULUM_TUBULAR_NETWORK	GOCC_ENDOPLASMIC_RETICULUM_TUBULAR_NETWORK		18	0.347982	1.06009	0.361607	0.838125	1	1557	tags=39%, list=20%, signal=48%
GOMF_E_BOX_BINDING	GOMF_E_BOX_BINDING		18	0.350194	1.0428	0.364372	0.841812	1	1276	tags=39%, list=16%, signal=46%
GOBP_HISTONE_H3_ACETYLATION	GOBP_HISTONE_H3_ACETYLATION		43	0.287243	1.04572	0.362573	0.842648	1	1474	tags=30%, list=19%, signal=37%
GOMF_ENDODEOXYRIBONUCLEASE_ACTIVITY	GOMF_ENDODEOXYRIBONUCLEASE_ACTIVITY		20	0.341086	1.04301	0.359833	0.843644	1	1579	tags=35%, list=20%, signal=44%
GOMF_RETINOIC_ACID_RECEPTOR_BINDING	GOMF_RETINOIC_ACID_RECEPTOR_BINDING		16	0.357847	1.04612	0.380165	0.843871	1	1450	tags=44%, list=18%, signal=53%
GOCC_LATERAL_PLASMA_MEMBRANE	GOCC_LATERAL_PLASMA_MEMBRANE		36	0.292762	1.05409	0.353933	0.844392	1	1079	tags=25%, list=14%, signal=29%
REACTOME_EPHB_MEDIATED_FORWARD_SIGNALING	REACTOME_EPHB_MEDIATED_FORWARD_SIGNALING		32	0.302045	1.03575	0.382199	0.844434	1	540	tags=16%, list=7%, signal=17%
GOBP_POSITIVE_REGULATION_OF_MITOTIC_CELL_CYCLE	GOBP_POSITIVE_REGULATION_OF_MITOTIC_CELL_CYCLE		60	0.273334	1.03957	0.433824	0.844628	1	1131	tags=22%, list=14%, signal=25%
GOBP_POSITIVE_REGULATION_OF_HISTONE_H3_K4_METHYLATION	GOBP_POSITIVE_REGULATION_OF_HISTONE_H3_K4_METHYLATION		16	0.37732	1.04005	0.385827	0.845573	1	688	tags=19%, list=9%, signal=20%
GOBP_PEPTIDYL_SERINE_MODIFICATION	GOBP_PEPTIDYL_SERINE_MODIFICATION		187	0.226294	1.04636	0.333333	0.845678	1	1075	tags=19%, list=14%, signal=21%
GOBP_GLYCOLIPID_BIOSYNTHETIC_PROCESS	GOBP_GLYCOLIPID_BIOSYNTHETIC_PROCESS		16	0.353307	1.04308	0.355102	0.845918	1	1187	tags=25%, list=15%, signal=29%
GOBP_MEIOTIC_CELL_CYCLE	GOBP_MEIOTIC_CELL_CYCLE		90	0.249922	1.04708	0.375	0.846033	1	1884	tags=39%, list=24%, signal=50%
GOBP_PROTEIN_AUTOPHOSPHORYLATION	GOBP_PROTEIN_AUTOPHOSPHORYLATION		121	0.249388	1.05437	0.333333	0.84607	1	1203	tags=28%, list=15%, signal=33%
GOCC_SEX_CHROMOSOME	GOCC_SEX_CHROMOSOME		20	0.336467	1.04783	0.376623	0.846116	1	1280	tags=35%, list=16%, signal=42%
GOMF_TELOMERASE_RNA_BINDING	GOMF_TELOMERASE_RNA_BINDING		21	0.338972	1.04377	0.37069	0.846318	1	1718	tags=38%, list=22%, signal=48%
GOCC_PROTEIN_DNA_COMPLEX	GOCC_PROTEIN_DNA_COMPLEX		107	0.256024	1.05265	0.3375	0.846395	1	1394	tags=25%, list=18%, signal=30%
GOBP_NEUROTROPHIN_TRK_RECEPTOR_SIGNALING_PATHWAY	GOBP_NEUROTROPHIN_TRK_RECEPTOR_SIGNALING_PATHWAY		19	0.32943	1.04051	0.372197	0.84657	1	569	tags=21%, list=7%, signal=23%
GOMF_MOLECULAR_TRANSDUCER_ACTIVITY	GOMF_MOLECULAR_TRANSDUCER_ACTIVITY		200	0.223107	1.05577	0.166667	0.846711	1	1259	tags=26%, list=16%, signal=31%
GOBP_NOTCH_SIGNALING_PATHWAY	GOBP_NOTCH_SIGNALING_PATHWAY		77	0.251677	1.03736	0.336364	0.846757	1	1362	tags=29%, list=17%, signal=34%
GOBP_SPERMATID_DIFFERENTIATION	GOBP_SPERMATID_DIFFERENTIATION		58	0.271036	1.03578	0.378205	0.846782	1	1509	tags=31%, list=19%, signal=38%
GOBP_MUSCLE_ORGAN_DEVELOPMENT	GOBP_MUSCLE_ORGAN_DEVELOPMENT		127	0.233637	1.03812	0.347826	0.846802	1	782	tags=20%, list=10%, signal=22%
GOBP_REGULATION_OF_MEMBRANE_LIPID_DISTRIBUTION	GOBP_REGULATION_OF_MEMBRANE_LIPID_DISTRIBUTION		20	0.331951	1.03653	0.352697	0.846889	1	1111	tags=35%, list=14%, signal=41%
GOBP_PROTEIN_K63_LINKED_UBIQUITINATION	GOBP_PROTEIN_K63_LINKED_UBIQUITINATION		38	0.294705	1.0549	0.31746	0.84699	1	1430	tags=29%, list=18%, signal=35%
GOBP_ENDOTHELIAL_CELL_APOPTOTIC_PROCESS	GOBP_ENDOTHELIAL_CELL_APOPTOTIC_PROCESS		21	0.333654	1.05162	0.351351	0.847041	1	1255	tags=38%, list=16%, signal=45%
GOBP_POSITIVE_REGULATION_OF_ERYTHROCYTE_DIFFERENTIATION	GOBP_POSITIVE_REGULATION_OF_ERYTHROCYTE_DIFFERENTIATION		18	0.356969	1.02362	0.402439	0.847224	1	1842	tags=44%, list=23%, signal=58%
GOBP_REGULATION_OF_LIPID_STORAGE	GOBP_REGULATION_OF_LIPID_STORAGE		23	0.337146	1.04903	0.367647	0.847367	1	1291	tags=43%, list=16%, signal=52%
GOBP_NEGATIVE_REGULATION_OF_BMP_SIGNALING_PATHWAY	GOBP_NEGATIVE_REGULATION_OF_BMP_SIGNALING_PATHWAY		18	0.34892	1.04972	0.377953	0.847873	1	1092	tags=33%, list=14%, signal=39%
GOBP_REGULATION_OF_CARTILAGE_DEVELOPMENT	GOBP_REGULATION_OF_CARTILAGE_DEVELOPMENT		17	0.349217	1.04805	0.385542	0.847993	1	1351	tags=29%, list=17%, signal=35%
GOBP_NEGATIVE_REGULATION_OF_ORGANELLE_ASSEMBLY	GOBP_NEGATIVE_REGULATION_OF_ORGANELLE_ASSEMBLY		24	0.335123	1.05613	0.368664	0.848181	1	1113	tags=33%, list=14%, signal=39%
GOMF_EXONUCLEASE_ACTIVITY	GOMF_EXONUCLEASE_ACTIVITY		52	0.265765	1.05013	0.328125	0.849111	1	1133	tags=19%, list=14%, signal=22%
GOBP_NEGATIVE_REGULATION_OF_SMOOTHENED_SIGNALING_PATHWAY	GOBP_NEGATIVE_REGULATION_OF_SMOOTHENED_SIGNALING_PATHWAY		16	0.365257	1.02375	0.405983	0.849165	1	1448	tags=31%, list=18%, signal=38%
GOBP_POSITIVE_REGULATION_OF_PLASMA_MEMBRANE_BOUNDED_CELL_PROJECTION_ASSEMBLY	GOBP_POSITIVE_REGULATION_OF_PLASMA_MEMBRANE_BOUNDED_CELL_PROJECTION_ASSEMBLY		66	0.258441	1.02765	0.367521	0.851179	1	477	tags=15%, list=6%, signal=16%
REACTOME_CYTOSOLIC_SENSORS_OF_PATHOGEN_ASSOCIATED_DNA	REACTOME_CYTOSOLIC_SENSORS_OF_PATHOGEN_ASSOCIATED_DNA		43	0.278231	1.02378	0.395973	0.85142	1	926	tags=14%, list=12%, signal=16%
GOBP_LIPOPROTEIN_BIOSYNTHETIC_PROCESS	GOBP_LIPOPROTEIN_BIOSYNTHETIC_PROCESS		47	0.269915	1.02398	0.353741	0.853153	1	1187	tags=28%, list=15%, signal=32%
REACTOME_MEIOSIS	REACTOME_MEIOSIS		54	0.270765	1.02842	0.37931	0.853315	1	1884	tags=41%, list=24%, signal=53%
GOBP_NEGATIVE_REGULATION_OF_LIPID_BIOSYNTHETIC_PROCESS	GOBP_NEGATIVE_REGULATION_OF_LIPID_BIOSYNTHETIC_PROCESS		21	0.325714	1.02765	0.402715	0.853537	1	49	tags=10%, list=1%, signal=10%
GOBP_AMINO_ACID_ACTIVATION	GOBP_AMINO_ACID_ACTIVATION		42	0.284233	1.02897	0.351648	0.853968	1	411	tags=12%, list=5%, signal=12%
GOBP_CARDIAC_VENTRICLE_DEVELOPMENT	GOBP_CARDIAC_VENTRICLE_DEVELOPMENT		47	0.282503	1.02434	0.361446	0.854456	1	1383	tags=34%, list=17%, signal=41%
GOBP_HETEROTYPIC_CELL_CELL_ADHESION	GOBP_HETEROTYPIC_CELL_CELL_ADHESION		25	0.314086	1.02952	0.380952	0.854513	1	1291	tags=28%, list=16%, signal=33%
GOBP_REGULATION_OF_OSTEOBLAST_DIFFERENTIATION	GOBP_REGULATION_OF_OSTEOBLAST_DIFFERENTIATION		39	0.287413	1.02501	0.4	0.854669	1	1178	tags=31%, list=15%, signal=36%
GOBP_IMMUNOGLOBULIN_PRODUCTION	GOBP_IMMUNOGLOBULIN_PRODUCTION		41	0.293886	1.03169	0.432099	0.854867	1	1577	tags=29%, list=20%, signal=36%
GOBP_MUSCLE_ADAPTATION	GOBP_MUSCLE_ADAPTATION		51	0.27776	1.03003	0.350365	0.85532	1	755	tags=20%, list=9%, signal=22%
GOBP_TRANSCRIPTION_BY_RNA_POLYMERASE_III	GOBP_TRANSCRIPTION_BY_RNA_POLYMERASE_III		34	0.293419	1.01928	0.37766	0.856284	1	402	tags=12%, list=5%, signal=12%
GOBP_OOGENESIS	GOBP_OOGENESIS		30	0.308416	1.02522	0.411765	0.856342	1	1534	tags=40%, list=19%, signal=49%
GOBP_ADAPTIVE_IMMUNE_RESPONSE_BASED_ON_SOMATIC_RECOMBINATION_OF_IMMUNE_RECEPTORS_BUILT_FROM_IMMUNOGLOBULIN_SUPERFAMILY_DOMAINS	GOBP_ADAPTIVE_IMMUNE_RESPONSE_BASED_ON_SOMATIC_RECOMBINATION_OF_IMMUNE_RECEPTORS_BUILT_FROM_IMMUNOGLOBULIN_SUPERFAMILY_DOMAINS		63	0.26322	1.03041	0.398374	0.856562	1	1647	tags=33%, list=21%, signal=42%
GOBP_CARDIAC_CHAMBER_DEVELOPMENT	GOBP_CARDIAC_CHAMBER_DEVELOPMENT		59	0.261079	1.01944	0.405797	0.858072	1	1383	tags=34%, list=17%, signal=41%
GOMF_UDP_GLYCOSYLTRANSFERASE_ACTIVITY	GOMF_UDP_GLYCOSYLTRANSFERASE_ACTIVITY		29	0.313495	1.01556	0.439394	0.860871	1	1306	tags=24%, list=16%, signal=29%
GOBP_HORMONE_METABOLIC_PROCESS	GOBP_HORMONE_METABOLIC_PROCESS		64	0.259599	1.01477	0.360294	0.860935	1	1565	tags=36%, list=20%, signal=44%
GOMF_METHYLATED_HISTONE_BINDING	GOMF_METHYLATED_HISTONE_BINDING		52	0.264088	1.01156	0.415385	0.861564	1	566	tags=15%, list=7%, signal=16%
GOBP_REGULATION_OF_FATTY_ACID_BIOSYNTHETIC_PROCESS	GOBP_REGULATION_OF_FATTY_ACID_BIOSYNTHETIC_PROCESS		23	0.319025	1.01606	0.4	0.861583	1	776	tags=22%, list=10%, signal=24%
GOBP_EMBRYONIC_SKELETAL_SYSTEM_DEVELOPMENT	GOBP_EMBRYONIC_SKELETAL_SYSTEM_DEVELOPMENT		33	0.300476	1.01675	0.440217	0.861768	1	1266	tags=21%, list=16%, signal=25%
GOBP_REGULATION_OF_PATTERN_RECOGNITION_RECEPTOR_SIGNALING_PATHWAY	GOBP_REGULATION_OF_PATTERN_RECOGNITION_RECEPTOR_SIGNALING_PATHWAY		42	0.284131	1.01059	0.423313	0.862306	1	776	tags=21%, list=10%, signal=24%
GOMF_DNA_REPLICATION_ORIGIN_BINDING	GOMF_DNA_REPLICATION_ORIGIN_BINDING		16	0.348709	1.01196	0.403042	0.862679	1	1994	tags=56%, list=25%, signal=75%
REACTOME_RHOV_GTPASE_CYCLE	REACTOME_RHOV_GTPASE_CYCLE		29	0.294235	1.0097	0.404908	0.862936	1	523	tags=21%, list=7%, signal=22%
GOCC_NUCLEAR_REPLICATION_FORK	GOCC_NUCLEAR_REPLICATION_FORK		28	0.297716	1.01265	0.438356	0.862942	1	1770	tags=32%, list=22%, signal=41%
GOBP_POSITIVE_REGULATION_OF_LEUKOCYTE_MEDIATED_IMMUNITY	GOBP_POSITIVE_REGULATION_OF_LEUKOCYTE_MEDIATED_IMMUNITY		38	0.279975	1.013	0.4	0.864231	1	1647	tags=34%, list=21%, signal=43%
GOBP_POSITIVE_REGULATION_OF_TRANSMEMBRANE_RECEPTOR_PROTEIN_SERINE_THREONINE_KINASE_SIGNALING_PATHWAY	GOBP_POSITIVE_REGULATION_OF_TRANSMEMBRANE_RECEPTOR_PROTEIN_SERINE_THREONINE_KINASE_SIGNALING_PATHWAY		39	0.283187	1.00778	0.419162	0.866615	1	1244	tags=28%, list=16%, signal=33%
GOBP_REGULATION_OF_TRANSLATION_IN_RESPONSE_TO_STRESS	GOBP_REGULATION_OF_TRANSLATION_IN_RESPONSE_TO_STRESS		16	0.340644	0.989116	0.46888	0.87085	1	450	tags=19%, list=6%, signal=20%
GOCC_CAVEOLA	GOCC_CAVEOLA		39	0.27776	0.987234	0.5	0.872394	1	878	tags=26%, list=11%, signal=29%
GOBP_ADULT_BEHAVIOR	GOBP_ADULT_BEHAVIOR		56	0.260735	0.989294	0.453333	0.872419	1	11	tags=4%, list=0%, signal=4%
GOBP_CARDIAC_SEPTUM_DEVELOPMENT	GOBP_CARDIAC_SEPTUM_DEVELOPMENT		39	0.271194	0.989957	0.440252	0.87251	1	1316	tags=33%, list=17%, signal=40%
GOBP_AEROBIC_RESPIRATION	GOBP_AEROBIC_RESPIRATION		65	0.25691	0.996433	0.42735	0.872609	1	564	tags=12%, list=7%, signal=13%
GOMF_LYSINE_ACETYLATED_HISTONE_BINDING	GOMF_LYSINE_ACETYLATED_HISTONE_BINDING		18	0.338962	0.985617	0.444934	0.873049	1	5263	tags=100%, list=66%, signal=295%
GOMF_PROTEIN_PHOSPHORYLATED_AMINO_ACID_BINDING	GOMF_PROTEIN_PHOSPHORYLATED_AMINO_ACID_BINDING		32	0.289433	0.98769	0.439614	0.873112	1	6	tags=3%, list=0%, signal=3%
REACTOME_TRANSLESION_SYNTHESIS_BY_Y_FAMILY_DNA_POLYMERASES_BYPASSES_LESIONS_ON_DNA_TEMPLATE	REACTOME_TRANSLESION_SYNTHESIS_BY_Y_FAMILY_DNA_POLYMERASES_BYPASSES_LESIONS_ON_DNA_TEMPLATE		27	0.300152	0.991778	0.425743	0.873506	1	1532	tags=33%, list=19%, signal=41%
GOBP_UNSATURATED_FATTY_ACID_METABOLIC_PROCESS	GOBP_UNSATURATED_FATTY_ACID_METABOLIC_PROCESS		45	0.267479	0.983399	0.462585	0.873586	1	1578	tags=36%, list=20%, signal=44%
GOBP_POSITIVE_REGULATION_OF_DENDRITIC_SPINE_DEVELOPMENT	GOBP_POSITIVE_REGULATION_OF_DENDRITIC_SPINE_DEVELOPMENT		32	0.297269	1.00039	0.479592	0.873736	1	1596	tags=38%, list=20%, signal=47%
GOBP_POSITIVE_REGULATION_OF_NUCLEAR_DIVISION	GOBP_POSITIVE_REGULATION_OF_NUCLEAR_DIVISION		22	0.314599	0.986057	0.439614	0.873797	1	1191	tags=27%, list=15%, signal=32%
GOBP_REGULATION_OF_MUSCLE_ADAPTATION	GOBP_REGULATION_OF_MUSCLE_ADAPTATION		44	0.270398	0.994552	0.408163	0.873863	1	1099	tags=23%, list=14%, signal=26%
GOBP_PROTEIN_AUTOUBIQUITINATION	GOBP_PROTEIN_AUTOUBIQUITINATION		37	0.281217	0.996692	0.43871	0.873991	1	572	tags=19%, list=7%, signal=20%
REACTOME_REPRODUCTION	REACTOME_REPRODUCTION		56	0.264913	0.993716	0.483607	0.874093	1	1884	tags=39%, list=24%, signal=51%
GOBP_HISTONE_H3_K9_MODIFICATION	GOBP_HISTONE_H3_K9_MODIFICATION		31	0.289353	0.983831	0.415	0.874274	1	1577	tags=32%, list=20%, signal=40%
GOBP_UNSATURATED_FATTY_ACID_BIOSYNTHETIC_PROCESS	GOBP_UNSATURATED_FATTY_ACID_BIOSYNTHETIC_PROCESS		20	0.31994	0.990065	0.425234	0.874297	1	401	tags=15%, list=5%, signal=16%
GOCC_RNA_POLYMERASE_II_TRANSCRIPTION_REGULATOR_COMPLEX	GOCC_RNA_POLYMERASE_II_TRANSCRIPTION_REGULATOR_COMPLEX		113	0.225088	1.0007	0.527027	0.875179	1	1336	tags=24%, list=17%, signal=28%
GOBP_MEMBRANE_INVAGINATION	GOBP_MEMBRANE_INVAGINATION		38	0.282888	0.990469	0.454545	0.875247	1	1122	tags=29%, list=14%, signal=34%
GOBP_MALE_SEX_DIFFERENTIATION	GOBP_MALE_SEX_DIFFERENTIATION		56	0.260724	0.999172	0.426357	0.875285	1	1244	tags=27%, list=16%, signal=32%
GOBP_NEGATIVE_REGULATION_OF_LIPID_TRANSPORT	GOBP_NEGATIVE_REGULATION_OF_LIPID_TRANSPORT		16	0.339805	0.998475	0.391473	0.875295	1	1291	tags=31%, list=16%, signal=37%
GOMF_HISTONE_LYSINE_N_METHYLTRANSFERASE_ACTIVITY	GOMF_HISTONE_LYSINE_N_METHYLTRANSFERASE_ACTIVITY		36	0.291666	0.99191	0.458824	0.875301	1	1602	tags=31%, list=20%, signal=38%
GOBP_PEPTIDYL_CYSTEINE_MODIFICATION	GOBP_PEPTIDYL_CYSTEINE_MODIFICATION		22	0.30441	0.992616	0.454128	0.875313	1	877	tags=27%, list=11%, signal=31%
GOMF_HISTONE_METHYLTRANSFERASE_ACTIVITY	GOMF_HISTONE_METHYLTRANSFERASE_ACTIVITY		44	0.277833	0.996995	0.432624	0.875333	1	229	tags=9%, list=3%, signal=9%
GOBP_ENDOPLASMIC_RETICULUM_CALCIUM_ION_HOMEOSTASIS	GOBP_ENDOPLASMIC_RETICULUM_CALCIUM_ION_HOMEOSTASIS		22	0.315303	0.984166	0.426606	0.875384	1	283	tags=14%, list=4%, signal=14%
GOBP_POSITIVE_REGULATION_OF_ATP_METABOLIC_PROCESS	GOBP_POSITIVE_REGULATION_OF_ATP_METABOLIC_PROCESS		18	0.329806	0.994775	0.403587	0.875403	1	692	tags=22%, list=9%, signal=24%
GOBP_SEGMENTATION	GOBP_SEGMENTATION		30	0.287105	0.997655	0.436842	0.875555	1	1877	tags=53%, list=24%, signal=70%
GOBP_BRAIN_MORPHOGENESIS	GOBP_BRAIN_MORPHOGENESIS		19	0.328131	1.00075	0.428571	0.877279	1	91	tags=11%, list=1%, signal=11%
GOBP_NEURON_MATURATION	GOBP_NEURON_MATURATION		23	0.31079	1.00292	0.393365	0.877378	1	481	tags=13%, list=6%, signal=14%
GOCC_MYOFILAMENT	GOCC_MYOFILAMENT		15	0.34424	1.0034	0.405983	0.878052	1	622	tags=20%, list=8%, signal=22%
GOBP_REGULATION_OF_PHOSPHATIDYLINOSITOL_3_KINASE_ACTIVITY	GOBP_REGULATION_OF_PHOSPHATIDYLINOSITOL_3_KINASE_ACTIVITY		18	0.31943	0.971017	0.449541	0.878125	1	1259	tags=28%, list=16%, signal=33%
GOBP_POSITIVE_REGULATION_OF_PEPTIDYL_SERINE_PHOSPHORYLATION	GOBP_POSITIVE_REGULATION_OF_PEPTIDYL_SERINE_PHOSPHORYLATION		50	0.268607	1.00119	0.436508	0.878161	1	68	tags=6%, list=1%, signal=6%
GOBP_ENDOPLASMIC_RETICULUM_ORGANIZATION	GOBP_ENDOPLASMIC_RETICULUM_ORGANIZATION		64	0.249043	1.0017	0.463768	0.878844	1	1141	tags=25%, list=14%, signal=29%
GOBP_NEGATIVE_REGULATION_OF_TELOMERE_MAINTENANCE_VIA_TELOMERE_LENGTHENING	GOBP_NEGATIVE_REGULATION_OF_TELOMERE_MAINTENANCE_VIA_TELOMERE_LENGTHENING		22	0.318799	0.971344	0.477612	0.879155	1	1203	tags=32%, list=15%, signal=37%
GOBP_OSTEOBLAST_DIFFERENTIATION	GOBP_OSTEOBLAST_DIFFERENTIATION		94	0.240004	0.974242	0.548387	0.880845	1	1178	tags=24%, list=15%, signal=28%
GOBP_SOMATIC_DIVERSIFICATION_OF_IMMUNE_RECEPTORS	GOBP_SOMATIC_DIVERSIFICATION_OF_IMMUNE_RECEPTORS		36	0.27378	0.971391	0.457317	0.881045	1	1577	tags=28%, list=20%, signal=34%
GOMF_PROTEIN_METHYLTRANSFERASE_ACTIVITY	GOMF_PROTEIN_METHYLTRANSFERASE_ACTIVITY		61	0.251758	0.972642	0.48	0.881358	1	318	tags=10%, list=4%, signal=10%
GOBP_REGULATION_OF_MYELOID_LEUKOCYTE_MEDIATED_IMMUNITY	GOBP_REGULATION_OF_MYELOID_LEUKOCYTE_MEDIATED_IMMUNITY		17	0.318763	0.96637	0.464912	0.881684	1	1554	tags=29%, list=20%, signal=36%
GOBP_SYNAPSE_MATURATION	GOBP_SYNAPSE_MATURATION		16	0.332461	0.971784	0.476793	0.881924	1	9	tags=6%, list=0%, signal=6%
GOBP_AXONEME_ASSEMBLY	GOBP_AXONEME_ASSEMBLY		19	0.319514	0.974273	0.463415	0.882827	1	94	tags=11%, list=1%, signal=11%
GOBP_EAR_DEVELOPMENT	GOBP_EAR_DEVELOPMENT		78	0.239362	0.979066	0.5	0.882893	1	1072	tags=26%, list=13%, signal=29%
REACTOME_NON_INTEGRIN_MEMBRANE_ECM_INTERACTIONS	REACTOME_NON_INTEGRIN_MEMBRANE_ECM_INTERACTIONS		34	0.275255	0.979652	0.474684	0.883112	1	1668	tags=32%, list=21%, signal=41%
GOMF_UBIQUITIN_BINDING	GOMF_UBIQUITIN_BINDING		67	0.242835	0.965152	0.559322	0.883166	1	189	tags=6%, list=2%, signal=6%
GOBP_REGULATION_OF_LYMPHOCYTE_ACTIVATION	GOBP_REGULATION_OF_LYMPHOCYTE_ACTIVATION		132	0.219677	0.972693	0.529412	0.883324	1	1203	tags=20%, list=15%, signal=24%
GOBP_CENTRAL_NERVOUS_SYSTEM_PROJECTION_NEURON_AXONOGENESIS	GOBP_CENTRAL_NERVOUS_SYSTEM_PROJECTION_NEURON_AXONOGENESIS		17	0.331237	0.976789	0.462151	0.883579	1	2063	tags=71%, list=26%, signal=95%
GOBP_POSITIVE_REGULATION_OF_NERVOUS_SYSTEM_DEVELOPMENT	GOBP_POSITIVE_REGULATION_OF_NERVOUS_SYSTEM_DEVELOPMENT		135	0.215146	0.966373	0.507463	0.883721	1	1122	tags=22%, list=14%, signal=25%
GOBP_TELOMERE_ORGANIZATION	GOBP_TELOMERE_ORGANIZATION		115	0.225512	0.978051	0.513889	0.883856	1	1798	tags=37%, list=23%, signal=47%
GOMF_KINASE_ACTIVATOR_ACTIVITY	GOMF_KINASE_ACTIVATOR_ACTIVITY		47	0.258412	0.975247	0.491124	0.884304	1	1098	tags=21%, list=14%, signal=25%
GOBP_DEFENSE_RESPONSE_TO_VIRUS	GOBP_DEFENSE_RESPONSE_TO_VIRUS		102	0.222251	0.974285	0.55102	0.884891	1	474	tags=11%, list=6%, signal=11%
GOBP_REGULATION_OF_EPITHELIAL_CELL_DIFFERENTIATION	GOBP_REGULATION_OF_EPITHELIAL_CELL_DIFFERENTIATION		47	0.264751	0.968028	0.492857	0.884907	1	1833	tags=36%, list=23%, signal=47%
REACTOME_ASSEMBLY_OF_COLLAGEN_FIBRILS_AND_OTHER_MULTIMERIC_STRUCTURES	REACTOME_ASSEMBLY_OF_COLLAGEN_FIBRILS_AND_OTHER_MULTIMERIC_STRUCTURES		22	0.310498	0.976864	0.467249	0.885486	1	1285	tags=27%, list=16%, signal=32%
GOCC_CYCLIN_DEPENDENT_PROTEIN_KINASE_HOLOENZYME_COMPLEX	GOCC_CYCLIN_DEPENDENT_PROTEIN_KINASE_HOLOENZYME_COMPLEX		25	0.31194	0.966453	0.457547	0.885505	1	1337	tags=32%, list=17%, signal=38%
GOBP_DNA_REPLICATION_INITIATION	GOBP_DNA_REPLICATION_INITIATION		27	0.295569	0.97529	0.438144	0.886291	1	1795	tags=48%, list=23%, signal=62%
GOCC_PROTEIN_ACETYLTRANSFERASE_COMPLEX	GOCC_PROTEIN_ACETYLTRANSFERASE_COMPLEX		80	0.234242	0.966553	0.52	0.887252	1	998	tags=16%, list=13%, signal=18%
REACTOME_RND2_GTPASE_CYCLE	REACTOME_RND2_GTPASE_CYCLE		28	0.286841	0.955933	0.473958	0.890709	1	656	tags=18%, list=8%, signal=19%
GOBP_FATTY_ACYL_COA_METABOLIC_PROCESS	GOBP_FATTY_ACYL_COA_METABOLIC_PROCESS		26	0.297973	0.956007	0.497487	0.892483	1	968	tags=27%, list=12%, signal=31%
GOBP_RETINA_DEVELOPMENT_IN_CAMERA_TYPE_EYE	GOBP_RETINA_DEVELOPMENT_IN_CAMERA_TYPE_EYE		91	0.229273	0.960779	0.510638	0.892545	1	1543	tags=31%, list=19%, signal=38%
GOBP_ENDODERM_DEVELOPMENT	GOBP_ENDODERM_DEVELOPMENT		36	0.280377	0.956633	0.541667	0.892577	1	721	tags=19%, list=9%, signal=21%
GOMF_PROTEIN_SERINE_KINASE_ACTIVITY	GOMF_PROTEIN_SERINE_KINASE_ACTIVITY		140	0.211965	0.961423	0.483871	0.892673	1	1664	tags=29%, list=21%, signal=36%
GOMF_RNA_POLYMERASE_ACTIVITY	GOMF_RNA_POLYMERASE_ACTIVITY		34	0.267858	0.957071	0.47205	0.893264	1	1097	tags=21%, list=14%, signal=24%
GOBP_FEMALE_GAMETE_GENERATION	GOBP_FEMALE_GAMETE_GENERATION		45	0.260645	0.957742	0.503145	0.893385	1	1843	tags=44%, list=23%, signal=58%
GOBP_PRIMARY_NEURAL_TUBE_FORMATION	GOBP_PRIMARY_NEURAL_TUBE_FORMATION		54	0.24984	0.958245	0.51497	0.893976	1	1343	tags=22%, list=17%, signal=27%
GOBP_NEURAL_TUBE_DEVELOPMENT	GOBP_NEURAL_TUBE_DEVELOPMENT		83	0.237751	0.958847	0.606383	0.894184	1	1429	tags=24%, list=18%, signal=29%
GOBP_NEURAL_TUBE_FORMATION	GOBP_NEURAL_TUBE_FORMATION		59	0.250191	0.954093	0.515873	0.894281	1	1343	tags=22%, list=17%, signal=26%
GOBP_POSITIVE_REGULATION_OF_ADAPTIVE_IMMUNE_RESPONSE	GOBP_POSITIVE_REGULATION_OF_ADAPTIVE_IMMUNE_RESPONSE		34	0.263476	0.934413	0.508021	0.895513	1	1110	tags=26%, list=14%, signal=31%
GOBP_SERINE_FAMILY_AMINO_ACID_METABOLIC_PROCESS	GOBP_SERINE_FAMILY_AMINO_ACID_METABOLIC_PROCESS		30	0.290622	0.958983	0.497143	0.895793	1	264	tags=10%, list=3%, signal=10%
GOBP_ARTERY_MORPHOGENESIS	GOBP_ARTERY_MORPHOGENESIS		25	0.29639	0.933225	0.546392	0.897155	1	1813	tags=44%, list=23%, signal=57%
GOBP_COCHLEA_DEVELOPMENT	GOBP_COCHLEA_DEVELOPMENT		19	0.319772	0.934451	0.513513	0.897295	1	871	tags=26%, list=11%, signal=29%
GOBP_CELL_CELL_ADHESION_VIA_PLASMA_MEMBRANE_ADHESION_MOLECULES	GOBP_CELL_CELL_ADHESION_VIA_PLASMA_MEMBRANE_ADHESION_MOLECULES		93	0.230465	0.935793	0.576087	0.89746	1	934	tags=22%, list=12%, signal=24%
GOBP_CELL_DIFFERENTIATION_INVOLVED_IN_KIDNEY_DEVELOPMENT	GOBP_CELL_DIFFERENTIATION_INVOLVED_IN_KIDNEY_DEVELOPMENT		19	0.314951	0.936084	0.509091	0.898494	1	428	tags=26%, list=5%, signal=28%
GOBP_NEGATIVE_REGULATION_OF_JNK_CASCADE	GOBP_NEGATIVE_REGULATION_OF_JNK_CASCADE		16	0.315587	0.934551	0.5	0.898948	1	1178	tags=31%, list=15%, signal=37%
REACTOME_HSF1_DEPENDENT_TRANSACTIVATION	REACTOME_HSF1_DEPENDENT_TRANSACTIVATION		27	0.291531	0.938498	0.484043	0.899162	1	128	tags=7%, list=2%, signal=8%
GOBP_CELLULAR_RESPONSE_TO_CAMP	GOBP_CELLULAR_RESPONSE_TO_CAMP		22	0.302576	0.91919	0.516746	0.899842	1	1162	tags=27%, list=15%, signal=32%
GOBP_LYMPHOCYTE_HOMEOSTASIS	GOBP_LYMPHOCYTE_HOMEOSTASIS		24	0.304165	0.95155	0.514423	0.899844	1	1181	tags=33%, list=15%, signal=39%
REACTOME_RRNA_MODIFICATION_IN_THE_NUCLEUS_AND_CYTOSOL	REACTOME_RRNA_MODIFICATION_IN_THE_NUCLEUS_AND_CYTOSOL		56	0.247274	0.936873	0.589552	0.900012	1	2013	tags=39%, list=25%, signal=52%
GOMF_HYDROLASE_ACTIVITY_HYDROLYZING_N_GLYCOSYL_COMPOUNDS	GOMF_HYDROLASE_ACTIVITY_HYDROLYZING_N_GLYCOSYL_COMPOUNDS		17	0.317117	0.936203	0.49345	0.900053	1	2127	tags=53%, list=27%, signal=72%
GOBP_POSITIVE_REGULATION_OF_TYPE_I_INTERFERON_PRODUCTION	GOBP_POSITIVE_REGULATION_OF_TYPE_I_INTERFERON_PRODUCTION		46	0.24974	0.920328	0.620482	0.900261	1	978	tags=15%, list=12%, signal=17%
GOBP_REGULATION_OF_NEURAL_PRECURSOR_CELL_PROLIFERATION	GOBP_REGULATION_OF_NEURAL_PRECURSOR_CELL_PROLIFERATION		35	0.277503	0.949255	0.52551	0.900429	1	1543	tags=34%, list=19%, signal=42%
GOMF_EXOGENOUS_PROTEIN_BINDING	GOMF_EXOGENOUS_PROTEIN_BINDING		37	0.267585	0.938656	0.454545	0.900614	1	1497	tags=32%, list=19%, signal=40%
GOBP_REGULATION_OF_RUFFLE_ASSEMBLY	GOBP_REGULATION_OF_RUFFLE_ASSEMBLY		15	0.329673	0.95058	0.490637	0.900704	1	1325	tags=33%, list=17%, signal=40%
GOBP_MITOTIC_SPINDLE_ASSEMBLY	GOBP_MITOTIC_SPINDLE_ASSEMBLY		46	0.25349	0.9393	0.574627	0.900711	1	452	tags=11%, list=6%, signal=11%
GOBP_APOPTOTIC_CELL_CLEARANCE	GOBP_APOPTOTIC_CELL_CLEARANCE		20	0.30063	0.931341	0.518868	0.900767	1	776	tags=30%, list=10%, signal=33%
GOBP_VENTRAL_SPINAL_CORD_DEVELOPMENT	GOBP_VENTRAL_SPINAL_CORD_DEVELOPMENT		16	0.311728	0.919405	0.508403	0.901103	1	1611	tags=31%, list=20%, signal=39%
[truncated: 329 more rows]

## Sheet: P10 gsea_report_down regulated
NAME	GS<br> follow link to MSigDB	GS DETAILS	SIZE	ES	NES	NOM p-val	FDR q-val	FWER p-val	RANK AT MAX	LEADING EDGE
[truncated: 2,473 more rows]

[truncated: 1 more sheets: P10 gsea_report_up regulated]
