# Supplementary material for: Disruption of CFAP418 interaction with lipids causes widespread abnormal membrane-associated cellular processes in retinal degenerations
Source: JCI Insight. 2024 Jan 9;9(1):e162621. doi: 10.1172/jci.insight.162621 (PMC10906455; doi:10.1172/jci.insight.162621)
Supplement: Supporting data values [file jciinsight-9-162621-s016.xlsx]

## Sheet: Fig 1C
CFAP418
P5
WT	KO
30772.4	0.5
32229.2	552.316
50156	0.5
P10
WT	KO
570.969	38.9847
552.844	38.6136
603.103	53.0179

## Sheet: Fig 1D
HGS			STAM			TFG			BIN1			RAB28			TOR1A
P5			P5			P5			P5			P5			P5
WT	KO		WT	KO		WT	KO		WT	KO		WT	KO		WT	KO
126234	110100		182361	162219		346025	233011		160015	104452		20723.6	14750.3		8320.35	6345.86
123740	94830.2		223546	175667		311458	293603		144635	95374.7		15357.2	11467.9		9239.02	7074
147354	80879.4		251931	139061		428166	249366		187448	119314		18709.3	12465.4		9694.41	7659
P10			P10			P10			P10			P10			P10
WT	KO		WT	KO		WT	KO		WT	KO		WT	KO		WT	KO
3594.72	3355.3		2118	1667.6		2854.17	2475.49		2040.6	2206.74		1006.34	906.72		184.357	160.333
3920.6	3146		2159.5	1798.33		2694.83	2521.03		1931.62	2260.42		1007.09	935.007		188.94	171.507
3752.63	3351.4		1992.64	1732.43		2799.85	2538.48		1833.69	2160.3		1052.75	832.239		189.543	160.929

## Sheet: Fig 2B
	P5	WT	WT	WT	KO	KO	KO	p val	FC		P10	KO	KO	KO	WT	WT	WT	p val	FC
ESCRT-0	Hgs	-0.00974648	-0.0776328	-0.138444	0.0566205	0.0554073	0.113796	0.0228396				-0.0195927	-0.0475878	-0.0201167	0.0103157	0.0480036	0.028978	0.0151458
	Stam	-0.0615929	-0.0300488	-0.123237	-0.00378241	0.0921043	0.126557	0.0396632				-0.0571081	-0.024353	-0.0405632	0.0467007	0.0551284	0.0201952	0.00453642
	Stam2	-0.210762	-0.00526887	-0.073436	0.199688	-0.02114	0.11092	0.0937343				-0.00983483	-0.0184538	-0.0265889	0.0101166	0.0269232	0.0178377	0.00593672
ESCRT-I	Tsg101	0.0287922	-0.105791	-0.129381	0.0497554	0.0522252	0.1044	0.058414				0.00531541	0.0101093	-0.0601651	0.0106675	0.0184796	0.0155933	0.260607
	Vps28	-0.189277	0.0963203	-0.0737059	-0.0128919	0.0262446	0.15331	0.31561				-0.0825349	-0.00210323	0.0884493	-0.0226557	-0.016614	0.0354586	0.963873
	Vps37a	0.0639583	-0.176605	-0.250136	0.10299	0.0836929	0.1761	0.0708587				0.0275193	0.00520606	-0.0417557	0.0117143	0.0130111	-0.015695	0.801911
	Vps37b	-0.00381939	-0.0458831	0.00986364	-0.0543482	0.0209484	0.0732387	0.549193				0.00790159	0.0383002	-0.0366648	0.0125154	0.00371601	-0.0257684	0.809231
	Vps37c	-0.26164	-0.0268445	-0.0503012	-0.154265	0.200884	0.292166	0.219529				-0.0628686	0.0730087	-0.0277427	0.0386367	-0.0255312	0.00449712	0.806054
	Mvb12a	0.0763882	-0.0295021	-0.125269	0.0860777	-0.0102494	0.00255435	0.470326				-0.0152686	-0.0198247	-0.010642	0.0401833	0.0244496	-0.0188976	0.163034
	Mvb12b	-0.0487344	-0.0541744	-0.0217022	-0.190655	0.162841	0.152425	0.51542				-0.00514975	-0.0227451	-0.0203944	0.0102235	0.0191541	0.0189116	0.00673523
ESCRT-II	Vps36	-0.0413507	-0.0555389	0.0734103	-0.14861	0.00320151	0.168888	0.883615				-0.0268578	0.000719975	-0.0312288	-0.0143232	0.0175644	0.0541255	0.159457
	Snf8	0.0709203	-0.0950751	-0.0621122	0.0214447	0.0269124	0.03791	0.32226				-0.12168	-0.00965657	-0.0628266	0.027097	0.0329773	0.134089	0.0525862
	Vps25	-0.13832	-0.0560593	-0.077388	0.173379	-0.0255459	0.123934	0.0487468				-0.044761	-0.00582279	0.0109449	0.00702277	-0.0246134	0.0572295	0.413469
ESCRT-III	Chmp6	0.143366	-0.0878817	-0.144891	0.0546284	0.0190757	0.0157031	0.539754				-0.0400388	-0.00721405	0.073475	0.00183914	-0.0241663	-0.0038949	0.640293
	Chmp4b	-0.00873938	0.0813632	-0.138081	0.15799	-0.107267	0.014734	0.684083				-0.129561	0.0322416	0.0230803	0.0283796	-0.0280311	0.0738909	0.457089
	Chmp3	0.175272	-0.0531565	-0.0905173	0.027595	0.134798	-0.193991	0.876848
	Chmp2a	0.286329	-0.111957	-0.432879	0.11752	0.210029	-0.0690416	0.483899				-0.0842156	-0.00689174	-0.0172127	0.0187098	-0.00674874	0.096359	0.14045
	Chmp2b	0.070328	-0.144185	-0.10638	0.0284228	0.0840932	0.0677213	0.152624
Vps4	Vps4b	0.154008	-0.0309288	-0.0288362	-0.120675	-0.138833	0.165265	0.616831				-0.0151505	-0.0227244	-0.0343032	0.00700125	0.0309618	0.034215	0.00928121
	Chmp5	0.0856874	0.0860363	-0.33651	0.171155	-0.106043	0.0996751	0.538406				-0.120106	0.0774021	-0.0123086	0.0491106	-0.0192692	0.0251706	0.577151
	Vta1	-0.00850371	-0.0360003	-0.148313	0.0117663	0.0964531	0.0845972	0.0629184				-0.0439104	0.0186732	0.122557	-0.0303669	-0.0162104	-0.0507426	0.260708

## Sheet: Fig 2C
VPS4B	STAM	HGS	Nucleus
0.3252	0.317	0.4442	-0.1063
0.5028	0.3012	0.5607	-0.1056
0.6006	0.2889	0.1048	0.0002
0.5106	0.1025	0.2444	-0.1598
0.3667	0.0352	0.131	-0.0358
0.3892	-0.1219	0.1699	-0.1591
0.5653	-0.1228	0.0344	-0.1217
0.4531	0.0387	0.5552	-0.2054
0.4374	-0.1884	0.2952	0.0298
0.3683	-0.1667	0.2163	-0.3626
0.2955	0.1874	0.4143	-0.2738
0.4483	0.2308		-0.0853
			-0.0343
			0.0246
			-0.1752
			-0.0643
			-0.3595
			-0.3429
			0.1483
			-0.0005
			-0.1133
			-0.0248
			-0.2222
			-0.1047
			-0.0559
			0.0752
			0.0137
			-0.0525
			-0.0774

## Sheet: Fig 4A
PGS1			NDUFA7
P5			P5
WT	KO		WT	KO
2389.89	1869.9		212482	111601
3139.21	1508.54		200628	158490
2880.84	1279.84		182564	125411
P10			P10
WT	KO		WT	KO
119.976	66.0404		1855.49	1274.28
114.232	81.8199		1865.7	1640.5
128.199	71.0776		2360.07	1554.3

## Sheet: Fig 4B
Name	WT1	WT2	WT3	KO1	KO2	KO3	pVal_P5	pVal_P5_thsd	WT4	WT5	WT6	KO4	KO5	KO6	pVal_P10	pVal_P10_thsd
ABCD2	-1.66463	-1.65721	1.95375	2.00352	-1.6746	1.03916	0.606114		0.0251601	0.0126436	0.0371538	-0.0072475	-0.0251642	-0.0425457	0.0157593	Y
ABHD10	0.3303	0.23601	0.10554	0.00387513	-0.252616	-0.423109	0.0330373	Y	-0.00976765	-0.0196158	-0.00243511	0.036658	0.0487153	-0.0535548	0.551321
ACAA2	-0.0140769	0.185326	0.190533	-0.0173204	-0.152599	-0.191862	0.0479796	Y	0.0113079	0.0109059	0.00462841	-0.0168117	0.0136754	-0.0237059	0.20048
ACADVL	-0.0709616	0.0496202	0.094606	0.128822	-0.0879033	-0.114183	0.621748		-0.00416187	-0.00802507	-0.00367997	0.00491613	0.00830487	0.00264591	0.00784455	YY
ACSF2	0.106567	-0.0524256	0.128638	0.222662	-0.305701	-0.0997396	0.498726		-0.0101315	-0.0070612	-0.00889502	0.010621	0.00668035	0.00878635	0.000274122	YY
APEX1	-0.0570693	0.0014217	0.0746201	0.212542	-0.0988035	-0.132711	0.918624		0.0728392	-0.0027017	0.09843	-0.097765	-0.0260895	-0.0447129	0.0390777	Y
AUH	0.0500157	-0.0364871	0.204102	0.0831878	-0.349568	0.0487498	0.404105		0.0197665	0.00839757	0.0279089	-0.0283886	-0.0124476	-0.0152368	0.00755602	YY
CARS2	#N/A	#N/A	#N/A	#N/A	#N/A	#N/A	#N/A		0.0200422	0.0267486	0.0294524	-0.0149174	-0.0234917	-0.0378341	0.00217557	YY
CHCHD2	1.9269	-3.76255	1.90299	1.89261	-3.77995	1.82	0.987375		0.0229481	0.0148386	0.0213848	-0.0203739	-0.030338	-0.00845971	0.00437836	YY
CISD1	0.0117818	0.0327078	0.133164	-0.0577713	-0.0849737	-0.0349089	0.0420098	Y	0.018696	-0.00145904	0.0824627	-0.0432238	-0.0112039	-0.045272	0.0736539
CPT1A	-0.0378547	-0.0195404	0.204947	0.145344	-0.205988	-0.086908	0.489376		-0.00341481	-0.0251657	-0.0201756	0.0225232	0.0187007	0.00753227	0.0151111	Y
CYCS	0.0251465	0.0434077	0.0715679	-0.00960552	-0.0737549	-0.0567617	0.016382	Y	-0.0302672	-0.0268662	-0.0282299	0.0890882	0.0239765	-0.0277015	0.167557
DCAKD	-0.110278	-0.0192362	0.0995026	0.252825	-0.139331	-0.0834823	0.890721		0.01938	0.0151028	0.0136284	-0.020287	0.00431682	-0.032141	0.0419912	Y
DGUOK	0.0813518	-0.452573	-0.0418171	0.639888	0.218131	-0.444981	0.480808		0.0442355	0.0256095	0.0735423	-0.0875315	-0.00698747	-0.0488684	0.0243472	Y
EXOG	-0.0750296	-0.0335226	-0.11125	0.0839036	0.0793087	0.0565896	0.00363624	YY	0.0269276	0.000500504	0.00320122	-0.0241311	0.026484	-0.0329822	0.372174
FAHD2A	0.106161	0.171585	0.125969	-0.192291	-0.118488	-0.0929363	0.0016286	YY	#N/A	#N/A	#N/A	#N/A	#N/A	#N/A	#N/A
FAM136A	0.0719038	0.0310161	0.187949	-0.0833001	-0.0706377	-0.136931	0.0193208	Y	0.0394559	-0.0212505	0.100413	-0.0542331	0.00687058	-0.0712554	0.135469
FAM162A	0.0217431	-0.0936715	0.153831	0.0942172	-0.0319654	-0.144155	0.61154		0.02081	0.0771595	0.043518	-0.0248936	-0.0562776	-0.0603163	0.00892822	YY
FAM210A	-1.49903	-1.49161	-1.50899	1.32173	1.60917	1.56873	4.82721e-06	YY	#N/A	#N/A	#N/A	#N/A	#N/A	#N/A	#N/A
FECH	-0.251	0.343676	0.148851	0.0255022	-0.25875	-0.00827831	0.458897		-0.0352363	-0.0371994	-0.0229053	0.0480927	0.0308383	0.01641	0.00336888	YY
GCDH	0.0381646	0.215036	-0.0604798	0.0872673	-0.0149458	-0.265042	0.385781		0.0509394	0.0614539	0.0779204	-0.109451	-0.0257838	-0.0550786	0.0078762	YY
GRPEL1	0.106988	0.00577751	0.0408167	0.179073	-0.0476288	-0.285026	0.497071		0.036456	-0.00331368	0.0284941	-0.010245	-0.0303811	-0.0210104	0.0380074	Y
HAGH	0.0268605	0.0627265	0.16385	-0.0523749	-0.150993	-0.0500694	0.0329158	Y	-0.0161211	-0.0100287	-0.0219928	0.00414184	0.0446192	-0.000618467	0.0953574
HSDL1	0.0924348	-0.04352	0.000738768	0.293501	-0.20725	-0.135905	0.847541		0.0109401	0.00551763	0.0447772	-0.027268	-0.0134919	-0.0204751	0.0341194	Y
HSPE1	0.127088	0.0203604	0.0501251	-0.0389807	-0.0924073	-0.0661855	0.0203506	Y	0.000509473	-0.00222974	0.00462386	0.0134397	0.00749237	-0.0238357	0.876954
IDH3B	-0.0326509	0.00599292	0.146721	0.175769	-0.209866	-0.0859663	0.559965		-0.0133562	-0.012197	-0.0259757	0.00816013	0.0388747	0.00449407	0.0431928	Y
ISCU	0.0038793	-0.0245315	0.346296	-0.288363	0.116657	-0.153938	0.267016		0.0151369	0.0121546	0.0123306	-0.0160262	-0.000969516	-0.0226264	0.0151525	Y
LETM1	-0.0456925	-0.0432592	0.00793974	0.0850906	0.0380918	-0.0421704	0.258747		0.0194913	0.033929	0.0181621	-0.00958093	-0.0287394	-0.0332621	0.00570194	YY
LETMD1	-1.81122	-1.8038	-1.82118	1.88731	1.93241	1.61648	3.29569e-06	YY	-0.0286122	0.0212932	-0.079333	0.0677247	-0.0658329	0.0847603	0.358831
LRPPRC	0.0998301	0.0432095	0.0353121	0.173647	-0.13133	-0.220669	0.381714		0.014008	0.00894224	0.0261649	-0.0313854	-0.00818065	-0.00954915	0.0227129	Y
LYPLA1	-0.0121108	1.17929	1.21861	0.117344	-3.62843	1.1253	0.34919		0.0303941	0.0188873	0.0419943	-0.0303776	0.00469675	-0.0655948	0.0464501	Y
MCCC2	0.0981008	0.0470155	0.135266	0.00189878	-0.122612	-0.159669	0.0275566	Y	-0.0207267	-0.00914796	0.00873267	-0.00291589	0.0277385	-0.00368061	0.353341
MMAB	-2.60962	1.32238	1.56405	-2.61657	1.11386	1.22589	0.925357		0.00540544	0.00784287	0.0173435	-0.0161511	-0.0084917	-0.00594901	0.0128064	Y
MRPL3	2.62367	-1.36444	-1.38182	2.87799	-1.38183	-1.37357	0.968517		0.0162454	0.0286204	0.0387235	0.0017998	-0.0441201	-0.041269	0.0263687	Y
MRPL46	0.333634	0.0689834	0.105163	-0.0897893	-0.117937	-0.300054	0.0329706	Y	-0.00424866	0.0166182	-0.00265979	-0.031637	0.0145003	0.00742689	0.703658
MRPL52	0.151288	0.0264507	0.0916288	-0.0629141	-0.105306	-0.101148	0.00955048	YY	#N/A	#N/A	#N/A	#N/A	#N/A	#N/A	#N/A
MRPL9	0.0655685	-0.0664403	0.348202	0.285529	-0.560853	-0.072006	0.445809		-0.00256645	0.0178128	0.0422542	-0.016639	-0.0205178	-0.0203437	0.0421917	Y
MRPS21	0.134913	0.13934	0.0209407	-0.0188776	-0.137138	-0.139179	0.023918	Y	#N/A	#N/A	#N/A	#N/A	#N/A	#N/A	#N/A
MRPS34	-0.00496083	0.066023	0.0725138	0.199216	-0.0744314	-0.258361	0.546186		0.0974866	0.00396419	0.0829678	-0.0604852	-0.0232135	-0.10072	0.0285134	Y
NDUFA7	0.124682	0.107204	0.048763	-0.161953	-0.0126639	-0.106032	0.0190894	Y	0.0311206	0.0335043	0.135579	-0.132048	-0.0223589	-0.0457967	0.0495907	Y
NDUFAF1	1.20838	1.06927	-2.09608	0.692551	-2.09609	1.22197	0.939202		-0.000420208	0.0234234	0.0437499	-0.0276925	-0.03482	-0.00424054	0.0476133	Y
NDUFB11	-0.177786	0.113948	0.108156	0.0105438	0.00637639	-0.0612376	0.78037		0.0194364	0.00863812	0.0370275	-0.0332002	0.00379194	-0.0356938	0.0462583	Y
NDUFV2	0.0284835	0.0444203	0.0909008	-0.0573816	-0.0178227	-0.0886002	0.017024	Y	-0.00974391	0.0128826	-0.00867533	0.0434978	0.0257353	-0.0636964	0.918727
NIF3L1	0.163743	-0.0722617	-0.0952411	0.185013	-0.107339	-0.0739144	0.984843		-0.0566038	-0.0704022	-0.0415238	0.0649355	0.0215446	0.0820497	0.00479759	YY
NIPSNAP1	-0.187463	0.00779493	0.0826136	0.115958	0.0591867	-0.0780895	0.549023		0.0136058	0.0558832	0.0881277	-0.0934806	0.00495769	-0.0690938	0.0455246	Y
NT5M	#N/A	#N/A	#N/A	#N/A	#N/A	#N/A	#N/A		0.0612014	0.081529	0.0432042	-0.0227632	-0.0153661	-0.147805	0.0491257	Y
OXNAD1	0.54113	-2.62226	0.096434	1.73769	0.704544	-0.45754	0.322968		0.0280277	0.00309589	0.0146243	-0.0172848	-0.00784317	-0.0206198	0.0201395	Y
PDE12	-0.166104	0.0597084	0.18441	-0.0931919	0.00934558	0.00583203	0.655109		0.0268842	0.0126879	0.0109109	-0.0290837	0.000674008	-0.0220733	0.0309195	Y
PDHA1	0.0810828	0.0300322	0.0611978	0.112174	-0.101783	-0.182704	0.267303		-0.0165659	-0.0223257	-0.0310496	0.0482472	0.0187516	0.00294237	0.0286249	Y
PGS1	0.0665521	0.192446	0.137682	-0.0469883	-0.143294	-0.206398	0.0109461	Y	0.107561	0.0862547	0.136342	-0.151695	-0.0586703	-0.119792	0.00205597	YY
PICK1	1.04868	-2.04309	1.2679	1.10077	-2.06048	0.68621	0.906531		-0.00712887	-0.0251678	-0.00954869	0.0217932	0.00727551	0.0127766	0.0168093	Y
PITRM1	0.18623	-0.086485	-0.147424	0.286081	-0.098817	-0.139586	0.860809		0.000565049	0.0153408	0.0146177	-0.0142819	-0.00484735	-0.0113942	0.0215878	Y
PMPCB	0.173969	-0.102659	0.0551568	0.213433	-0.0361728	-0.303727	0.644922		0.0225848	0.0228315	0.0415795	-0.0358146	-0.00168701	-0.0494941	0.0202809	Y
PRDX2	0.043754	0.031176	0.0654668	0.00190835	-0.0677959	-0.0745092	0.0239087	Y	0.0293613	0.00490444	0.05078	-0.040853	0.00562372	-0.0498164	0.0592422
PUS1	0.0167005	0.127419	0.188457	0.0898992	0.0967386	-0.519214	0.351187		0.0196505	0.00497699	0.0161627	-0.0197773	-0.0170718	-0.00394113	0.0145796	Y
RARS2	0.37476	0.0243815	-0.131798	-0.0397328	-0.00726058	-0.22035	0.33768		0.0222596	0.000151518	0.0401054	-0.0359162	-0.00944458	-0.0171558	0.0406513	Y
RHOT1	-0.0931017	0.00792479	0.209935	0.068961	-0.0987327	-0.0949864	0.472007		0.0243214	0.00187734	0.040601	-0.0410994	-0.0226531	-0.00304727	0.0470959	Y
RNASEH1	#N/A	#N/A	#N/A	#N/A	#N/A	#N/A	#N/A		-0.0359287	-0.0918952	-0.0904401	0.0872117	0.0511405	0.0799118	0.0024687	YY
SLC25A3	0.0214312	0.00431056	0.0819402	0.0942724	-0.00381129	-0.198143	0.465546		-0.0101988	-0.00795898	-0.0257655	0.0201101	0.000668331	0.0231449	0.0312303	Y
SOD2	0.117644	-0.00827291	0.106645	-0.028331	-0.13542	-0.0522641	0.0495772	Y	-0.000377226	0.00164859	0.0267569	-0.0447496	-0.0148551	0.0315765	0.477294
STOML2	-0.0623723	0.0302197	0.0509373	0.11749	0.012493	-0.148767	0.889879		0.00624696	0.042262	0.0766944	-0.0631749	-0.00327834	-0.05875	0.040773	Y
SURF1	-1.79721	-1.78979	-1.80717	1.91272	1.85638	1.62507	2.15813e-06	YY	0.0367447	-0.0161094	0.0776623	-0.168726	0.110399	-0.0399711	0.48423
TMEM126B	#N/A	#N/A	#N/A	#N/A	#N/A	#N/A	#N/A		0.0333654	0.0609666	0.0580283	-0.0808378	-0.0164988	-0.0550237	0.00792365	YY
TOMM70A	-0.011274	-0.03368	0.076171	0.128246	-0.0749696	-0.0844937	0.800445		0.00181584	0.0224344	0.0213885	-0.0255946	-0.00169235	-0.0183518	0.0354903	Y
TRNT1	-0.0825527	0.023667	0.147425	0.0721842	0.00825485	-0.168979	0.579734		0.0120683	0.00600485	0.0304011	-0.0236696	-0.010815	-0.0139896	0.0175686	Y
YRDC	-0.0319569	0.343114	-0.243753	0.059672	0.0756541	-0.20273	0.828083		0.00582072	0.0137057	0.02353	-0.00914732	-0.00531461	-0.0285945	0.0314801	Y

## Sheet: Fig 4D
Diameter (nm)							Diameter variation (nm)
Het1	230.667		Ko1	209			Het1	55		Ko1	156
	213.333			215.667				49			201
	248.667			219.667				121			265
	243.667			327.333				162			114
	185.333			264				145			217
Het2	248.667		Ko2	267			Het2	114		Ko2	134
	281.667			457				153			250
	303			389.333				171			165
	275.333			400.667				96			149
	268.667			495.667				73			217
	280.333			319				12			199
	337.667			489				216			213
	307			406.667				128			314
	250.667			339.667				67			231
	351.667			370.667				126			297
Het3	304.667		Ko3	485.667			Het3	59		Ko3	282
	390			436				44			159
	285			245.333				163			121
	281.333			406.333				50			232
	283.667			405.333				111			171
	325.333			394.333				16			213
	359.333			376				52			178
	268			258.667				52			159
	275.333			403.667				99			281
	273.333			268.667				104			116

## Sheet: Fig 5B
BBS2			BBS4			ARL13B
P5			P5
WT	KO		WT	KO
4561.51	2371.23		3765.15	2048.53
5357.6	4780.95		2017.92	3343.28
10512.3	4903.73		5208.22	4814.98
P10			P10			P10
WT	KO		WT	KO		WT	KO
1533.61	1340.07		1512.49	1350.79		113.778	90.199
1479.76	1247.87		1609.42	1413.02		119.535	87.8086
1458.24	1303.1		1682.93	1399.92		116.973	85.7995

## Sheet: Fig 5D
BBS2			BBS4			ARL13B
P5			P10			P10
Het	Ko		Het	Ko		Het	Ko
0.787734	1.18007		0.683635	0.979404		1.3151	0.848796
1.13186	0.679959		0.909066	1.01877		0.867778	0.974716
1.08041	0.94728		1.02835	0.619876		0.817125	1.01272
			1.37895	0.904739			0.989977
P10			P14			P14
Het	Ko		Het	Ko		Het	Ko
1.02029	0.439277		0.743361	0.572065		0.973822	0.637498
0.66486	0.533122		0.878477	0.643258		0.931524	0.406146
0.785445	0.302441		1.2484	0.909804		1.00651	0.542796
1.5294	0.588109		1.12976	0.648577		1.08815	0.88511

## Sheet: Fig 6B
P5			P10			P10
DPYSL3			DPYSL3			PRKCA
WT	KO		WT	KO		WT	KO
4.3192e+06	5.46232e+06		7587.54	7119.37		3523.92	3414.22
4.50005e+06	3.77577e+06		6998	9607.25		3387.73	3664.64
5.66235e+06	3.56768e+06		7327.7	9443.62		3721.52	3728.71
p-DPYSL3			p-DPYSL3			p-PRKCA
WT	KO		WT	KO		WT	KO
2358	1369		126.751	191.208		233.238	1121.9
2843	1641		126.192	154.942		211.468	670.91
2005	1610		132.278	154.449		81.9158	455.15

[truncated: 17 more sheets: Fig 6D, Fig 7G, Fig 8C, Fig 9A, Fig 9B, Fig 9F, Fig S3B, Fig S7C, Fig S8B, Fig S9A, Fig S9B, Fig S9C, Fig S11C, Fig S11D, Fig S11E, Fig S12, Fig S13]
